# Supplementary material for: Stress Knowledge Map: A knowledge graph resource for systems biology analysis of plant stress responses
Source: Plant Commun. 2024 Apr 15;5(6):100920. doi: 10.1016/j.xplc.2024.100920 (PMC11211517; doi:10.1016/j.xplc.2024.100920)
Supplement: Supplemental Table 3. Luminescence data for case study 1 showing StRD29 expression induced by ABA and validation of the hypothesis of synergistic activity of JAs and SA in attenuation of RD29 activity [file mmc4.xlsx]

## Sheet: Legend
# Supplementary Table 3: Luminescence data for case study 1 showing StRD29 expression induction by ABA, and validation of the hypothesis of synergistic activity of combinatorial jasmonates and SA in attenuation of expression.
Sheet:	Description:
raw data_23_09_12	repression of ABA response by JA dose response - raw data
graph data_23_09_12	repression of ABA response by JA dose response - graphs
raw data_23_10_20	repression of ABA response by JA dose response 2 (additional JA concentrations) - raw data
graph data_23_10_20	repression of ABA response by JA dose response 2 (additional JA concentrations) - graphs
raw data_23_09_18	repression of ABA response by SA dose response - raw data
graph data_23_09_18	repression of ABA response by SA dose response - graphs
raw data_23_09_22	repression of ABA response by SA dose response 2 (additional SA concentrations) - raw data
graph data_23_09_22	repression of ABA response by SA dose response 2 (additional SA concentrations) - graphs
raw data_23_10_06	repression of ABA response by JA and SA, JA and SA combinatorial repressive ABA response - raw data
graph data_23_10_06	repression of ABA response by JA and SA, JA and SA combinatorial repressive ABA response - graphs

## Sheet: raw data_23_09_12
Method name: Method 1
Application: SparkControl				V3.2
Device: Spark				Serial number: 2301004717
Firmware:				LUM:V5.2.4|ABS:V4.3.2|ABS_MEX:V7.1.0|MTP:V14.3.3|FLUOR:V5.1.4|FLUOR_FP:V5.0.2|FLUOR_MEM:V7.1.0|FLUOR_MEX:V7.1.0|PODI:V3.0.3
Date:				2023-09-12
Time:				01:49
System				A240-DEV-TEC01
User				MSP\tecan
Plate				[GRE96fw_chimney] - Greiner 96 Flat White Cat. No.: 655073/655074/655075/655083
Lid lifter				Lid
Humidity Cassette				No humidity cassette
Smooth mode				Not selected
List of actions in this measurement script:
Plate
	Kinetic
		Luminescence				Label 1
Name				GRE96fw_chimney
Plate layout
Plate area				A1-H12
Mode	Kinetic
Kinetic duration [hhmmss]				09:00:00
Interval time [hhmmss]				00:05:00
Mode	Luminescence
Name	Label 1
Wavelength start [nm]				550
Wavelength end [nm]				700
Settle time [ms]				0
Integration time [ms]				2000
Output				Counts
Part of Plate				A1-H12
Start Time				2023-09-11 16:49:43
Label 1
Cycle Nr.	Time [s]	Temp. [°C]	A1	A2	A3	A4	A5	A6	A7	A8	A9	A10	A11	A12	B1	B2	B3	B4	B5	B6	B7	B8	B9	B10	B11	B12	C1	C2	C3	C4	C5	C6	C7	C8	C9	C10	C11	C12	D1	D2	D3	D4	D5	D6	D7	D8	D9	D10	D11
1	0	24.5	1410	1247	1076	1081	1040	959	894	825	715	736	707	655	494	471	464	553	534	594	489	459	580	555	587	651	380	349	332	365	373	341	350	284	267	286	252	261	210	214	227	260	213	272	252	243	233	290	258
2	300.021	24.3	256	101	130	191	133	159	120	203	157	119	100	104	216	139	113	120	107	202	124	163	155	129	139	108	177	95	113	141	110	169	119	146	102	105	127	123	138	94	180	142	128	281	111	130	116	109	145
3	600.034	24	303	116	115	229	124	172	107	261	185	107	159	110	312	149	112	153	111	259	125	208	200	129	178	112	195	88	159	190	114	210	129	154	113	129	178	151	166	92	241	191	135	398	122	143	141	120	208
4	900.049	24	380	138	167	268	140	227	158	328	221	105	181	134	347	173	128	214	112	347	160	267	251	132	231	156	282	115	184	228	119	277	177	160	129	127	255	189	217	94	254	303	185	523	134	176	164	177	283
5	1200.07	23.9	465	164	198	317	162	235	216	394	246	121	220	153	376	202	168	201	120	403	178	340	344	121	325	222	340	142	236	323	166	355	194	237	166	179	309	293	236	147	362	325	241	658	140	234	220	193	366
6	1500.09	23.9	504	173	178	383	167	281	226	414	318	130	270	206	462	256	223	259	140	517	237	460	448	173	403	272	419	162	274	373	191	434	241	268	200	192	364	363	300	187	427	381	276	755	142	267	274	229	455
7	1800.11	24	629	183	264	414	202	346	223	522	352	174	328	243	538	284	232	327	142	654	291	547	587	174	489	393	456	168	357	471	214	536	323	348	243	267	399	500	442	223	537	454	307	921	210	291	396	343	563
8	2100.12	24.1	647	207	281	447	236	381	288	540	423	211	336	271	559	321	313	395	165	772	360	722	707	262	623	539	595	217	406	534	289	633	323	372	268	396	490	662	490	211	645	505	401	1019	212	392	476	383	675
9	2400.13	24.1	662	209	273	540	229	382	279	585	480	213	381	313	680	421	306	464	183	861	446	824	921	287	729	775	676	246	441	564	348	681	383	495	337	440	545	769	558	246	800	573	486	1205	298	451	542	493	785
10	2700.15	24.5	758	249	354	627	278	378	318	657	493	269	378	363	776	480	366	610	227	951	460	983	1046	368	852	876	755	273	575	679	443	751	448	554	415	572	600	1010	683	314	930	656	577	1387	317	491	719	594	986
11	3000.17	24.3	799	273	350	637	250	416	328	690	570	271	439	387	802	519	462	648	274	1138	543	1074	1256	452	931	1093	827	344	652	730	475	915	471	640	532	697	636	1134	778	365	1060	780	785	1579	367	592	817	726	1057
12	3300.18	24.2	860	296	414	619	290	415	326	729	617	313	437	416	849	622	530	792	296	1222	530	1262	1552	465	1102	1349	953	434	772	883	557	1016	564	774	601	792	737	1306	892	446	1157	854	806	1931	444	699	998	894	1177
13	3600.2	24.3	856	303	416	647	329	461	353	711	625	351	439	466	952	647	564	903	361	1473	656	1491	1761	576	1230	1616	1143	469	897	919	657	1175	599	888	670	935	803	1511	1012	443	1466	900	902	2225	428	757	1068	993	1351
14	3900.22	24.6	874	326	366	684	325	509	384	763	633	351	445	480	1030	778	629	1082	394	1611	742	1635	1950	557	1423	1791	1191	492	1008	978	802	1423	744	1076	757	1097	895	1747	1071	580	1681	1132	1059	2703	520	817	1248	1136	1505
15	4200.24	24.4	868	347	388	662	341	470	399	745	663	375	444	520	1148	812	643	1162	463	1769	823	1880	2430	707	1649	2158	1374	536	1182	1165	830	1651	838	1281	929	1287	913	2040	1214	674	2000	1226	1238	3181	542	905	1437	1352	1783
16	4500.25	24.2	899	342	397	730	367	451	350	751	666	428	445	524	1291	970	779	1414	462	1994	893	2226	2532	733	1780	2495	1511	660	1453	1212	929	2016	794	1424	1056	1332	1100	2258	1407	687	2316	1499	1289	3727	580	976	1574	1587	1917
17	4800.27	24.1	764	312	394	643	327	494	338	768	677	403	439	523	1354	996	768	1666	522	2166	976	2533	2819	796	1996	2817	1814	678	1619	1296	1035	2346	897	1682	1204	1565	1194	2547	1571	778	2665	1658	1403	4512	642	1023	1711	1695	2154
18	5100.28	24.4	747	343	350	629	362	437	331	748	645	394	432	544	1523	1183	917	1986	565	2397	979	2811	3071	883	2254	3234	1946	737	1912	1339	1127	2873	982	1899	1299	1724	1294	2889	1776	871	3181	1937	1692	5125	636	1125	1921	1860	2302
19	5400.3	24.5	742	305	417	666	348	380	284	734	662	380	432	542	1657	1277	934	2322	656	2616	1038	3205	3494	921	2517	3442	2141	820	2351	1547	1180	3239	995	2171	1414	1865	1453	3037	1885	956	3732	2190	1658	6085	645	1299	2063	2117	2465
20	5700.31	24.3	670	333	338	636	338	414	351	673	637	410	352	577	1842	1396	1086	2744	650	2947	1089	3454	3726	979	2915	3872	2559	896	2654	1703	1355	3962	1115	2529	1477	1993	1634	3392	2189	1050	4620	2518	1872	7035	711	1288	2381	2255	2573
21	6000.33	24.2	702	322	358	577	385	380	317	634	642	410	377	533	2015	1498	1241	3136	752	3235	1161	3982	4055	1016	3195	4303	2931	956	3433	1944	1488	4627	1253	2850	1593	2287	1862	3702	2352	1227	5295	2915	2033	8302	740	1439	2441	2456	2881
22	6300.34	24.1	644	318	322	567	312	389	301	614	595	442	329	570	2430	1721	1431	3730	785	3656	1210	4429	4350	1140	3648	4790	3357	1063	4010	2071	1582	5482	1260	3147	1756	2447	2150	4022	2604	1306	6463	3406	2142	9466	786	1633	2595	2612	3017
23	6600.36	24.5	614	298	320	583	354	316	286	586	554	432	319	533	2858	1947	1591	4485	892	4207	1262	4959	4922	1144	4119	5281	4065	1172	4822	2316	1713	6399	1316	3615	1904	2594	2523	4566	2885	1319	7836	3752	2527	10593	818	1766	2887	2880	3272
24	6900.38	24.6	580	307	306	547	318	394	265	589	512	425	280	485	3339	2133	1720	5541	911	4736	1281	5689	5210	1259	4574	5631	4718	1257	5899	2637	1960	7547	1572	4101	1984	2866	3024	4745	3365	1528	9392	4453	2699	12303	829	1884	3050	3146	3750
25	7200.39	24.3	551	297	315	535	305	347	320	593	492	398	291	471	3921	2345	2059	6574	986	5261	1366	6584	5719	1343	5315	6279	5643	1438	7094	2896	2090	8939	1660	4399	2199	2991	3577	5256	3778	1649	11262	5376	3079	13936	855	1992	3263	3397	4172
26	7500.41	24.1	530	273	309	532	292	336	273	634	504	408	271	478	4889	2776	2381	7962	1142	6020	1402	7246	6391	1425	6278	6567	6732	1574	8764	3458	2233	10477	1782	4946	2276	3310	4539	5496	4288	1741	13664	6342	3403	15963	901	2249	3592	3894	4539
27	7800.42	24.2	512	286	307	517	290	331	253	558	479	352	290	454	5912	3254	2892	9657	1264	6970	1548	8497	7384	1479	7504	7109	7994	1745	10633	4149	2539	12087	2034	5828	2673	3524	5424	5988	5180	2016	16504	7676	3884	18181	989	2635	3840	4092	5388
28	8100.44	24.2	486	250	304	466	276	340	255	542	425	396	298	436	7225	3857	3326	11922	1485	7868	1681	9820	8254	1687	8800	7706	9452	1923	12614	4956	2920	13889	2228	6484	2826	3956	6594	6517	5629	2255	19142	9028	4338	20826	1089	3155	4027	4638	6378
29	8400.46	24.6	497	263	308	464	281	308	236	545	439	374	233	420	8867	4529	4048	14485	1739	9507	1903	11680	9707	1779	10481	8408	11059	2302	15229	6023	3314	16291	2599	7343	3247	4005	8149	7077	6747	2424	22645	10850	5042	23636	1136	3819	4419	5137	7544
30	8700.47	24.3	483	270	321	456	298	335	269	540	402	351	225	391	11101	5452	5051	17290	2082	10923	2110	13667	11413	1971	12737	9141	13014	2580	18335	7145	4107	19117	2949	8659	3619	4406	9340	7978	7794	2745	26431	12951	5742	27008	1261	4569	4870	5962	9167
31	9000.48	24.1	394	272	282	483	296	307	278	533	460	404	257	341	13130	6735	5831	20787	2559	12826	2477	16313	13181	2116	15353	10152	15381	2961	21402	9015	4410	21776	3259	10160	4313	4788	11158	9069	8900	3032	30569	15190	6915	30748	1406	5377	5474	6702	10873
32	9300.5	24.4	511	276	298	460	312	357	273	531	411	392	270	399	15796	8353	7224	24463	3097	15317	2794	18791	15076	2356	18222	11251	17690	3461	24964	11091	5126	24820	3787	12071	4786	5403	12680	9974	10312	3502	35153	17940	8143	34393	1620	6483	6525	7835	12947
33	9600.5	24.6	474	272	339	499	317	315	266	531	462	390	257	385	18540	10073	8890	28743	3688	17980	3236	22417	17255	2580	21815	12806	20930	4102	28858	13459	5940	27914	4462	14418	5673	5965	14676	11381	12517	3967	40190	20607	9326	39590	1724	7777	7393	9101	14968
34	9900.52	24.3	444	310	333	465	290	312	254	496	401	378	256	387	21927	12365	10944	34060	4524	21578	3982	26902	19941	3105	25366	14494	23488	4877	32797	15917	6867	30925	5169	16824	6690	6600	16927	13172	15169	4531	45313	23491	10665	43965	1925	8801	8742	10304	17698
35	10200.5	24.2	448	321	376	484	332	343	284	549	397	401	253	347	26064	14886	13303	39231	5521	25346	4416	31433	22862	3576	29561	16432	26469	5681	36809	18673	7861	33891	5793	20204	7838	7496	18834	15229	18233	5098	50832	26609	12181	48998	2269	10597	10103	12123	20686
36	10500.5	24.3	440	337	376	470	355	350	304	549	400	402	311	347	30084	17765	16288	44742	6861	29639	5182	36926	25598	3911	34113	18719	29853	6664	40890	21932	8959	36988	6807	23415	9018	8348	21200	17925	21235	5940	56574	29617	13940	54418	2634	12442	11556	13934	23445
37	10800.6	24.3	426	321	344	514	369	370	342	516	445	371	320	352	35017	21175	19791	51545	8522	34335	6156	44051	29187	4538	38968	21971	33274	7948	45374	25485	10124	39693	7858	27427	10316	9418	23315	20364	25409	6649	62864	32900	15666	59983	2820	14267	12948	16295	26941
38	11100.6	24.2	479	346	405	553	351	430	331	519	476	393	331	363	41107	25002	24264	57737	9962	39497	7295	51167	32673	5146	44858	24716	36803	9152	49661	29321	11729	42980	8662	32219	11624	10318	25590	23223	29536	7685	69189	35645	17515	65854	3381	16473	14535	18539	30416
39	11400.6	24.2	478	370	391	522	387	420	341	595	514	403	351	335	47081	29319	28831	65162	12132	45495	8382	60312	37259	5789	50926	28134	40024	10697	54121	32955	13175	46748	9822	37832	12927	11532	28307	26832	33812	8685	75761	38881	19403	71755	3934	18807	16110	20703	34618
40	11700.6	24.3	511	417	424	567	425	466	406	612	485	421	332	357	54085	34598	34250	72876	14261	52669	10010	69527	41213	6615	56999	32110	43146	12013	57996	37085	14971	49696	10996	44589	14764	13024	30703	29932	39018	9674	82240	41730	21373	77625	4621	21501	17586	23044	38679
41	12000.6	24.2	505	417	496	607	440	472	377	667	472	434	391	417	61689	40284	40361	80490	16529	59660	11621	80732	46817	7596	64817	36164	46461	13578	61834	40801	16987	53994	12048	51087	16059	14456	33218	33706	44232	11008	87656	44878	23364	84172	5396	24078	18977	25847	43789
42	12300.7	24.2	514	492	476	638	499	521	444	695	565	495	393	419	69904	45845	47260	88411	19462	66682	13436	91602	52109	8753	72701	40952	49409	15053	66235	44429	18859	58433	13200	58700	17749	15839	35095	37679	49901	12278	93784	47653	25272	90689	5978	27378	20729	28614	48840
43	12600.7	24.2	553	489	495	670	502	538	486	748	583	464	401	424	78695	52808	54900	96272	21925	74306	15221	104495	57867	9912	81332	46013	52329	16797	68943	48311	20546	61749	14251	67081	19193	17524	37364	41769	55468	13687	99457	50396	27387	97088	6903	30618	22496	31179	54952
44	12900.7	24.2	579	490	587	681	566	567	532	761	592	505	470	474	87920	59334	62684	103787	25016	82659	17587	117242	63126	11067	90682	52367	54439	18550	72697	52038	22802	66299	15164	75673	20948	19468	39344	45774	59734	15060	104800	52967	29219	101970	8241	34080	24385	33828	61033
45	13200.7	24.2	571	547	617	717	600	679	564	848	669	517	519	456	96471	65758	70973	111998	28386	92001	20270	131079	69807	12547	101130	58036	57538	20349	75586	55412	24735	69759	16349	84723	22294	20806	40840	49232	64034	16885	109340	55361	31015	108096	9401	37356	26786	36917	67809
46	13500.7	24.4	608	575	617	720	586	648	582	851	659	566	475	470	105933	72683	79671	119180	32010	99739	22762	144174	76312	14116	111073	63550	59297	21861	78495	58191	26808	73290	16973	94244	23967	22606	42783	52966	67223	18031	114900	57244	32746	112786	11076	41082	29242	39577	74221
47	13800.7	24.5	637	642	655	779	669	687	665	886	734	617	565	465	114981	79991	88419	126807	35656	107849	24924	159331	83188	15757	121966	70384	61717	23311	81583	61338	28574	76855	17959	103670	25313	24180	44237	55945	70720	19699	119859	59507	34585	117817	12896	44193	31800	42167	81488
48	14100.7	24.3	659	626	718	773	648	700	675	953	678	588	580	472	123839	86193	96113	133149	39008	117586	28075	172354	89138	17735	133430	76150	62685	25199	83691	63848	30467	80749	18708	111820	26231	25429	45024	59440	74425	21213	123749	60654	35471	122454	15039	48056	34753	44532	87915
49	14400.8	24.2	661	679	745	790	716	799	766	1016	770	647	634	537	131953	93971	104403	140153	42933	125353	31330	186428	95478	19790	143972	82490	64789	26296	86180	66297	31997	83228	19487	119865	27531	25959	45926	62443	79317	22173	127659	63155	36484	125478	17184	50928	104697	47127	94755
50	14700.8	24.4	711	677	794	887	718	765	705	1118	809	665	639	522	140344	99898	112670	147158	46510	133489	33816	198424	101810	21283	154348	88908	66074	27832	87949	68934	33156	86246	19989	127992	28831	26645	46364	64745	84655	23893	130714	63624	38181	128627	19672	53833	115087	48964	99628
51	15000.8	24.6	744	645	802	905	736	846	787	1103	864	694	689	609	148399	106259	119694	153675	49860	142113	37187	211219	108160	23606	165505	94931	66221	29514	89764	71271	34917	87787	20296	134125	30016	25202	47355	66882	91042	24730	133799	64614	39033	131249	21453	57600	121337	50027	105398
52	15300.8	24.3	714	768	831	926	791	886	839	1097	894	736	775	537	156205	111906	127133	161046	53403	149590	39950	223029	113976	25234	176337	102166	67606	30546	90855	72626	35791	90060	20463	141467	30967	24849	47456	68948	99585	25540	136228	66000	39982	134348	23592	60164	126833	51506	109424
53	15600.8	24.1	765	745	816	960	813	921	845	1162	920	721	737	605	164384	116872	133632	166870	56651	156423	42196	233788	119288	27494	185689	108394	68271	31567	91905	74520	37000	92525	21354	147510	31622	23813	47577	70312	107052	26819	138332	67511	40606	136314	25497	62750	133912	53277	112655
54	15900.8	24.4	782	803	884	930	823	907	852	1159	910	722	777	589	172878	121763	140034	172877	59434	163940	45143	243799	124785	29494	195616	114671	68834	32917	92980	75472	37683	93814	21403	152688	31977	23107	47546	71790	114121	27669	140187	67098	41449	136651	27119	64881	141538	53708	116824
55	16200.8	24.5	858	844	844	1017	855	996	858	1184	911	803	777	670	179773	126954	146637	177866	62148	169068	47345	253822	130017	31861	205352	119699	69204	33676	93971	76369	38416	95266	21505	156667	32107	21695	47327	72178	121295	28225	141896	69144	41994	137477	28574	67729	149284	54371	118751
56	16500.9	24.4	755	787	892	955	929	1059	918	1287	987	831	819	607	186538	130633	151549	182432	64622	175740	49266	261836	134955	34210	213713	126093	69715	34390	94022	77532	38942	96773	21650	159303	32339	21221	47638	72969	127540	29113	143867	69355	42962	138928	29151	70031	156138	55126	121076
57	16800.9	24.2	795	874	930	975	889	1074	983	1225	967	810	884	687	192311	134945	155588	185282	66610	181173	50862	268917	139392	35331	222908	131258	69881	35137	95244	77822	39519	97535	21346	163034	32936	20074	47779	73611	132183	29663	143828	69518	42697	138699	30163	71783	162627	55232	122913
58	17100.9	24.1	820	910	915	1082	897	1041	915	1231	1029	836	867	667	198981	138375	159310	190123	68704	186569	53050	275708	144275	37239	229093	135604	69928	35574	95312	78272	39814	98035	21564	165598	33314	19749	48110	73963	136628	30840	144405	69610	43343	138737	31172	74166	170247	55186	124632
59	17400.9	24.3	892	903	982	1062	919	1026	969	1251	997	852	906	668	205273	142089	163889	192248	70421	191004	53892	281528	149005	39502	235219	140163	70709	36367	96912	78500	39700	99663	20984	168648	33511	19369	48571	73656	142101	30961	146218	71084	43616	138811	31381	76412	175447	55528	126585
60	17700.9	24.4	801	925	1006	1141	946	1040	980	1264	1055	854	896	685	211787	145361	166004	194978	71358	195330	55162	288055	152694	41141	241695	144402	70908	36609	97354	79089	39982	100907	21204	170574	33848	19811	49195	73354	146739	31669	146572	71113	44230	138519	31871	78088	179799	56012	129202
61	18000.9	24.4	921	894	966	1139	902	1045	987	1406	1134	801	915	749	216679	148231	168508	198008	72904	198630	56234	293585	156304	42848	246523	147621	70878	36607	97937	79678	40071	100634	21000	170935	34003	20042	50005	73299	151015	31546	145718	70917	44026	137956	32312	79628	184184	55221	130070
62	18300.9	24.5	864	986	1003	1085	1003	1102	992	1381	1041	883	917	669	220430	151091	171452	199437	74038	201419	57007	298432	159808	44032	251625	151417	70974	36927	98576	79409	40219	101498	20784	170098	33992	20583	50117	72658	153679	32166	148037	71271	43903	136976	32033	81083	188224	55404	132466
63	18601	24.2	932	977	1071	1114	993	1077	1062	1360	1023	903	962	682	226043	152479	173328	201304	75079	204987	57981	301213	162205	45499	254941	154749	71103	36862	99275	78807	40060	101712	20339	169831	34371	21578	51111	72439	158382	32631	148985	71879	44162	136277	31953	82374	190549	55654	134051
64	18901	24.1	921	939	1066	1119	947	1114	987	1364	1077	885	981	764	229548	156280	174473	202316	75225	207610	58605	307074	165165	47109	258448	157256	70978	37003	99785	79437	40074	102361	20164	169979	34187	22909	51403	72469	160174	32596	148694	72086	44159	136770	31726	84117	192544	55547	136983
65	19201	24.3	952	975	1070	1103	1039	1104	1085	1357	1125	915	943	746	234369	157947	174528	204733	75930	210231	58808	310537	167939	47863	259950	159528	71117	36962	101032	80165	39445	101414	20089	170489	34013	23392	51805	71509	161393	32670	149670	72559	44612	135659	31214	84401	194350	54760	138036
66	19501	24.5	897	1001	1112	1141	980	1131	1042	1414	1154	903	1025	721	238596	158991	175639	206699	76994	212979	59702	311020	169944	49292	263703	161678	71150	37108	102235	80308	39254	102133	19823	167138	34481	24606	52273	71374	159692	32787	149220	73122	45064	135218	31313	85883	195781	54780	139601
67	19801	24.5	990	953	1075	1162	1063	1125	1066	1359	1143	969	1017	754	241967	160548	176225	207840	76553	213694	59973	312841	172661	49883	263787	164152	70688	37008	103060	80933	39184	101666	19537	167989	34788	25886	52757	71119	159577	33226	149702	73480	44808	133986	30771	86870	197727	54452	141519
68	20101	24.3	919	967	1020	1130	1004	1109	1054	1371	1107	969	991	714	244702	162195	176257	210069	77674	216021	59824	315192	175459	50670	263029	165396	71071	36918	103045	80899	38664	101809	19043	165532	34302	26601	52339	70614	155757	33234	150076	73704	45356	133855	30700	86820	199126	54276	142699
69	20401.1	24.1	944	913	1062	1147	981	1094	1106	1387	1098	928	996	746	246826	161918	176887	211791	77265	217822	60250	314869	176403	51212	263593	167750	70817	36760	103935	82104	38869	101740	18910	166415	34450	27671	52293	70642	150763	33473	148827	73761	46233	133015	30334	87939	200971	54189	144653
70	20701.1	24.2	940	965	1065	1172	1092	1117	1053	1406	1147	956	990	762	250330	163590	176721	214182	77272	219964	60197	316915	178551	51785	264203	169736	70539	36609	104215	81969	38144	100381	18617	168991	34569	28721	52637	70198	149535	33719	148952	74110	46362	132789	29963	87927	202368	53730	146307
71	21001.1	24.4	889	981	1079	1169	1072	1154	1102	1360	1128	1012	964	810	252870	164479	177359	215394	77898	220963	60039	316307	179417	52495	263825	170223	70056	36434	105219	83111	37800	99667	18646	172440	35134	29770	52867	69703	152042	33629	149177	73428	47104	132596	29319	88514	203021	53735	146174
72	21301.1	24.5	993	974	1096	1121	1021	1175	1095	1402	1091	935	954	753	256917	165391	175882	217130	78131	223716	60827	316734	180802	52701	263106	170218	69675	36812	104524	82700	37750	98925	18591	171794	34800	30513	52987	69715	152266	34127	147753	73073	47114	131240	29140	89320	204795	53929	146699
73	21601.1	24.2	992	1035	1087	1221	1040	1220	1059	1402	1104	966	936	769	258264	166351	175358	219784	78456	223884	60132	316991	181094	52647	260385	170880	69359	36777	105775	82686	37686	98136	18655	177639	34744	30606	52930	68638	152415	33966	149590	72603	47591	130275	28891	89500	204820	53766	147435
74	21901.2	24.3	1015	962	1093	1182	1012	1198	1099	1350	1096	982	920	802	259909	167638	175951	220667	78385	225443	60169	317436	182923	53071	261411	172290	69349	36696	104901	82327	37121	96877	18366	179791	34851	31177	52490	67937	152549	33980	148656	72601	47872	129653	28194	89746	205410	53377	147578
75	22201.2	24.4	935	983	1115	1156	1016	1149	1094	1404	1158	1003	976	769	260568	169000	174770	221806	79301	225894	59966	317051	182226	53202	259590	172829	68580	36146	106049	82469	37164	95693	18357	178714	35057	31677	52026	68047	154036	34165	148391	72217	48514	127900	28186	90515	206069	53235	147141
76	22501.2	24.4	987	1008	1001	1171	1043	1241	1128	1318	1205	919	1007	772	261813	169864	174501	223914	79441	226868	60000	316732	183777	52953	258126	175073	68327	36182	104811	81338	37021	95221	18621	179485	35049	31929	52068	67217	151034	33950	149425	72162	49245	127060	27809	91336	206133	52861	146240
77	22801.2	24.4	933	1008	1060	1084	1046	1120	1067	1388	1171	1054	990	788	262246	169454	174547	223314	80373	226104	60055	317337	182645	53446	256431	175503	67760	36777	104925	81095	37124	92980	18402	177931	35290	32352	52305	67150	151178	34374	148950	72903	49540	125354	26912	91561	206540	53039	145515
78	23101.2	24.1	959	1048	1051	1212	1047	1138	1063	1376	1150	958	965	765	261810	169935	174421	225452	80235	226412	59696	317490	183306	53841	255530	177106	66932	36732	104823	80898	37074	91660	18473	174352	35365	32413	51783	66466	151490	33810	149531	72346	50033	123958	26690	91816	205153	52552	145895
79	23401.2	24.1	967	1034	1085	1153	984	1157	1113	1334	1202	993	1029	824	262985	170650	173226	225718	80465	226404	59649	317197	183690	53841	252606	179069	66407	37168	104127	79817	36386	90640	18550	169259	34994	32510	50944	66503	152291	34612	148902	72209	49988	122183	26266	93340	205132	52742	142826
80	23701.2	24.3	902	932	1098	1072	1064	1133	1021	1361	1176	933	990	816	263013	171589	172881	226095	81240	224999	59708	316934	183493	54548	251543	180978	65797	37884	103956	78926	36994	89049	18079	166308	34628	32578	50965	66068	150258	34562	149256	72322	50049	119583	26150	94290	203578	52128	142688
81	24001.3	24.3	880	982	1105	1169	1033	1173	1099	1366	1118	1010	968	751	262432	171391	173998	226857	81106	224885	59290	315063	183738	54641	250731	182913	65117	38866	103951	78427	36495	87434	18299	163490	34332	32406	50319	65382	149079	34167	149383	72474	50371	118078	25762	94063	202306	51410	141178
82	24301.3	24.4	1019	950	1161	1226	1030	1139	1080	1358	1125	954	993	801	262153	171874	173692	226166	81478	222900	59777	314619	182143	54602	248432	184519	64564	39465	103361	78123	36602	86048	17982	156464	34582	31895	49793	64948	150218	34440	149525	72575	50957	116592	25698	94630	201990	51542	139883
83	24601.3	24.4	974	939	1105	1189	1040	1182	1130	1326	1144	981	994	786	260608	171761	174949	225872	81278	221636	59325	313126	181721	54518	248001	185699	64302	40702	103242	77061	36610	83882	18034	150894	34395	31813	49247	65056	149537	34156	150137	71991	50877	117353	25286	94749	198757	51318	138872
84	24901.3	24.5	912	993	1111	1159	1069	1177	1026	1409	1119	928	950	766	258803	171211	174898	226353	80798	220635	59508	311794	181148	54657	246520	188052	64254	40784	102216	75863	36397	82700	17829	144399	33953	31558	48771	65009	146272	33959	149695	71927	50782	114006	24706	94629	197851	50854	136680
85	25201.3	24.5	965	1023	1134	1184	1073	1129	1114	1371	1118	927	1018	831	257067	171706	173516	225248	81305	219231	59304	310487	181078	55077	245497	188555	63493	41843	102435	75021	36263	81458	17753	140745	33806	31193	48208	64584	142023	34388	148325	71398	50833	111682	24638	94596	193991	50711	135398
86	25501.4	24.3	939	946	1110	1168	1027	1104	1065	1316	1135	964	955	787	256317	172057	174303	224395	80954	216899	59519	309438	179519	54828	244373	190168	62733	42017	101963	74149	35695	79495	17611	138422	33337	31188	47584	64245	141012	34206	147368	71000	50661	109700	24409	95339	192142	50074	134664
87	25801.4	24	956	1112	1063	1159	971	1123	1079	1352	1145	994	972	774	254885	171166	172765	220621	80401	216183	59023	309045	178337	54906	241569	190220	63624	42430	101191	73017	35442	78341	17526	132316	32896	31053	46399	64762	138916	34248	146087	70695	50681	107912	24060	94488	187702	49670	133296
88	26101.4	24.2	927	1003	1057	1185	1100	1163	1134	1272	1144	966	945	733	254369	170863	172049	221732	80403	213789	58985	306978	177667	55174	240368	192410	63176	42554	101129	72167	35107	77962	17581	130274	32680	30732	46151	64795	140406	33602	146139	69585	50828	105773	23653	93117	184013	49481	132494
89	26401.4	24.3	941	1007	1059	1212	1063	1034	1079	1310	1080	974	968	786	251105	170619	172119	220666	80021	211254	58980	305673	176536	55929	238391	193055	62590	42952	101084	71275	34955	75545	17122	125292	32253	30771	45360	65066	137982	33708	145150	68597	50601	104323	23211	93117	180833	49007	132193
90	26701.4	24.4	941	1042	1047	1116	1078	1101	1097	1357	1091	982	908	808	248795	171415	170656	219767	79639	209477	58915	303479	175472	55606	235589	193186	63453	42762	101057	70144	34619	74295	17149	120113	32349	30449	45021	64717	140753	33648	142663	67408	51122	102746	22878	92131	177790	48703	132690
91	27001.5	24.5	944	1042	1043	1134	1014	1113	1108	1326	1064	928	921	769	247701	170249	170671	218627	79537	207788	58239	299390	175626	55603	233799	193677	63085	42815	100551	69321	34381	73357	16815	117080	31918	29852	44480	64907	147126	33334	142184	66992	50770	101268	22878	91452	174727	48067	132204
92	27301.5	24.4	907	981	1087	1226	1135	1140	1089	1339	1143	988	949	822	244152	168876	170326	217661	79395	205262	58695	296811	173890	55861	230240	194496	63408	42489	100735	68487	33723	72219	16981	114416	31746	29508	43697	64992	142958	33306	141154	65606	50639	99796	22349	90933	171045	48301	131928
93	27601.5	24.2	960	1006	1095	1139	1075	1141	1097	1281	1070	930	933	810	241990	169374	169187	217016	78699	203560	58532	294090	173816	55735	228483	194089	63066	41847	101048	67976	33243	70156	16877	113035	31710	29208	43047	65483	143675	33312	139759	64910	50023	98501	22005	90147	167544	47444	130897
94	27901.5	24.2	943	1006	1118	1074	1080	1031	1072	1256	1031	980	912	797	238933	168400	169937	215128	79095	199979	58421	291352	174099	55792	225845	193503	63053	41406	100430	66834	32984	69408	16647	111513	31392	28608	42720	64832	142898	33139	137341	63559	49926	97015	21580	88821	163770	47334	131121
95	28201.5	24.4	928	1033	1053	1172	1016	1062	1100	1169	1096	920	1000	802	236371	167141	169824	213858	78598	197343	58434	289460	172961	56220	222542	195309	62858	41453	100850	65756	32570	67799	16451	110838	31280	28051	42074	64911	140618	32910	136149	62498	49302	95046	21224	88006	159673	47092	128779
96	28501.5	24.4	908	1011	1079	1089	1040	1120	1077	1290	1085	949	907	820	233715	166325	168425	211702	77987	194298	57733	285998	171671	56212	222464	195714	63238	41140	100533	65449	32355	66490	16596	109486	30995	28156	41844	64466	139312	33236	134791	61135	48936	94121	20656	87532	156184	46973	129154
97	28801.5	24.5	907	1025	1075	1127	1098	1064	1148	1289	1076	982	905	824	230109	165119	167092	210343	77922	192255	58021	283632	171364	56783	218871	196419	62971	40229	100320	65004	32031	65135	16165	108519	31072	27863	40703	65179	137932	32947	133220	59898	48561	92386	20374	87423	153206	46316	126939
98	29101.6	24.4	956	972	1077	1178	1075	1073	1087	1288	1084	938	889	820	227123	163966	166857	209780	77688	189835	57361	281982	170226	56494	216489	197265	63347	40321	99619	64291	31143	64737	16250	108179	30657	27333	40134	64467	137509	33074	131699	58974	47549	90766	19974	86890	149892	46057	125602
99	29401.6	24.4	866	1034	997	1055	1061	1034	1102	1212	1085	927	888	807	223188	161639	165980	207313	77371	186108	56839	279618	168887	56315	214161	197570	62925	39559	99234	63425	31105	63879	16162	107127	30840	26851	39769	64822	136478	32991	130578	57726	47657	89269	19757	85974	146353	45444	124500
100	29701.6	24.3	877	966	1102	1153	1088	1135	1126	1253	1080	1026	860	832	221122	160806	165590	205784	77151	182789	57014	274507	167825	56145	211380	197680	62653	38873	99421	62907	30711	62597	15853	105733	30590	26332	39131	64940	136620	32841	129384	56482	46837	87351	19617	86432	143708	44964	123313
101	30001.6	24.1	920	969	999	1143	1054	1037	1037	1197	1066	912	872	806	215585	160764	165452	203952	76855	181496	56888	271866	167335	56459	208316	199258	62276	38566	98521	61350	29934	61538	15984	104673	30929	26025	38405	64509	136870	33139	127873	56126	46602	85645	19187	85224	139396	44655	121627
102	30301.6	24.2	870	997	1054	1094	1032	1029	1084	1216	1072	999	901	754	213770	158423	164074	202592	76637	177784	56796	268789	165155	56960	205675	198587	61730	38378	98256	61596	29750	60761	16176	103600	30619	25583	37877	65272	136711	33086	127131	55207	45674	84395	18995	84974	136353	43937	120475
103	30601.6	24.5	875	952	1028	1101	1025	1047	1068	1213	1053	975	899	783	210015	157520	162496	201089	75650	176302	56427	265429	163765	56617	204078	199696	62082	38324	97716	60462	29504	59935	16103	102583	30875	25080	37580	65505	135402	32936	125216	54317	45706	82978	18814	84432	133789	43608	118277
104	30901.7	24.6	853	973	1017	1116	1080	1022	1021	1230	1018	943	824	834	206766	156665	160991	197299	75452	174455	55912	263037	161538	56390	201869	201167	61539	38455	96695	59700	29483	59240	16038	102234	30563	24582	37201	65897	135935	32717	124552	53125	45126	81648	18074	84451	130648	43319	117354
105	31201.7	24.4	878	969	1025	1176	1037	1021	1048	1203	1057	919	884	756	203107	155045	159576	196308	74847	171584	55487	260558	159715	56528	198704	200751	61800	38813	95349	59468	29262	58072	16133	100501	30927	23938	36806	65848	133866	32764	123072	52257	44822	79284	18255	84328	126647	42729	116513
106	31501.7	24.2	877	1004	1018	1081	1010	1043	1080	1200	1047	1008	869	836	199589	153855	157444	193017	73511	169516	54962	257461	157855	57047	196798	201234	61397	38820	94584	58188	28718	58006	15740	99667	30968	24009	36538	65944	134320	32406	121958	51639	45291	79686	18022	83200	124363	42570	115319
107	31801.7	24.3	854	1037	1039	1090	1028	1039	1087	1137	998	996	815	825	196269	152056	156493	190748	73649	166137	54360	255940	156649	56477	193912	201784	61167	39100	94150	58185	28687	56557	15780	98293	30829	23204	36075	66555	132698	32487	120425	50726	45445	76799	17865	82663	120924	41909	115135
108	32101.7	24.5	842	1031	1049	1102	1014	987	996	1121	1082	921	940	819	193031	150449	153954	189718	72327	163359	53695	251632	154020	56438	192025	200637	61604	39502	93746	56434	28686	56115	15822	97456	31234	22584	35789	66692	132080	32256	119124	50153	44847	76245	17594	82352	118903	41224	114200
End Time				2023-09-12 01:48:13
[truncated: 49 more columns]

## Sheet: graph data_23_09_12
description: contains all raw data graphically displayed
	sample row name		negative control												pRD29 + ABA [50 µM]												pRD29 + ABA [50 µM] + JA [25 µM]												pRD29 + ABA [50 µM] + JA [10 µM]
	constructs infiltrated		pRD29												pRD29												pRD29												pRD29
															50 µM ABA												50 µM ABA												50 µM ABA
																											25 µM JA												10 µM JA
			negative control_1	negative control_2	negative control_3	negative control_4	negative control_5	negative control_6	negative control_7	negative control_8	negative control_9	negative control_10	negative control_11	negative control_12	pRD29 + ABA [50 µM]_1	pRD29 + ABA [50 µM]_2	pRD29 + ABA [50 µM]_3	pRD29 + ABA [50 µM]_4	pRD29 + ABA [50 µM]_5	pRD29 + ABA [50 µM]_6	pRD29 + ABA [50 µM]_7	pRD29 + ABA [50 µM]_8	pRD29 + ABA [50 µM]_9	pRD29 + ABA [50 µM]_10	pRD29 + ABA [50 µM]_11	pRD29 + ABA [50 µM]_12	pRD29 + ABA [50 µM] + JA [25 µM]_1	pRD29 + ABA [50 µM] + JA [25 µM]_2	pRD29 + ABA [50 µM] + JA [25 µM]_3	pRD29 + ABA [50 µM] + JA [25 µM]_4	pRD29 + ABA [50 µM] + JA [25 µM]_5	pRD29 + ABA [50 µM] + JA [25 µM]_6	pRD29 + ABA [50 µM] + JA [25 µM]_7	pRD29 + ABA [50 µM] + JA [25 µM]_8	pRD29 + ABA [50 µM] + JA [25 µM]_9	pRD29 + ABA [50 µM] + JA [25 µM]_10	pRD29 + ABA [50 µM] + JA [25 µM]_11	pRD29 + ABA [50 µM] + JA [25 µM]_12	pRD29 + ABA [50 µM] + JA [10 µM]_1	pRD29 + ABA [50 µM] + JA [10 µM]_2	pRD29 + ABA [50 µM] + JA [10 µM]_3	pRD29 + ABA [50 µM] + JA [10 µM]_4	pRD29 + ABA [50 µM] + JA [10 µM]_5	pRD29 + ABA [50 µM] + JA [10 µM]_6	pRD29 + ABA [50 µM] + JA [10 µM]_7	pRD29 + ABA [50 µM] + JA [10 µM]_8	pRD29 + ABA [50 µM] + JA [10 µM]_9	pRD29 + ABA [50 µM] + JA [10 µM]_10	pRD29 + ABA [50 µM] + JA [10 µM]_11
time [min]	Time [s]	Temp. [°C]	A1	A2	A3	A4	A5	A6	A7	A8	A9	A10	A11	A12	B1	B2	B3	B4	B5	B6	B7	B8	B9	B10	B11	B12	C1	C2	C3	C4	C5	C6	C7	C8	C9	C10	C11	C12	D1	D2	D3	D4	D5	D6	D7	D8	D9	D10	D11
0	0	24.5	1410	1247	1076	1081	1040	959	894	825	715	736	707	655	494	471	464	553	534	594	489	459	580	555	587	651	380	349	332	365	373	341	350	284	267	286	252	261	210	214	227	260	213	272	252	243	233	290	258
5.00035	300.021	24.3	256	101	130	191	133	159	120	203	157	119	100	104	216	139	113	120	107	202	124	163	155	129	139	108	177	95	113	141	110	169	119	146	102	105	127	123	138	94	180	142	128	281	111	130	116	109	145
10.0006	600.034	24	303	116	115	229	124	172	107	261	185	107	159	110	312	149	112	153	111	259	125	208	200	129	178	112	195	88	159	190	114	210	129	154	113	129	178	151	166	92	241	191	135	398	122	143	141	120	208
15.0008	900.049	24	380	138	167	268	140	227	158	328	221	105	181	134	347	173	128	214	112	347	160	267	251	132	231	156	282	115	184	228	119	277	177	160	129	127	255	189	217	94	254	303	185	523	134	176	164	177	283
20.0011	1200.07	23.9	465	164	198	317	162	235	216	394	246	121	220	153	376	202	168	201	120	403	178	340	344	121	325	222	340	142	236	323	166	355	194	237	166	179	309	293	236	147	362	325	241	658	140	234	220	193	366
25.0014	1500.09	23.9	504	173	178	383	167	281	226	414	318	130	270	206	462	256	223	259	140	517	237	460	448	173	403	272	419	162	274	373	191	434	241	268	200	192	364	363	300	187	427	381	276	755	142	267	274	229	455
30.0019	1800.11	24	629	183	264	414	202	346	223	522	352	174	328	243	538	284	232	327	142	654	291	547	587	174	489	393	456	168	357	471	214	536	323	348	243	267	399	500	442	223	537	454	307	921	210	291	396	343	563
35.002	2100.12	24.1	647	207	281	447	236	381	288	540	423	211	336	271	559	321	313	395	165	772	360	722	707	262	623	539	595	217	406	534	289	633	323	372	268	396	490	662	490	211	645	505	401	1019	212	392	476	383	675
40.0022	2400.13	24.1	662	209	273	540	229	382	279	585	480	213	381	313	680	421	306	464	183	861	446	824	921	287	729	775	676	246	441	564	348	681	383	495	337	440	545	769	558	246	800	573	486	1205	298	451	542	493	785
45.0025	2700.15	24.5	758	249	354	627	278	378	318	657	493	269	378	363	776	480	366	610	227	951	460	983	1046	368	852	876	755	273	575	679	443	751	448	554	415	572	600	1010	683	314	930	656	577	1387	317	491	719	594	986
50.0028	3000.17	24.3	799	273	350	637	250	416	328	690	570	271	439	387	802	519	462	648	274	1138	543	1074	1256	452	931	1093	827	344	652	730	475	915	471	640	532	697	636	1134	778	365	1060	780	785	1579	367	592	817	726	1057
55.003	3300.18	24.2	860	296	414	619	290	415	326	729	617	313	437	416	849	622	530	792	296	1222	530	1262	1552	465	1102	1349	953	434	772	883	557	1016	564	774	601	792	737	1306	892	446	1157	854	806	1931	444	699	998	894	1177
60.0033	3600.2	24.3	856	303	416	647	329	461	353	711	625	351	439	466	952	647	564	903	361	1473	656	1491	1761	576	1230	1616	1143	469	897	919	657	1175	599	888	670	935	803	1511	1012	443	1466	900	902	2225	428	757	1068	993	1351
65.0037	3900.22	24.6	874	326	366	684	325	509	384	763	633	351	445	480	1030	778	629	1082	394	1611	742	1635	1950	557	1423	1791	1191	492	1008	978	802	1423	744	1076	757	1097	895	1747	1071	580	1681	1132	1059	2703	520	817	1248	1136	1505
70.004	4200.24	24.4	868	347	388	662	341	470	399	745	663	375	444	520	1148	812	643	1162	463	1769	823	1880	2430	707	1649	2158	1374	536	1182	1165	830	1651	838	1281	929	1287	913	2040	1214	674	2000	1226	1238	3181	542	905	1437	1352	1783
75.0042	4500.25	24.2	899	342	397	730	367	451	350	751	666	428	445	524	1291	970	779	1414	462	1994	893	2226	2532	733	1780	2495	1511	660	1453	1212	929	2016	794	1424	1056	1332	1100	2258	1407	687	2316	1499	1289	3727	580	976	1574	1587	1917
80.0045	4800.27	24.1	764	312	394	643	327	494	338	768	677	403	439	523	1354	996	768	1666	522	2166	976	2533	2819	796	1996	2817	1814	678	1619	1296	1035	2346	897	1682	1204	1565	1194	2547	1571	778	2665	1658	1403	4512	642	1023	1711	1695	2154
85.0046	5100.28	24.4	747	343	350	629	362	437	331	748	645	394	432	544	1523	1183	917	1986	565	2397	979	2811	3071	883	2254	3234	1946	737	1912	1339	1127	2873	982	1899	1299	1724	1294	2889	1776	871	3181	1937	1692	5125	636	1125	1921	1860	2302
90.0049	5400.3	24.5	742	305	417	666	348	380	284	734	662	380	432	542	1657	1277	934	2322	656	2616	1038	3205	3494	921	2517	3442	2141	820	2351	1547	1180	3239	995	2171	1414	1865	1453	3037	1885	956	3732	2190	1658	6085	645	1299	2063	2117	2465
95.0053	5700.31	24.3	670	333	338	636	338	414	351	673	637	410	352	577	1842	1396	1086	2744	650	2947	1089	3454	3726	979	2915	3872	2559	896	2654	1703	1355	3962	1115	2529	1477	1993	1634	3392	2189	1050	4620	2518	1872	7035	711	1288	2381	2255	2573
100.005	6000.33	24.2	702	322	358	577	385	380	317	634	642	410	377	533	2015	1498	1241	3136	752	3235	1161	3982	4055	1016	3195	4303	2931	956	3433	1944	1488	4627	1253	2850	1593	2287	1862	3702	2352	1227	5295	2915	2033	8302	740	1439	2441	2456	2881
105.006	6300.34	24.1	644	318	322	567	312	389	301	614	595	442	329	570	2430	1721	1431	3730	785	3656	1210	4429	4350	1140	3648	4790	3357	1063	4010	2071	1582	5482	1260	3147	1756	2447	2150	4022	2604	1306	6463	3406	2142	9466	786	1633	2595	2612	3017
110.006	6600.36	24.5	614	298	320	583	354	316	286	586	554	432	319	533	2858	1947	1591	4485	892	4207	1262	4959	4922	1144	4119	5281	4065	1172	4822	2316	1713	6399	1316	3615	1904	2594	2523	4566	2885	1319	7836	3752	2527	10593	818	1766	2887	2880	3272
115.006	6900.38	24.6	580	307	306	547	318	394	265	589	512	425	280	485	3339	2133	1720	5541	911	4736	1281	5689	5210	1259	4574	5631	4718	1257	5899	2637	1960	7547	1572	4101	1984	2866	3024	4745	3365	1528	9392	4453	2699	12303	829	1884	3050	3146	3750
120.007	7200.39	24.3	551	297	315	535	305	347	320	593	492	398	291	471	3921	2345	2059	6574	986	5261	1366	6584	5719	1343	5315	6279	5643	1438	7094	2896	2090	8939	1660	4399	2199	2991	3577	5256	3778	1649	11262	5376	3079	13936	855	1992	3263	3397	4172
125.007	7500.41	24.1	530	273	309	532	292	336	273	634	504	408	271	478	4889	2776	2381	7962	1142	6020	1402	7246	6391	1425	6278	6567	6732	1574	8764	3458	2233	10477	1782	4946	2276	3310	4539	5496	4288	1741	13664	6342	3403	15963	901	2249	3592	3894	4539
130.007	7800.42	24.2	512	286	307	517	290	331	253	558	479	352	290	454	5912	3254	2892	9657	1264	6970	1548	8497	7384	1479	7504	7109	7994	1745	10633	4149	2539	12087	2034	5828	2673	3524	5424	5988	5180	2016	16504	7676	3884	18181	989	2635	3840	4092	5388
135.007	8100.44	24.2	486	250	304	466	276	340	255	542	425	396	298	436	7225	3857	3326	11922	1485	7868	1681	9820	8254	1687	8800	7706	9452	1923	12614	4956	2920	13889	2228	6484	2826	3956	6594	6517	5629	2255	19142	9028	4338	20826	1089	3155	4027	4638	6378
140.008	8400.46	24.6	497	263	308	464	281	308	236	545	439	374	233	420	8867	4529	4048	14485	1739	9507	1903	11680	9707	1779	10481	8408	11059	2302	15229	6023	3314	16291	2599	7343	3247	4005	8149	7077	6747	2424	22645	10850	5042	23636	1136	3819	4419	5137	7544
145.008	8700.47	24.3	483	270	321	456	298	335	269	540	402	351	225	391	11101	5452	5051	17290	2082	10923	2110	13667	11413	1971	12737	9141	13014	2580	18335	7145	4107	19117	2949	8659	3619	4406	9340	7978	7794	2745	26431	12951	5742	27008	1261	4569	4870	5962	9167
150.008	9000.48	24.1	394	272	282	483	296	307	278	533	460	404	257	341	13130	6735	5831	20787	2559	12826	2477	16313	13181	2116	15353	10152	15381	2961	21402	9015	4410	21776	3259	10160	4313	4788	11158	9069	8900	3032	30569	15190	6915	30748	1406	5377	5474	6702	10873
155.008	9300.5	24.4	511	276	298	460	312	357	273	531	411	392	270	399	15796	8353	7224	24463	3097	15317	2794	18791	15076	2356	18222	11251	17690	3461	24964	11091	5126	24820	3787	12071	4786	5403	12680	9974	10312	3502	35153	17940	8143	34393	1620	6483	6525	7835	12947
160.008	9600.5	24.6	474	272	339	499	317	315	266	531	462	390	257	385	18540	10073	8890	28743	3688	17980	3236	22417	17255	2580	21815	12806	20930	4102	28858	13459	5940	27914	4462	14418	5673	5965	14676	11381	12517	3967	40190	20607	9326	39590	1724	7777	7393	9101	14968
165.009	9900.52	24.3	444	310	333	465	290	312	254	496	401	378	256	387	21927	12365	10944	34060	4524	21578	3982	26902	19941	3105	25366	14494	23488	4877	32797	15917	6867	30925	5169	16824	6690	6600	16927	13172	15169	4531	45313	23491	10665	43965	1925	8801	8742	10304	17698
170.009	10200.5	24.2	448	321	376	484	332	343	284	549	397	401	253	347	26064	14886	13303	39231	5521	25346	4416	31433	22862	3576	29561	16432	26469	5681	36809	18673	7861	33891	5793	20204	7838	7496	18834	15229	18233	5098	50832	26609	12181	48998	2269	10597	10103	12123	20686
175.009	10500.5	24.3	440	337	376	470	355	350	304	549	400	402	311	347	30084	17765	16288	44742	6861	29639	5182	36926	25598	3911	34113	18719	29853	6664	40890	21932	8959	36988	6807	23415	9018	8348	21200	17925	21235	5940	56574	29617	13940	54418	2634	12442	11556	13934	23445
180.009	10800.6	24.3	426	321	344	514	369	370	342	516	445	371	320	352	35017	21175	19791	51545	8522	34335	6156	44051	29187	4538	38968	21971	33274	7948	45374	25485	10124	39693	7858	27427	10316	9418	23315	20364	25409	6649	62864	32900	15666	59983	2820	14267	12948	16295	26941
185.01	11100.6	24.2	479	346	405	553	351	430	331	519	476	393	331	363	41107	25002	24264	57737	9962	39497	7295	51167	32673	5146	44858	24716	36803	9152	49661	29321	11729	42980	8662	32219	11624	10318	25590	23223	29536	7685	69189	35645	17515	65854	3381	16473	14535	18539	30416
190.01	11400.6	24.2	478	370	391	522	387	420	341	595	514	403	351	335	47081	29319	28831	65162	12132	45495	8382	60312	37259	5789	50926	28134	40024	10697	54121	32955	13175	46748	9822	37832	12927	11532	28307	26832	33812	8685	75761	38881	19403	71755	3934	18807	16110	20703	34618
195.01	11700.6	24.3	511	417	424	567	425	466	406	612	485	421	332	357	54085	34598	34250	72876	14261	52669	10010	69527	41213	6615	56999	32110	43146	12013	57996	37085	14971	49696	10996	44589	14764	13024	30703	29932	39018	9674	82240	41730	21373	77625	4621	21501	17586	23044	38679
200.011	12000.6	24.2	505	417	496	607	440	472	377	667	472	434	391	417	61689	40284	40361	80490	16529	59660	11621	80732	46817	7596	64817	36164	46461	13578	61834	40801	16987	53994	12048	51087	16059	14456	33218	33706	44232	11008	87656	44878	23364	84172	5396	24078	18977	25847	43789
205.011	12300.7	24.2	514	492	476	638	499	521	444	695	565	495	393	419	69904	45845	47260	88411	19462	66682	13436	91602	52109	8753	72701	40952	49409	15053	66235	44429	18859	58433	13200	58700	17749	15839	35095	37679	49901	12278	93784	47653	25272	90689	5978	27378	20729	28614	48840
210.011	12600.7	24.2	553	489	495	670	502	538	486	748	583	464	401	424	78695	52808	54900	96272	21925	74306	15221	104495	57867	9912	81332	46013	52329	16797	68943	48311	20546	61749	14251	67081	19193	17524	37364	41769	55468	13687	99457	50396	27387	97088	6903	30618	22496	31179	54952
215.012	12900.7	24.2	579	490	587	681	566	567	532	761	592	505	470	474	87920	59334	62684	103787	25016	82659	17587	117242	63126	11067	90682	52367	54439	18550	72697	52038	22802	66299	15164	75673	20948	19468	39344	45774	59734	15060	104800	52967	29219	101970	8241	34080	24385	33828	61033
220.012	13200.7	24.2	571	547	617	717	600	679	564	848	669	517	519	456	96471	65758	70973	111998	28386	92001	20270	131079	69807	12547	101130	58036	57538	20349	75586	55412	24735	69759	16349	84723	22294	20806	40840	49232	64034	16885	109340	55361	31015	108096	9401	37356	26786	36917	67809
225.012	13500.7	24.4	608	575	617	720	586	648	582	851	659	566	475	470	105933	72683	79671	119180	32010	99739	22762	144174	76312	14116	111073	63550	59297	21861	78495	58191	26808	73290	16973	94244	23967	22606	42783	52966	67223	18031	114900	57244	32746	112786	11076	41082	29242	39577	74221
230.012	13800.7	24.5	637	642	655	779	669	687	665	886	734	617	565	465	114981	79991	88419	126807	35656	107849	24924	159331	83188	15757	121966	70384	61717	23311	81583	61338	28574	76855	17959	103670	25313	24180	44237	55945	70720	19699	119859	59507	34585	117817	12896	44193	31800	42167	81488
235.012	14100.7	24.3	659	626	718	773	648	700	675	953	678	588	580	472	123839	86193	96113	133149	39008	117586	28075	172354	89138	17735	133430	76150	62685	25199	83691	63848	30467	80749	18708	111820	26231	25429	45024	59440	74425	21213	123749	60654	35471	122454	15039	48056	34753	44532	87915
240.013	14400.8	24.2	661	679	745	790	716	799	766	1016	770	647	634	537	131953	93971	104403	140153	42933	125353	31330	186428	95478	19790	143972	82490	64789	26296	86180	66297	31997	83228	19487	119865	27531	25959	45926	62443	79317	22173	127659	63155	36484	125478	17184	50928	104697	47127	94755
245.013	14700.8	24.4	711	677	794	887	718	765	705	1118	809	665	639	522	140344	99898	112670	147158	46510	133489	33816	198424	101810	21283	154348	88908	66074	27832	87949	68934	33156	86246	19989	127992	28831	26645	46364	64745	84655	23893	130714	63624	38181	128627	19672	53833	115087	48964	99628
250.013	15000.8	24.6	744	645	802	905	736	846	787	1103	864	694	689	609	148399	106259	119694	153675	49860	142113	37187	211219	108160	23606	165505	94931	66221	29514	89764	71271	34917	87787	20296	134125	30016	25202	47355	66882	91042	24730	133799	64614	39033	131249	21453	57600	121337	50027	105398
255.013	15300.8	24.3	714	768	831	926	791	886	839	1097	894	736	775	537	156205	111906	127133	161046	53403	149590	39950	223029	113976	25234	176337	102166	67606	30546	90855	72626	35791	90060	20463	141467	30967	24849	47456	68948	99585	25540	136228	66000	39982	134348	23592	60164	126833	51506	109424
260.013	15600.8	24.1	765	745	816	960	813	921	845	1162	920	721	737	605	164384	116872	133632	166870	56651	156423	42196	233788	119288	27494	185689	108394	68271	31567	91905	74520	37000	92525	21354	147510	31622	23813	47577	70312	107052	26819	138332	67511	40606	136314	25497	62750	133912	53277	112655
265.014	15900.8	24.4	782	803	884	930	823	907	852	1159	910	722	777	589	172878	121763	140034	172877	59434	163940	45143	243799	124785	29494	195616	114671	68834	32917	92980	75472	37683	93814	21403	152688	31977	23107	47546	71790	114121	27669	140187	67098	41449	136651	27119	64881	141538	53708	116824
270.014	16200.8	24.5	858	844	844	1017	855	996	858	1184	911	803	777	670	179773	126954	146637	177866	62148	169068	47345	253822	130017	31861	205352	119699	69204	33676	93971	76369	38416	95266	21505	156667	32107	21695	47327	72178	121295	28225	141896	69144	41994	137477	28574	67729	149284	54371	118751
275.014	16500.9	24.4	755	787	892	955	929	1059	918	1287	987	831	819	607	186538	130633	151549	182432	64622	175740	49266	261836	134955	34210	213713	126093	69715	34390	94022	77532	38942	96773	21650	159303	32339	21221	47638	72969	127540	29113	143867	69355	42962	138928	29151	70031	156138	55126	121076
280.015	16800.9	24.2	795	874	930	975	889	1074	983	1225	967	810	884	687	192311	134945	155588	185282	66610	181173	50862	268917	139392	35331	222908	131258	69881	35137	95244	77822	39519	97535	21346	163034	32936	20074	47779	73611	132183	29663	143828	69518	42697	138699	30163	71783	162627	55232	122913
285.015	17100.9	24.1	820	910	915	1082	897	1041	915	1231	1029	836	867	667	198981	138375	159310	190123	68704	186569	53050	275708	144275	37239	229093	135604	69928	35574	95312	78272	39814	98035	21564	165598	33314	19749	48110	73963	136628	30840	144405	69610	43343	138737	31172	74166	170247	55186	124632
290.015	17400.9	24.3	892	903	982	1062	919	1026	969	1251	997	852	906	668	205273	142089	163889	192248	70421	191004	53892	281528	149005	39502	235219	140163	70709	36367	96912	78500	39700	99663	20984	168648	33511	19369	48571	73656	142101	30961	146218	71084	43616	138811	31381	76412	175447	55528	126585
295.015	17700.9	24.4	801	925	1006	1141	946	1040	980	1264	1055	854	896	685	211787	145361	166004	194978	71358	195330	55162	288055	152694	41141	241695	144402	70908	36609	97354	79089	39982	100907	21204	170574	33848	19811	49195	73354	146739	31669	146572	71113	44230	138519	31871	78088	179799	56012	129202
300.015	18000.9	24.4	921	894	966	1139	902	1045	987	1406	1134	801	915	749	216679	148231	168508	198008	72904	198630	56234	293585	156304	42848	246523	147621	70878	36607	97937	79678	40071	100634	21000	170935	34003	20042	50005	73299	151015	31546	145718	70917	44026	137956	32312	79628	184184	55221	130070
305.016	18300.9	24.5	864	986	1003	1085	1003	1102	992	1381	1041	883	917	669	220430	151091	171452	199437	74038	201419	57007	298432	159808	44032	251625	151417	70974	36927	98576	79409	40219	101498	20784	170098	33992	20583	50117	72658	153679	32166	148037	71271	43903	136976	32033	81083	188224	55404	132466
310.016	18601	24.2	932	977	1071	1114	993	1077	1062	1360	1023	903	962	682	226043	152479	173328	201304	75079	204987	57981	301213	162205	45499	254941	154749	71103	36862	99275	78807	40060	101712	20339	169831	34371	21578	51111	72439	158382	32631	148985	71879	44162	136277	31953	82374	190549	55654	134051
315.016	18901	24.1	921	939	1066	1119	947	1114	987	1364	1077	885	981	764	229548	156280	174473	202316	75225	207610	58605	307074	165165	47109	258448	157256	70978	37003	99785	79437	40074	102361	20164	169979	34187	22909	51403	72469	160174	32596	148694	72086	44159	136770	31726	84117	192544	55547	136983
320.016	19201	24.3	952	975	1070	1103	1039	1104	1085	1357	1125	915	943	746	234369	157947	174528	204733	75930	210231	58808	310537	167939	47863	259950	159528	71117	36962	101032	80165	39445	101414	20089	170489	34013	23392	51805	71509	161393	32670	149670	72559	44612	135659	31214	84401	194350	54760	138036
325.017	19501	24.5	897	1001	1112	1141	980	1131	1042	1414	1154	903	1025	721	238596	158991	175639	206699	76994	212979	59702	311020	169944	49292	263703	161678	71150	37108	102235	80308	39254	102133	19823	167138	34481	24606	52273	71374	159692	32787	149220	73122	45064	135218	31313	85883	195781	54780	139601
330.017	19801	24.5	990	953	1075	1162	1063	1125	1066	1359	1143	969	1017	754	241967	160548	176225	207840	76553	213694	59973	312841	172661	49883	263787	164152	70688	37008	103060	80933	39184	101666	19537	167989	34788	25886	52757	71119	159577	33226	149702	73480	44808	133986	30771	86870	197727	54452	141519
335.017	20101	24.3	919	967	1020	1130	1004	1109	1054	1371	1107	969	991	714	244702	162195	176257	210069	77674	216021	59824	315192	175459	50670	263029	165396	71071	36918	103045	80899	38664	101809	19043	165532	34302	26601	52339	70614	155757	33234	150076	73704	45356	133855	30700	86820	199126	54276	142699
340.018	20401.1	24.1	944	913	1062	1147	981	1094	1106	1387	1098	928	996	746	246826	161918	176887	211791	77265	217822	60250	314869	176403	51212	263593	167750	70817	36760	103935	82104	38869	101740	18910	166415	34450	27671	52293	70642	150763	33473	148827	73761	46233	133015	30334	87939	200971	54189	144653
345.018	20701.1	24.2	940	965	1065	1172	1092	1117	1053	1406	1147	956	990	762	250330	163590	176721	214182	77272	219964	60197	316915	178551	51785	264203	169736	70539	36609	104215	81969	38144	100381	18617	168991	34569	28721	52637	70198	149535	33719	148952	74110	46362	132789	29963	87927	202368	53730	146307
350.018	21001.1	24.4	889	981	1079	1169	1072	1154	1102	1360	1128	1012	964	810	252870	164479	177359	215394	77898	220963	60039	316307	179417	52495	263825	170223	70056	36434	105219	83111	37800	99667	18646	172440	35134	29770	52867	69703	152042	33629	149177	73428	47104	132596	29319	88514	203021	53735	146174
355.019	21301.1	24.5	993	974	1096	1121	1021	1175	1095	1402	1091	935	954	753	256917	165391	175882	217130	78131	223716	60827	316734	180802	52701	263106	170218	69675	36812	104524	82700	37750	98925	18591	171794	34800	30513	52987	69715	152266	34127	147753	73073	47114	131240	29140	89320	204795	53929	146699
360.019	21601.1	24.2	992	1035	1087	1221	1040	1220	1059	1402	1104	966	936	769	258264	166351	175358	219784	78456	223884	60132	316991	181094	52647	260385	170880	69359	36777	105775	82686	37686	98136	18655	177639	34744	30606	52930	68638	152415	33966	149590	72603	47591	130275	28891	89500	204820	53766	147435
365.019	21901.2	24.3	1015	962	1093	1182	1012	1198	1099	1350	1096	982	920	802	259909	167638	175951	220667	78385	225443	60169	317436	182923	53071	261411	172290	69349	36696	104901	82327	37121	96877	18366	179791	34851	31177	52490	67937	152549	33980	148656	72601	47872	129653	28194	89746	205410	53377	147578
370.02	22201.2	24.4	935	983	1115	1156	1016	1149	1094	1404	1158	1003	976	769	260568	169000	174770	221806	79301	225894	59966	317051	182226	53202	259590	172829	68580	36146	106049	82469	37164	95693	18357	178714	35057	31677	52026	68047	154036	34165	148391	72217	48514	127900	28186	90515	206069	53235	147141
375.02	22501.2	24.4	987	1008	1001	1171	1043	1241	1128	1318	1205	919	1007	772	261813	169864	174501	223914	79441	226868	60000	316732	183777	52953	258126	175073	68327	36182	104811	81338	37021	95221	18621	179485	35049	31929	52068	67217	151034	33950	149425	72162	49245	127060	27809	91336	206133	52861	146240
380.02	22801.2	24.4	933	1008	1060	1084	1046	1120	1067	1388	1171	1054	990	788	262246	169454	174547	223314	80373	226104	60055	317337	182645	53446	256431	175503	67760	36777	104925	81095	37124	92980	18402	177931	35290	32352	52305	67150	151178	34374	148950	72903	49540	125354	26912	91561	206540	53039	145515
385.02	23101.2	24.1	959	1048	1051	1212	1047	1138	1063	1376	1150	958	965	765	261810	169935	174421	225452	80235	226412	59696	317490	183306	53841	255530	177106	66932	36732	104823	80898	37074	91660	18473	174352	35365	32413	51783	66466	151490	33810	149531	72346	50033	123958	26690	91816	205153	52552	145895
390.021	23401.2	24.1	967	1034	1085	1153	984	1157	1113	1334	1202	993	1029	824	262985	170650	173226	225718	80465	226404	59649	317197	183690	53841	252606	179069	66407	37168	104127	79817	36386	90640	18550	169259	34994	32510	50944	66503	152291	34612	148902	72209	49988	122183	26266	93340	205132	52742	142826
395.021	23701.2	24.3	902	932	1098	1072	1064	1133	1021	1361	1176	933	990	816	263013	171589	172881	226095	81240	224999	59708	316934	183493	54548	251543	180978	65797	37884	103956	78926	36994	89049	18079	166308	34628	32578	50965	66068	150258	34562	149256	72322	50049	119583	26150	94290	203578	52128	142688
400.021	24001.3	24.3	880	982	1105	1169	1033	1173	1099	1366	1118	1010	968	751	262432	171391	173998	226857	81106	224885	59290	315063	183738	54641	250731	182913	65117	38866	103951	78427	36495	87434	18299	163490	34332	32406	50319	65382	149079	34167	149383	72474	50371	118078	25762	94063	202306	51410	141178
405.022	24301.3	24.4	1019	950	1161	1226	1030	1139	1080	1358	1125	954	993	801	262153	171874	173692	226166	81478	222900	59777	314619	182143	54602	248432	184519	64564	39465	103361	78123	36602	86048	17982	156464	34582	31895	49793	64948	150218	34440	149525	72575	50957	116592	25698	94630	201990	51542	139883
410.022	24601.3	24.4	974	939	1105	1189	1040	1182	1130	1326	1144	981	994	786	260608	171761	174949	225872	81278	221636	59325	313126	181721	54518	248001	185699	64302	40702	103242	77061	36610	83882	18034	150894	34395	31813	49247	65056	149537	34156	150137	71991	50877	117353	25286	94749	198757	51318	138872
415.022	24901.3	24.5	912	993	1111	1159	1069	1177	1026	1409	1119	928	950	766	258803	171211	174898	226353	80798	220635	59508	311794	181148	54657	246520	188052	64254	40784	102216	75863	36397	82700	17829	144399	33953	31558	48771	65009	146272	33959	149695	71927	50782	114006	24706	94629	197851	50854	136680
420.022	25201.3	24.5	965	1023	1134	1184	1073	1129	1114	1371	1118	927	1018	831	257067	171706	173516	225248	81305	219231	59304	310487	181078	55077	245497	188555	63493	41843	102435	75021	36263	81458	17753	140745	33806	31193	48208	64584	142023	34388	148325	71398	50833	111682	24638	94596	193991	50711	135398
425.023	25501.4	24.3	939	946	1110	1168	1027	1104	1065	1316	1135	964	955	787	256317	172057	174303	224395	80954	216899	59519	309438	179519	54828	244373	190168	62733	42017	101963	74149	35695	79495	17611	138422	33337	31188	47584	64245	141012	34206	147368	71000	50661	109700	24409	95339	192142	50074	134664
430.023	25801.4	24	956	1112	1063	1159	971	1123	1079	1352	1145	994	972	774	254885	171166	172765	220621	80401	216183	59023	309045	178337	54906	241569	190220	63624	42430	101191	73017	35442	78341	17526	132316	32896	31053	46399	64762	138916	34248	146087	70695	50681	107912	24060	94488	187702	49670	133296
435.023	26101.4	24.2	927	1003	1057	1185	1100	1163	1134	1272	1144	966	945	733	254369	170863	172049	221732	80403	213789	58985	306978	177667	55174	240368	192410	63176	42554	101129	72167	35107	77962	17581	130274	32680	30732	46151	64795	140406	33602	146139	69585	50828	105773	23653	93117	184013	49481	132494
440.024	26401.4	24.3	941	1007	1059	1212	1063	1034	1079	1310	1080	974	968	786	251105	170619	172119	220666	80021	211254	58980	305673	176536	55929	238391	193055	62590	42952	101084	71275	34955	75545	17122	125292	32253	30771	45360	65066	137982	33708	145150	68597	50601	104323	23211	93117	180833	49007	132193
445.024	26701.4	24.4	941	1042	1047	1116	1078	1101	1097	1357	1091	982	908	808	248795	171415	170656	219767	79639	209477	58915	303479	175472	55606	235589	193186	63453	42762	101057	70144	34619	74295	17149	120113	32349	30449	45021	64717	140753	33648	142663	67408	51122	102746	22878	92131	177790	48703	132690
450.024	27001.5	24.5	944	1042	1043	1134	1014	1113	1108	1326	1064	928	921	769	247701	170249	170671	218627	79537	207788	58239	299390	175626	55603	233799	193677	63085	42815	100551	69321	34381	73357	16815	117080	31918	29852	44480	64907	147126	33334	142184	66992	50770	101268	22878	91452	174727	48067	132204
455.025	27301.5	24.4	907	981	1087	1226	1135	1140	1089	1339	1143	988	949	822	244152	168876	170326	217661	79395	205262	58695	296811	173890	55861	230240	194496	63408	42489	100735	68487	33723	72219	16981	114416	31746	29508	43697	64992	142958	33306	141154	65606	50639	99796	22349	90933	171045	48301	131928
460.025	27601.5	24.2	960	1006	1095	1139	1075	1141	1097	1281	1070	930	933	810	241990	169374	169187	217016	78699	203560	58532	294090	173816	55735	228483	194089	63066	41847	101048	67976	33243	70156	16877	113035	31710	29208	43047	65483	143675	33312	139759	64910	50023	98501	22005	90147	167544	47444	130897
465.025	27901.5	24.2	943	1006	1118	1074	1080	1031	1072	1256	1031	980	912	797	238933	168400	169937	215128	79095	199979	58421	291352	174099	55792	225845	193503	63053	41406	100430	66834	32984	69408	16647	111513	31392	28608	42720	64832	142898	33139	137341	63559	49926	97015	21580	88821	163770	47334	131121
470.025	28201.5	24.4	928	1033	1053	1172	1016	1062	1100	1169	1096	920	1000	802	236371	167141	169824	213858	78598	197343	58434	289460	172961	56220	222542	195309	62858	41453	100850	65756	32570	67799	16451	110838	31280	28051	42074	64911	140618	32910	136149	62498	49302	95046	21224	88006	159673	47092	128779
475.026	28501.5	24.4	908	1011	1079	1089	1040	1120	1077	1290	1085	949	907	820	233715	166325	168425	211702	77987	194298	57733	285998	171671	56212	222464	195714	63238	41140	100533	65449	32355	66490	16596	109486	30995	28156	41844	64466	139312	33236	134791	61135	48936	94121	20656	87532	156184	46973	129154
480.026	28801.5	24.5	907	1025	1075	1127	1098	1064	1148	1289	1076	982	905	824	230109	165119	167092	210343	77922	192255	58021	283632	171364	56783	218871	196419	62971	40229	100320	65004	32031	65135	16165	108519	31072	27863	40703	65179	137932	32947	133220	59898	48561	92386	20374	87423	153206	46316	126939
485.026	29101.6	24.4	956	972	1077	1178	1075	1073	1087	1288	1084	938	889	820	227123	163966	166857	209780	77688	189835	57361	281982	170226	56494	216489	197265	63347	40321	99619	64291	31143	64737	16250	108179	30657	27333	40134	64467	137509	33074	131699	58974	47549	90766	19974	86890	149892	46057	125602
490.026	29401.6	24.4	866	1034	997	1055	1061	1034	1102	1212	1085	927	888	807	223188	161639	165980	207313	77371	186108	56839	279618	168887	56315	214161	197570	62925	39559	99234	63425	31105	63879	16162	107127	30840	26851	39769	64822	136478	32991	130578	57726	47657	89269	19757	85974	146353	45444	124500
495.027	29701.6	24.3	877	966	1102	1153	1088	1135	1126	1253	1080	1026	860	832	221122	160806	165590	205784	77151	182789	57014	274507	167825	56145	211380	197680	62653	38873	99421	62907	30711	62597	15853	105733	30590	26332	39131	64940	136620	32841	129384	56482	46837	87351	19617	86432	143708	44964	123313
500.027	30001.6	24.1	920	969	999	1143	1054	1037	1037	1197	1066	912	872	806	215585	160764	165452	203952	76855	181496	56888	271866	167335	56459	208316	199258	62276	38566	98521	61350	29934	61538	15984	104673	30929	26025	38405	64509	136870	33139	127873	56126	46602	85645	19187	85224	139396	44655	121627
505.027	30301.6	24.2	870	997	1054	1094	1032	1029	1084	1216	1072	999	901	754	213770	158423	164074	202592	76637	177784	56796	268789	165155	56960	205675	198587	61730	38378	98256	61596	29750	60761	16176	103600	30619	25583	37877	65272	136711	33086	127131	55207	45674	84395	18995	84974	136353	43937	120475
510.027	30601.6	24.5	875	952	1028	1101	1025	1047	1068	1213	1053	975	899	783	210015	157520	162496	201089	75650	176302	56427	265429	163765	56617	204078	199696	62082	38324	97716	60462	29504	59935	16103	102583	30875	25080	37580	65505	135402	32936	125216	54317	45706	82978	18814	84432	133789	43608	118277
515.028	30901.7	24.6	853	973	1017	1116	1080	1022	1021	1230	1018	943	824	834	206766	156665	160991	197299	75452	174455	55912	263037	161538	56390	201869	201167	61539	38455	96695	59700	29483	59240	16038	102234	30563	24582	37201	65897	135935	32717	124552	53125	45126	81648	18074	84451	130648	43319	117354
520.028	31201.7	24.4	878	969	1025	1176	1037	1021	1048	1203	1057	919	884	756	203107	155045	159576	196308	74847	171584	55487	260558	159715	56528	198704	200751	61800	38813	95349	59468	29262	58072	16133	100501	30927	23938	36806	65848	133866	32764	123072	52257	44822	79284	18255	84328	126647	42729	116513
525.028	31501.7	24.2	877	1004	1018	1081	1010	1043	1080	1200	1047	1008	869	836	199589	153855	157444	193017	73511	169516	54962	257461	157855	57047	196798	201234	61397	38820	94584	58188	28718	58006	15740	99667	30968	24009	36538	65944	134320	32406	121958	51639	45291	79686	18022	83200	124363	42570	115319
530.028	31801.7	24.3	854	1037	1039	1090	1028	1039	1087	1137	998	996	815	825	196269	152056	156493	190748	73649	166137	54360	255940	156649	56477	193912	201784	61167	39100	94150	58185	28687	56557	15780	98293	30829	23204	36075	66555	132698	32487	120425	50726	45445	76799	17865	82663	120924	41909	115135
535.029	32101.7	24.5	842	1031	1049	1102	1014	987	996	1121	1082	921	940	819	193031	150449	153954	189718	72327	163359	53695	251632	154020	56438	192025	200637	61604	39502	93746	56434	28686	56115	15822	97456	31234	22584	35789	66692	132080	32256	119124	50153	44847	76245	17594	82352	118903	41224	114200
[truncated: 87 more columns]

## Sheet: raw data_23_09_18
Method name: Method 1
Application: SparkControl				V3.2
Device: Spark				Serial number: 2301004717
Firmware:				LUM:V5.2.4|ABS:V4.3.2|ABS_MEX:V7.1.0|MTP:V14.3.3|FLUOR:V5.1.4|FLUOR_FP:V5.0.2|FLUOR_MEM:V7.1.0|FLUOR_MEX:V7.1.0|PODI:V3.0.3
Date:				2023-09-16
Time:				00:12
System				A240-DEV-TEC01
User				MSP\tecan
Plate				[GRE96fw_chimney] - Greiner 96 Flat White Cat. No.: 655073/655074/655075/655083
Lid lifter				Lid
Humidity Cassette				No humidity cassette
Smooth mode				Not selected
List of actions in this measurement script:
Plate
	Kinetic
		Luminescence				Label 1
Name				GRE96fw_chimney
Plate layout
Plate area				A1-H12
Mode	Kinetic
Kinetic duration [hhmmss]				09:00:00
Interval time [hhmmss]				00:05:00
Mode	Luminescence
Name	Label 1
Wavelength start [nm]				550
Wavelength end [nm]				700
Settle time [ms]				0
Integration time [ms]				2000
Output				Counts
Part of Plate				A1-H12
Start Time				2023-09-15 15:12:34
Label 1
Cycle Nr.	Time [s]	Temp. [°C]	A1	A2	A3	A4	A5	A6	A7	A8	A9	A10	A11	A12	B1	B2	B3	B4	B5	B6	B7	B8	B9	B10	B11	B12	C1	C2	C3	C4	C5	C6	C7	C8	C9	C10	C11	C12	D1	D2	D3	D4	D5	D6	D7	D8	D9	D10	D11
1	0	28.5	1599	1320	1350	1157	1110	1116	1090	995	821	894	761	809	563	521	531	547	542	548	662	683	663	696	726	746	457	426	426	396	408	374	400	396	311	326	297	301	263	294	287	366	275	308	297	323	302	336	300
2	300.016	27.6	327	238	280	212	225	208	314	248	183	202	185	301	273	192	242	256	205	206	244	274	170	212	184	302	249	210	222	229	144	162	236	327	124	165	153	305	196	168	293	310	154	227	232	186	132	216	162
3	600.023	27.7	341	278	351	246	260	251	361	333	217	255	200	343	299	192	320	315	246	180	322	344	208	251	186	398	289	246	269	357	174	189	288	462	121	224	168	497	244	161	315	431	156	303	245	194	175	278	226
4	900.032	27.6	459	352	437	297	256	274	449	420	245	277	234	466	401	233	374	351	349	240	374	484	217	298	223	499	381	255	344	404	170	206	334	643	141	290	231	644	255	171	446	536	180	367	345	263	104	385	263
5	1200.06	27.7	485	405	483	345	314	330	477	504	294	390	308	554	458	251	398	440	351	279	412	594	240	378	245	636	404	373	402	524	225	227	395	774	132	330	293	833	276	211	471	674	194	456	398	341	156	528	334
6	1500.08	27.8	504	430	579	380	331	386	513	620	394	424	356	601	552	281	512	496	408	320	495	678	295	497	293	837	489	431	400	632	231	286	463	1016	151	387	383	1065	317	195	605	783	193	564	486	429	192	560	414
7	1800.09	27.9	582	461	620	465	374	459	545	700	413	441	432	778	705	304	584	571	473	392	589	798	346	659	390	1027	597	478	512	770	284	336	509	1204	187	490	526	1252	375	228	656	915	227	733	506	587	219	699	510
8	2100.1	28.1	629	509	673	524	407	508	563	771	484	464	421	877	820	328	719	657	514	492	634	921	506	811	493	1221	633	480	545	910	351	384	588	1441	214	598	575	1432	422	271	757	1157	217	846	621	774	344	887	633
9	2400.12	28.2	638	470	633	536	457	543	586	859	470	545	474	947	872	347	809	751	611	600	747	1150	593	1076	567	1440	767	621	583	1007	402	462	646	1727	327	721	781	1750	472	302	905	1329	229	970	691	990	464	1055	801
10	2700.15	28.3	664	441	685	610	419	528	580	860	510	521	510	972	1063	431	922	927	655	665	848	1222	811	1274	672	1639	831	718	675	1115	457	520	745	2026	354	920	984	1945	547	317	895	1671	280	1074	766	1222	640	1252	1041
11	3000.17	28.3	727	506	658	618	449	546	549	880	496	563	537	929	1211	475	1072	1028	708	773	959	1374	1020	1513	846	1929	899	785	737	1274	549	573	838	2386	533	1144	1229	2167	658	366	1027	1898	281	1380	858	1534	920	1504	1329
12	3300.18	28.4	592	485	679	602	454	546	608	889	514	543	522	1009	1384	542	1211	1128	830	850	1020	1617	1327	1790	978	2134	1085	934	810	1522	525	691	996	2855	669	1333	1507	2556	778	359	1124	2321	337	1531	979	1933	1142	1783	1583
13	3600.19	28.4	638	424	651	698	470	593	528	965	503	579	572	929	1623	591	1442	1445	950	1016	1061	1901	1653	2084	1259	2498	1157	1132	850	1647	631	778	959	3484	845	1610	1849	2794	842	435	1219	2595	380	1821	1083	2424	1378	2161	2025
14	3900.21	28.2	603	451	614	685	435	547	536	851	479	582	563	1010	1841	680	1603	1593	1041	1144	1200	2113	1894	2426	1565	2888	1236	1218	896	1952	658	891	1107	4062	1026	1937	2241	3136	1015	522	1212	3058	420	2085	1114	2945	1680	2493	2477
15	4200.23	28.2	560	422	527	641	412	584	503	855	467	600	549	936	2051	777	1929	1804	1129	1288	1289	2329	2255	2758	1873	3193	1367	1287	990	2218	706	1017	1129	4653	1185	2236	2615	3470	1185	539	1317	3420	483	2263	1234	3481	2048	2798	3002
16	4500.24	28.6	529	401	553	624	462	604	511	775	467	575	567	932	2531	871	2191	2139	1265	1421	1352	2682	2623	3100	2260	3447	1525	1586	955	2373	751	1119	1177	5220	1348	2597	3154	3638	1276	583	1341	4001	494	2654	1300	4242	2301	3223	3438
17	4800.26	28.6	504	404	523	573	381	580	451	813	450	538	495	851	2887	951	2662	2545	1299	1580	1444	3057	2910	3491	2701	3700	1622	1666	1020	2594	728	1247	1253	5917	1520	2966	3404	3700	1538	659	1390	4472	509	2994	1379	4848	2684	3353	4056
18	5100.28	28.6	473	370	506	558	408	498	465	735	425	530	511	846	3525	1110	3220	2953	1474	1863	1365	3437	3410	4013	3193	4049	1772	1806	1144	3051	819	1442	1270	6438	1634	3424	4043	4029	1823	752	1478	4986	603	3329	1353	5571	2873	3778	4714
19	5400.3	28.6	416	374	453	589	375	521	409	696	419	550	464	782	4165	1241	3828	3456	1588	2185	1487	3861	3834	4431	3698	4501	1778	2063	1136	3005	794	1516	1265	6833	1866	3765	4640	4182	2022	821	1494	5375	589	3580	1397	6402	3317	4289	5308
20	5700.31	28.6	378	382	404	531	396	458	425	661	398	473	478	749	4871	1439	4649	3996	1772	2547	1605	4202	4375	4949	4389	4818	1992	2347	1167	3166	796	1591	1249	7142	2007	4295	5154	4225	2284	946	1524	5973	626	3859	1492	7038	3540	4639	6084
21	6000.32	28.7	392	331	362	541	360	467	374	592	400	503	447	671	5724	1663	5670	4583	2034	2945	1614	4727	4823	5523	5055	5170	2034	2508	1261	3528	796	1933	1292	7606	2252	4556	5680	4466	2506	1079	1632	6371	659	4285	1500	8063	3703	4900	6658
22	6300.35	28.8	349	369	387	461	380	416	380	593	359	482	452	629	7345	1946	7126	5146	2228	3439	1752	5495	5379	6277	5865	5508	2156	2690	1293	3541	870	1993	1226	8014	2352	4905	6289	4560	2849	1172	1719	6807	720	4822	1532	9137	4186	5286	7417
23	6600.37	28.7	319	298	370	465	370	429	351	553	324	462	449	630	8657	2268	9088	5804	2621	4038	1856	5938	6157	6830	6702	6020	2243	3078	1266	3744	935	2320	1326	8560	2457	5410	6905	4564	3252	1370	1793	7399	810	5219	1636	10221	4420	5762	7727
24	6900.38	28.7	332	339	335	402	357	391	344	538	372	435	437	592	10756	2678	11467	6803	3019	4891	2019	6567	6695	7346	7691	6486	2423	3288	1383	4008	877	2447	1262	8952	2818	5662	7479	4631	3673	1483	2004	7837	874	5775	1645	11486	4796	5919	8698
25	7200.4	28.7	327	346	334	378	325	424	325	578	374	449	427	547	13124	3089	14694	7664	3544	5811	2238	7839	7544	8363	8741	7228	2624	3684	1424	4155	1031	2776	1338	9595	2878	5835	8016	4639	4283	1658	2336	8509	966	6349	1685	12546	4973	6427	9744
26	7500.42	28.7	322	331	346	377	332	420	312	550	349	446	387	504	16488	3793	18539	8540	4187	7202	2562	8871	8387	9040	9717	7900	2688	4087	1542	4317	1105	2950	1301	9854	3169	6096	8971	4745	4879	1743	2516	9174	999	6963	1813	14274	5431	6737	10239
27	7800.43	28.7	281	306	362	390	351	368	266	494	334	427	371	531	19919	4794	23794	9438	4884	8877	3216	10700	9327	9802	11232	8970	2996	4500	1581	4537	1116	3371	1410	10568	3273	6591	9587	4791	5375	1989	2880	10031	1153	7817	1949	15981	5738	6921	11268
28	8100.44	28.9	300	305	356	365	358	391	295	501	350	475	368	470	24317	5521	29775	10687	5694	10438	3738	12680	10383	10669	12620	10025	3165	4929	1727	4725	1250	3725	1367	11391	3509	6783	10297	4905	6078	2323	3199	10748	1255	8744	2124	17652	6108	7238	12146
29	8400.46	28.8	284	324	377	383	314	398	311	481	324	420	399	482	29571	6370	37363	12110	6747	12501	4615	15123	11612	11696	14004	11518	3374	5438	1893	5056	1309	4114	1452	12111	3695	6931	11005	4916	6756	2576	3629	11550	1361	9742	2420	19706	6812	7459	13261
30	8700.48	28.8	275	347	352	398	334	379	321	466	355	419	364	465	35893	7604	45141	13379	8100	14967	5484	17834	13051	12566	15406	13203	3668	6002	2055	5429	1516	4590	1499	13026	3880	7223	11734	5175	7707	2959	4069	12941	1534	10845	2633	22014	7114	7606	14219
31	9000.5	28.8	312	300	351	378	345	401	288	471	354	426	398	433	42352	8614	53998	15074	9579	17464	6644	20948	14454	13479	17182	15496	3884	6635	2127	5540	1633	5120	1563	13629	4275	7444	12424	5423	8474	3477	4244	14268	1683	11763	2761	24270	7550	7785	15479
32	9300.52	28.6	286	342	400	412	339	395	295	489	372	404	375	484	49719	10047	64174	16902	11560	20180	8164	24136	15963	14598	19053	18597	4176	7487	2236	5977	1710	5679	1624	14682	4586	7595	13370	5513	9341	3845	4460	15405	1819	13050	3085	26733	8078	7946	16359
33	9600.53	28.9	339	361	445	409	383	373	293	521	366	425	442	424	56857	11317	74371	19066	13243	23178	9663	27141	17560	15906	21110	21760	4299	8158	2381	6479	1789	6166	1626	15469	4841	7754	13770	5875	10007	4315	4661	17297	2003	14388	3387	29972	8833	8158	17864
34	9900.55	28.9	302	388	424	408	369	421	343	508	408	412	381	467	65088	12618	84803	21306	15119	26122	11477	30448	19674	17092	23978	26198	4555	9070	2487	6465	2029	6768	1645	15835	5254	7894	14562	6026	10822	4836	4859	18826	2180	15423	3642	32715	9623	8550	18946
35	10200.6	29	306	399	434	426	393	384	300	551	363	443	434	408	73579	14100	95213	23817	17350	28937	13288	33326	21488	18677	26914	30512	4666	9825	2581	6823	2239	7342	1738	16245	5536	7857	15260	6314	10938	5111	5153	20694	2251	16695	3859	36017	10044	8687	20783
36	10500.6	29	382	438	502	432	368	417	364	535	424	465	405	465	81438	15161	104743	27055	19447	31715	15193	35805	23579	20042	29332	34706	4799	10701	2746	6924	2304	7731	1713	16608	5875	8001	16644	6471	11858	5502	5695	22551	2475	17626	4214	39277	11016	8781	22130
37	10800.6	29	355	417	499	455	420	410	308	578	381	432	400	447	90261	16263	114448	30263	21754	34480	17003	38004	24970	21328	32143	39339	5126	11358	2902	7158	2371	8420	1805	16940	6136	8047	17022	6803	12814	5861	5997	24132	2541	18992	4385	42797	11642	8866	24466
38	11100.6	29	365	461	533	505	413	431	297	549	448	443	418	441	98300	17542	122290	33285	23944	37542	19080	39338	26869	22749	35322	43776	5258	11574	3128	7427	2515	9034	1973	17394	6571	8302	17754	6774	13520	6104	6611	25916	2714	20148	4811	46513	12563	9321	26309
39	11400.6	29.1	410	475	531	539	415	428	345	554	413	458	436	463	106022	18604	129480	36904	26155	39252	21194	40758	28621	24019	38633	48001	5770	12135	3327	7571	2688	9502	2037	17571	6978	8302	18878	7259	14095	6286	7406	27377	2855	21134	5281	49776	13419	9444	27997
40	11700.6	28.8	405	498	568	524	493	475	355	584	473	440	435	451	113205	19824	135632	40269	28025	41677	23112	41746	30341	24908	41409	52654	6176	12430	3688	7871	2737	10018	2101	17956	7073	8362	19312	7452	15377	6591	8275	29170	2811	22232	5665	53191	14474	9747	29728
41	12000.7	29	465	489	566	556	481	450	368	577	451	477	415	437	119640	20400	140966	43249	30105	43543	25372	43107	31588	25724	43923	56403	6675	13086	4103	8126	2814	10791	2275	18338	7457	8493	20582	7651	16232	6903	9176	30922	2880	23426	6232	56441	15345	9940	31118
42	12300.7	28.8	473	536	606	553	505	459	348	593	484	472	450	463	125214	21330	145261	46769	31702	44935	27656	43381	32591	26440	46522	59481	7102	13382	4459	8587	2818	11184	2568	18799	7768	8620	21455	7650	17531	7106	9942	32795	2894	24472	6951	59857	15933	10026	33037
43	12600.7	28.9	469	534	634	580	506	418	376	555	482	466	452	443	129278	22192	148960	49358	33176	46432	29364	43545	33831	27055	48502	61822	7582	14126	4890	8661	2905	11719	2684	19166	7777	8431	22725	7624	18543	7162	10780	34837	3108	25832	7623	63192	16714	10198	34366
44	12900.7	28.7	484	576	607	591	533	442	395	588	471	455	420	429	133426	22923	151320	52655	34662	46943	31325	44407	34296	27876	50555	65133	8099	14727	5435	9124	3031	12503	2981	20159	7864	8601	23845	7780	20194	7625	11671	37446	3102	27040	8504	66026	17402	10167	35705
45	13200.7	29	489	552	650	656	516	500	447	636	471	464	418	471	136557	23593	153927	53833	35370	47593	33315	45197	34606	28102	51895	66747	8804	15434	5659	9616	3130	12936	3214	20849	8021	8573	24437	7798	21375	7823	12174	38956	3126	28382	9429	68418	18059	10344	37032
46	13500.8	28.9	487	552	658	643	507	498	394	633	456	524	463	475	139068	24502	155793	56154	36603	48405	35134	45359	35263	28508	53322	68715	9080	16404	6100	10183	3011	13663	3524	21482	8055	8500	25232	8035	22409	8171	13280	41258	3203	29797	10308	70888	18219	10475	38269
47	13800.8	28.8	511	621	640	611	511	531	450	627	524	481	496	470	141996	25181	156328	57741	37401	48849	37434	46367	35921	28521	54592	70366	9502	17420	6323	10743	3204	14293	3898	22042	8241	8231	26758	7894	23822	8743	14164	43252	3270	30791	11387	74198	18801	10441	39053
48	14100.8	28.8	486	551	687	635	554	511	415	624	475	487	441	493	143161	25867	157579	59434	37954	49855	39142	48015	35669	28560	55190	71211	10059	18650	6747	10811	3229	14595	4347	22553	8364	8351	27445	8130	24912	9178	14842	45514	3374	32266	12340	76321	18770	10751	40515
49	14400.8	28.8	519	599	670	669	528	521	433	645	514	449	461	496	143803	26533	158016	61113	38450	50137	40970	48955	35941	28263	55784	71629	10321	20054	7123	11538	3406	14958	4729	23224	8598	8111	28033	8360	26019	9865	15675	46733	3453	32918	13181	78308	19237	10589	41195
50	14700.8	28.7	549	638	671	648	572	520	427	661	551	478	436	485	144135	27182	157332	61614	39102	50559	43079	49465	35785	28161	55615	71874	10857	21050	7455	11399	3414	15374	5104	23606	8610	8099	29070	8299	26966	10426	16349	48408	3567	33960	14374	81427	19671	10739	42159
51	15000.8	28.6	504	642	705	739	579	543	427	654	518	478	439	473	145018	28140	156838	62220	39084	50906	44438	50652	35376	28210	56476	72292	11340	22250	7891	11866	3529	15541	5695	24514	8521	7996	29767	8712	27930	10923	16898	50138	3681	34836	15243	82012	19801	10723	43186
52	15300.9	28.6	551	604	659	691	571	568	448	628	513	487	465	523	144229	28409	154576	63852	39905	50908	45858	51917	35193	28292	56294	72453	11592	22974	8157	12154	3540	16011	6304	24642	8628	7834	30405	8833	28541	11859	17795	50972	3879	35729	16428	84519	19660	10661	43581
53	15600.9	28.7	551	687	711	769	616	540	460	642	511	548	474	517	142811	29101	154256	64236	40196	51380	46658	52773	35055	27640	55882	72010	12128	24140	8570	12595	3743	16293	6854	25245	8794	7981	30898	9338	29398	12275	18440	52036	4119	36119	17773	85344	19836	10782	44241
54	15900.9	28.6	565	639	682	773	584	573	475	701	521	533	531	461	142991	29482	152221	65757	40227	50917	47415	53581	34466	27481	56211	71804	12551	24738	8937	12801	3880	16533	7445	26179	8825	8002	30853	9758	29823	12574	19433	52086	4069	37135	18958	88186	19816	11135	44886
55	16200.9	28.5	536	619	712	672	604	518	442	700	569	516	473	534	142758	29989	150406	65966	40336	51073	48128	54291	34374	27631	55493	71697	13089	25496	9332	12935	4026	16445	8046	26565	8843	7845	31226	10395	30553	13127	20081	52825	4191	37235	20313	89402	19607	11322	45881
56	16501	28.6	582	640	708	769	618	603	534	697	508	534	492	499	141497	30606	148916	66681	40278	50926	48319	55469	34178	28140	54702	70944	13338	25987	9828	12959	4031	16854	8765	27060	8821	8165	31945	11308	30679	13881	21368	53482	4277	37588	21762	91000	19651	11666	46481
57	16801	28.6	554	704	747	763	679	593	488	688	552	509	526	527	139894	30814	147148	67031	40284	51088	48299	55359	33470	28048	54486	70763	13820	26312	10493	13286	4140	17224	9314	27671	8727	8119	32382	12368	31075	14299	21938	53319	4539	38265	22903	92197	19619	11706	47110
58	17101	28.5	559	707	684	780	673	602	498	738	648	593	491	522	139097	30891	144608	66900	40399	50851	48207	56073	33312	28349	54366	70531	14166	26992	11030	13357	4048	17507	9921	28338	8479	8232	32281	13179	31261	14626	22908	53143	4493	38885	24100	93627	19744	11970	47149
59	17401	28.6	566	671	696	815	687	570	461	742	613	518	503	534	138012	31130	142819	67586	39788	50344	47973	55780	33278	28493	53866	69638	14509	26978	11237	13452	4212	17690	10823	29000	8275	8379	33031	14347	31789	14980	23659	53189	4691	39226	25089	95264	19153	12199	47468
60	17701	28.6	543	685	729	778	621	565	500	766	584	573	522	513	136058	31372	140532	67342	39671	50247	47113	55474	32635	28710	53548	69433	15042	27137	11740	13548	4386	18419	11331	30225	8268	8370	33301	15318	32174	15181	24506	53524	4770	39926	26346	95639	18640	12693	48202
61	18001	28.5	583	709	704	826	693	612	482	736	621	573	454	515	133502	31632	138022	67690	39710	50074	46628	55128	32762	29322	53192	68402	15738	27672	12226	13872	4157	18498	11984	30603	8047	8517	33964	16103	32458	15591	25639	53126	4781	40460	27475	97494	18571	12809	49061
62	18301	28.5	573	660	723	793	686	589	473	695	648	591	498	510	132251	31853	135728	66991	39836	49596	46468	55823	32171	29778	52903	67110	16445	27465	13043	14205	4197	18985	12750	31646	7896	8572	34575	17246	32459	15528	26497	53030	4778	40840	28590	98950	18444	12971	49276
63	18601	28.5	574	751	729	833	716	632	488	778	621	563	527	522	130005	31682	133578	66743	39576	48329	45838	54646	32416	29716	52978	66823	17137	27137	13780	14081	4260	19423	13111	32193	7904	8788	35312	18210	33176	16104	27618	52550	4977	41835	29431	99639	18351	13738	50708
64	18901.1	28.6	559	771	711	910	728	616	479	741	644	548	505	526	128116	31769	131486	66367	39497	47925	44515	54292	32609	30084	52724	66696	17735	27532	14050	14611	4321	19857	13720	32859	7546	8933	35738	19133	32851	16316	28198	52092	4898	42161	29950	100539	18148	14048	51042
65	19201.1	28.4	608	794	693	915	687	620	509	721	698	577	531	555	126044	32023	128907	64785	38844	47365	43994	53619	32074	30225	52368	66360	18405	27502	14946	14726	4370	20268	14327	33750	7420	9131	36370	20025	33382	16415	29341	52066	4969	43433	30760	100934	18124	14487	51725
66	19501.1	28.5	562	790	725	918	761	678	475	758	635	594	519	536	124539	31676	126890	63981	38691	46231	43363	52982	32441	30543	51886	65483	18787	27787	15324	14761	4309	20843	14756	34846	7366	9258	36789	20808	33771	16584	29949	51366	4934	43900	31206	101760	18012	14786	52220
67	19801.1	28.4	560	813	730	935	760	626	471	764	630	609	522	555	122489	31707	124301	63581	38206	45597	42627	52546	32671	30481	51859	64794	19660	27641	15894	15122	4144	21549	15092	35798	7331	9483	37396	21215	33872	16391	31144	51307	5045	44436	32163	102250	18055	15210	53407
68	20101.2	28.4	600	751	692	888	753	694	461	733	666	624	533	578	121289	31465	122374	61610	37763	45037	42366	51672	33000	30418	51750	64015	20497	27600	16762	15755	4187	22230	15656	36595	7134	9478	38276	21821	34250	16914	31875	50981	5008	45071	32761	102762	17970	15735	53652
69	20401.2	28.5	581	858	672	963	772	665	471	829	769	608	566	585	119104	31591	120289	60546	37526	44858	41619	50937	32879	30666	50814	63081	21227	27622	17303	15986	4283	22950	16096	37795	7353	9709	38019	22886	34268	16947	32703	50879	4994	45318	33173	103873	17920	15833	54309
70	20701.2	28.4	551	876	738	971	793	661	511	797	756	606	516	555	117062	31449	117583	59618	37358	44146	41115	49592	32925	30149	50902	62317	21873	27571	18174	16124	4251	23667	16369	39501	7420	10120	39104	23399	34288	17095	33121	50484	5024	46177	33672	103941	17916	16375	55255
71	21001.2	28.3	590	863	732	960	790	717	542	721	775	593	568	604	115211	31313	116210	58298	36693	43689	40885	49086	33497	30054	49881	61709	22541	27858	19143	16422	4138	24061	16555	40785	7352	9985	40067	24767	35328	17351	33661	50717	5065	46725	33529	104544	17993	16733	56139
72	21301.2	28.5	596	860	696	989	847	761	449	838	741	613	521	558	113692	31086	114473	57155	36613	43670	40119	48247	33073	30171	49119	61410	23427	27594	19712	17063	4315	24701	17175	42478	7462	10088	40130	25321	35409	17824	34099	50418	5000	46838	33963	105429	18400	16868	56968
73	21601.2	28.3	584	846	730	1041	842	734	496	787	808	622	586	615	111550	30955	112695	56120	36382	43425	39580	47351	33819	30035	49099	60328	24091	27879	20775	17443	4243	25723	17433	44142	7590	10609	41012	26331	35304	18053	34289	50194	5098	47300	34150	104816	18544	17187	57711
74	21901.2	28.3	594	872	709	1006	839	769	464	810	805	630	595	619	110812	30698	110228	54656	36155	42595	39222	47292	33569	29903	48745	59415	24759	27770	21636	18012	4193	25949	17440	46165	7705	10634	41738	27215	35857	18127	34395	50281	5235	47642	34156	105641	19095	17414	58569
75	22201.3	28.3	606	937	725	1032	840	752	465	855	901	620	569	634	109579	30944	109408	52753	36013	42099	38934	46149	33366	29533	47691	58830	25180	27945	22253	18227	4300	26650	17807	48121	7648	10813	42398	28134	35949	18429	34861	50164	5123	47973	34019	105098	19027	17538	59575
76	22501.3	28.4	645	934	714	1055	909	745	514	878	802	629	582	665	107296	30536	107272	52448	35528	42034	38799	45491	33525	29583	47314	57054	25849	28246	22884	18840	4187	27227	17940	50337	7781	10995	43243	29765	35884	19019	34579	50216	5222	48116	34330	104969	19653	17868	60292
77	22801.3	28.3	612	901	725	1079	968	759	484	905	796	668	613	653	106321	30394	105935	50793	35926	41448	38371	44937	33370	29560	46880	56921	26618	28198	23502	19727	4272	27825	17993	52071	7702	11067	43962	30405	36297	19016	34861	50553	5153	48196	34133	104374	19761	18208	61832
78	23101.3	28.3	622	982	683	1087	862	776	453	873	870	653	620	658	104585	30457	104115	49889	35399	40835	37319	43611	33366	29054	46133	55683	26892	28257	24168	20105	4356	28373	18329	54348	7886	11431	44841	31867	36480	19324	34217	50951	5404	48215	34190	103699	19729	18449	62699
79	23401.3	28.3	647	972	625	1092	978	797	450	861	902	648	590	694	103850	30267	102620	48222	34711	40348	37401	42868	32985	28991	45957	55069	27272	28940	24214	20375	4326	28955	18258	56374	7958	11437	45430	32907	37124	19504	34020	50594	5477	47992	34213	103794	19904	18471	62986
80	23701.3	28.2	608	1007	682	1094	855	874	480	889	939	685	588	660	101675	29588	100656	46612	34123	40018	36856	41817	33143	28937	45252	53638	27903	28856	24881	20975	4431	29331	18160	58837	7985	11514	45408	34452	36712	19703	33947	51224	5572	48268	33273	103539	20170	18858	64401
81	24001.4	28.3	633	1015	732	1064	906	791	524	922	882	725	634	656	100702	29533	99095	45602	34246	38960	36495	41243	33264	28625	44516	53006	28013	28971	25156	21385	4504	30012	18157	60866	8118	11845	46587	35566	36807	19676	33701	51309	5597	48188	33293	103255	19877	18867	63941
82	24301.4	28.3	638	1027	739	1155	1001	849	457	916	943	685	648	688	98812	29428	97354	44751	33918	38380	35939	40337	33144	28572	44186	52892	28706	29256	25237	21832	4626	30170	18175	62963	8375	11963	46670	37062	36711	19978	33472	51712	5664	47908	32921	102455	20031	19021	65519
83	24601.4	28.2	627	1068	725	1108	967	856	530	945	1035	713	611	734	97168	28978	95105	43671	33750	37427	35413	39533	32957	28652	43406	51868	28689	29588	25181	22346	4666	30576	18166	65128	8287	12339	47120	37841	36932	20269	33329	52228	5677	47920	32154	102424	20588	19130	64765
84	24901.4	28.2	632	1058	711	1235	1034	833	458	933	956	749	652	701	95241	28901	93984	42448	33187	36983	35178	38728	32203	28046	43453	51324	29296	29662	25294	22804	4724	31226	17869	67259	8469	12396	47681	38678	36735	20161	32878	51956	5821	47927	31988	101723	20286	19011	65333
85	25201.4	28.2	591	1115	768	1206	1013	858	488	981	982	755	651	681	93569	28471	91740	41087	33033	35909	34501	38021	32679	28108	42884	50866	29097	29905	25381	23244	4750	31383	17850	68503	8452	12520	47690	39738	36255	20593	32660	52430	5837	47589	31947	101055	20340	19304	65534
86	25501.4	28.3	608	1145	792	1269	1022	850	469	975	1023	724	676	721	92071	28101	90403	39875	32676	34784	34246	37169	32198	27771	42384	50868	28988	30341	25187	23461	5079	31251	17745	69616	8690	12734	47488	40184	36087	20348	32532	52403	6019	47820	31306	100973	20743	19219	66288
87	25801.4	28.2	654	1155	727	1193	1019	891	460	995	1081	763	709	774	89223	27712	88916	39717	32047	34933	33731	35959	32526	27737	41455	49938	29364	30313	25591	23763	4966	31424	17666	70866	8868	12945	47814	40815	35808	20585	32355	52782	6172	47806	31497	100360	20541	18916	65926
88	26101.5	28.2	632	1170	764	1283	1170	951	515	1000	1107	808	742	779	88895	27399	87579	38928	31874	33837	33436	35117	32127	27623	41203	49346	29452	30759	25378	24195	5058	31186	17528	72249	9062	12884	47697	41012	35337	20429	31850	53011	6246	47101	30375	99223	20434	18981	65530
89	26401.5	28.3	656	1166	756	1281	1068	941	440	1026	1112	798	715	836	87571	27179	86395	37925	31260	33226	32764	34593	31996	27406	40617	48980	29242	30939	25449	24108	5288	31451	17400	72982	9233	13367	47856	41344	35120	20304	31721	52965	6241	47154	30080	98553	20797	18903	65153
90	26701.5	28.2	688	1139	742	1304	1139	961	506	1041	1130	801	738	799	86200	27122	85345	36808	31238	32687	32334	34311	31549	27179	39672	48236	29158	31040	25383	24425	5304	31441	17273	73484	9438	13423	47733	41730	34340	20383	31292	52453	6317	46887	29789	97698	20677	19067	64714
91	27001.5	28.3	690	1250	755	1287	1113	950	497	1043	1106	830	691	819	85145	26561	83593	35929	30781	32274	32103	33857	31411	27387	39186	47910	29037	30848	25560	24492	5386	31383	17127	73511	9391	13522	47597	42133	33860	20008	31385	52418	6579	46554	29595	96739	20720	18904	65263
92	27301.5	28.3	669	1244	745	1354	1125	980	507	1072	1259	843	787	814	83320	26405	82181	35571	30701	31784	31518	33505	30448	27062	38767	47416	28661	30822	25170	24671	5344	31638	17034	73913	9753	13705	47770	42153	33199	20118	30394	52433	6634	46807	29055	95456	20988	18636	64483
93	27601.6	28.1	691	1303	801	1320	1220	1000	505	1078	1164	825	757	874	81786	26034	81318	35047	30594	31372	30871	33113	30501	27111	37758	46514	28996	31020	25649	24835	5378	31214	16582	73794	9469	13907	47807	42306	33189	20059	30008	52367	6917	45465	28874	94191	20867	18389	63548
94	27901.6	28.2	705	1313	769	1389	1186	1009	504	1125	1292	826	772	836	80422	25875	79794	34605	29796	31086	30639	33113	30012	27069	37414	45782	28407	30918	25329	24878	5598	31508	16997	74039	9774	14156	47667	42397	32411	19737	30102	52797	6664	45718	28080	93490	21035	18526	63684
95	28201.6	28.3	721	1357	769	1485	1158	1050	522	1167	1294	850	756	853	78859	25498	78987	33898	29798	30525	30231	32929	29612	26515	36833	45115	28351	30731	24765	25167	5557	31561	16695	73442	9795	14356	47102	42637	32108	19556	29653	52360	6845	45128	28131	92083	21174	18404	63616
96	28501.6	28.2	701	1399	762	1560	1304	1043	456	1085	1294	864	808	895	77360	25367	77573	33221	28609	30210	29966	32825	29398	26425	36198	44955	27577	30773	25016	25191	5748	31206	16550	73486	9906	14361	47438	42600	31535	19803	29192	51785	6830	45216	27817	91537	21156	18120	62638
97	28801.6	28.1	772	1365	799	1693	1312	1056	539	1154	1331	870	765	910	76105	24978	75911	33010	28631	29983	29702	32734	28704	26008	35381	44669	27555	30302	24899	24889	5728	30874	16288	72732	10000	14476	47895	42647	31571	19603	29097	51984	6899	44868	27604	90832	20715	18019	62116
98	29101.6	28.3	773	1419	802	1724	1381	1154	511	1185	1339	898	742	941	74928	25208	74822	32334	28304	29795	29265	32285	28522	26089	35034	44076	27542	30429	24675	24882	5895	30837	16350	72192	10104	14396	46908	42818	30979	19425	28116	51311	7073	44600	27156	88920	20869	17805	61819
99	29401.6	28.2	730	1416	769	1531	1410	1120	533	1176	1388	918	790	922	74295	24983	73708	32431	27790	29471	29288	32361	28190	25572	34526	43584	27184	30092	24532	24701	5967	31050	16217	70871	10219	14598	47736	42390	30866	19816	28019	51059	6956	43937	26591	87559	20843	17867	61455
100	29701.7	28.2	829	1524	801	1605	1495	1106	530	1226	1395	909	779	942	73294	24981	72741	32208	27670	29328	28767	32442	27450	25507	33980	43090	27054	30283	24196	24958	5964	30377	16248	70315	10314	14599	47363	42284	29767	19724	27525	51038	7138	44078	26745	86309	21199	17823	60831
101	30001.7	28.3	770	1612	848	1614	1514	1173	586	1237	1511	962	793	986	72039	24923	72298	32073	27143	28639	28704	32199	27030	25425	33337	42338	26501	29534	23931	25017	5996	30139	16089	69666	10328	14633	47031	42594	29951	19534	27474	50391	7319	43114	26464	85419	21189	17494	60024
102	30301.7	28.2	787	1612	900	1723	1525	1158	538	1211	1516	981	856	960	70925	24826	71381	31325	26906	28742	28580	32361	26904	24742	32962	41720	26208	29776	23866	24880	5991	30391	16313	68748	10225	14675	46486	42450	29318	19363	26858	50440	7349	43722	26381	84224	21266	17236	59245
103	30601.7	28.1	778	1668	869	1760	1528	1205	534	1349	1446	1016	925	1038	69658	24773	69440	31469	26290	28416	28409	32025	26534	25027	32623	41923	25989	28936	23901	24947	6242	29884	16383	67815	10602	14435	46629	43001	29249	19306	26724	50101	7343	42829	25961	82690	21185	17287	58968
104	30901.7	28.1	784	1762	904	1745	1678	1355	528	1405	1632	991	826	1003	68287	24693	68519	31203	26381	27775	27845	32367	26378	24593	32482	41698	25915	29450	23288	25054	6275	29692	16518	67929	10467	14584	46609	42555	28511	19235	26027	49691	7394	42547	25721	81831	21730	17096	58419
105	31201.7	28.2	826	1846	925	1855	1637	1243	554	1457	1616	1082	892	1058	67552	24644	67325	31726	26103	27940	27614	32330	25785	24538	32285	41666	25608	29227	23145	25001	6158	29687	16493	67245	10545	14573	46123	42675	27948	18911	26272	49587	7407	42608	25615	81161	21816	16949	58019
106	31501.8	28.2	850	1987	873	1911	1680	1299	554	1455	1655	1061	951	1113	66324	24326	66584	31149	25579	27785	27523	32255	24935	24089	31924	41098	25363	29230	23594	25217	6172	29434	16439	65998	10625	14685	46087	42341	27803	19001	25607	49640	7538	41812	25363	79841	22655	17001	56835
107	31801.8	28	863	1909	876	1971	1773	1360	529	1445	1735	1145	1007	1173	65449	24254	65634	30880	25727	27872	27509	32443	25078	24205	31461	40598	25549	28905	23194	25254	6421	29497	16157	65096	10570	14604	46312	42713	27701	18731	25094	49560	7656	41681	25573	78218	22798	17008	56281
108	32101.8	28.1	927	1903	836	2005	1734	1365	580	1614	1791	1131	978	1228	65112	23718	64821	30715	25235	27444	27171	32654	24803	24323	31218	40538	25178	28698	23355	25061	6208	28747	16562	64692	10820	14499	46132	42887	27227	18801	25042	49072	7794	41453	25408	77823	23468	16789	55543
End Time				2023-09-16 00:11:05
[truncated: 49 more columns]

## Sheet: graph data_23_09_18
description: contains all raw data graphically displayed
	sample row name		negative control												pRD29 + ABA [50 µM]												pRD29 + ABA [50 µM] + SA [100 µM]												pRD29 + ABA [50 µM] + SA [50 µM]
	constructs infiltrated		pRD29												pRD29												pRD29												pRD29
															50 µM ABA												50 µM ABA												50 µM ABA
																											100 µM SA												50 µM SA
			negative control_1	negative control_2	negative control_3	negative control_4	negative control_5	negative control_6	negative control_7	negative control_8	negative control_9	negative control_10	negative control_11	negative control_12	pRD29 + ABA [50 µM]_1	pRD29 + ABA [50 µM]_2	pRD29 + ABA [50 µM]_3	pRD29 + ABA [50 µM]_4	pRD29 + ABA [50 µM]_5	pRD29 + ABA [50 µM]_6	pRD29 + ABA [50 µM]_7	pRD29 + ABA [50 µM]_8	pRD29 + ABA [50 µM]_9	pRD29 + ABA [50 µM]_10	pRD29 + ABA [50 µM]_11	pRD29 + ABA [50 µM]_12	pRD29 + ABA [50 µM] + SA [100 µM]_1	pRD29 + ABA [50 µM] + SA [100 µM]_2	pRD29 + ABA [50 µM] + SA [100 µM]_3	pRD29 + ABA [50 µM] + SA [100 µM]_4	pRD29 + ABA [50 µM] + SA [100 µM]_5	pRD29 + ABA [50 µM] + SA [100 µM]_6	pRD29 + ABA [50 µM] + SA [100 µM]_7	pRD29 + ABA [50 µM] + SA [100 µM]_8	pRD29 + ABA [50 µM] + SA [100 µM]_9	pRD29 + ABA [50 µM] + SA [100 µM]_10	pRD29 + ABA [50 µM] + SA [100 µM]_11	pRD29 + ABA [50 µM] + SA [100 µM]_12	pRD29 + ABA [50 µM] + SA [50 µM]_1	pRD29 + ABA [50 µM] + SA [50 µM]_2	pRD29 + ABA [50 µM] + SA [50 µM]_3	pRD29 + ABA [50 µM] + SA [50 µM]_4	pRD29 + ABA [50 µM] + SA [50 µM]_5	pRD29 + ABA [50 µM] + SA [50 µM]_6	pRD29 + ABA [50 µM] + SA [50 µM]_7	pRD29 + ABA [50 µM] + SA [50 µM]_8	pRD29 + ABA [50 µM] + SA [50 µM]_9	pRD29 + ABA [50 µM] + SA [50 µM]_10	pRD29 + ABA [50 µM] + SA [50 µM]_11
time [min]	Time [s]	Temp. [°C]	A1	A2	A3	A4	A5	A6	A7	A8	A9	A10	A11	A12	B1	B2	B3	B4	B5	B6	B7	B8	B9	B10	B11	B12	C1	C2	C3	C4	C5	C6	C7	C8	C9	C10	C11	C12	D1	D2	D3	D4	D5	D6	D7	D8	D9	D10	D11
0	0	28.5	1599	1320	1350	1157	1110	1116	1090	995	821	894	761	809	563	521	531	547	542	548	662	683	663	696	726	746	457	426	426	396	408	374	400	396	311	326	297	301	263	294	287	366	275	308	297	323	302	336	300
5.00027	300.016	27.6	327	238	280	212	225	208	314	248	183	202	185	301	273	192	242	256	205	206	244	274	170	212	184	302	249	210	222	229	144	162	236	327	124	165	153	305	196	168	293	310	154	227	232	186	132	216	162
10.0004	600.023	27.7	341	278	351	246	260	251	361	333	217	255	200	343	299	192	320	315	246	180	322	344	208	251	186	398	289	246	269	357	174	189	288	462	121	224	168	497	244	161	315	431	156	303	245	194	175	278	226
15.0005	900.032	27.6	459	352	437	297	256	274	449	420	245	277	234	466	401	233	374	351	349	240	374	484	217	298	223	499	381	255	344	404	170	206	334	643	141	290	231	644	255	171	446	536	180	367	345	263	104	385	263
20.0009	1200.06	27.7	485	405	483	345	314	330	477	504	294	390	308	554	458	251	398	440	351	279	412	594	240	378	245	636	404	373	402	524	225	227	395	774	132	330	293	833	276	211	471	674	194	456	398	341	156	528	334
25.0013	1500.08	27.8	504	430	579	380	331	386	513	620	394	424	356	601	552	281	512	496	408	320	495	678	295	497	293	837	489	431	400	632	231	286	463	1016	151	387	383	1065	317	195	605	783	193	564	486	429	192	560	414
30.0015	1800.09	27.9	582	461	620	465	374	459	545	700	413	441	432	778	705	304	584	571	473	392	589	798	346	659	390	1027	597	478	512	770	284	336	509	1204	187	490	526	1252	375	228	656	915	227	733	506	587	219	699	510
35.0017	2100.1	28.1	629	509	673	524	407	508	563	771	484	464	421	877	820	328	719	657	514	492	634	921	506	811	493	1221	633	480	545	910	351	384	588	1441	214	598	575	1432	422	271	757	1157	217	846	621	774	344	887	633
40.0021	2400.12	28.2	638	470	633	536	457	543	586	859	470	545	474	947	872	347	809	751	611	600	747	1150	593	1076	567	1440	767	621	583	1007	402	462	646	1727	327	721	781	1750	472	302	905	1329	229	970	691	990	464	1055	801
45.0025	2700.15	28.3	664	441	685	610	419	528	580	860	510	521	510	972	1063	431	922	927	655	665	848	1222	811	1274	672	1639	831	718	675	1115	457	520	745	2026	354	920	984	1945	547	317	895	1671	280	1074	766	1222	640	1252	1041
50.0028	3000.17	28.3	727	506	658	618	449	546	549	880	496	563	537	929	1211	475	1072	1028	708	773	959	1374	1020	1513	846	1929	899	785	737	1274	549	573	838	2386	533	1144	1229	2167	658	366	1027	1898	281	1380	858	1534	920	1504	1329
55.0029	3300.18	28.4	592	485	679	602	454	546	608	889	514	543	522	1009	1384	542	1211	1128	830	850	1020	1617	1327	1790	978	2134	1085	934	810	1522	525	691	996	2855	669	1333	1507	2556	778	359	1124	2321	337	1531	979	1933	1142	1783	1583
60.0032	3600.19	28.4	638	424	651	698	470	593	528	965	503	579	572	929	1623	591	1442	1445	950	1016	1061	1901	1653	2084	1259	2498	1157	1132	850	1647	631	778	959	3484	845	1610	1849	2794	842	435	1219	2595	380	1821	1083	2424	1378	2161	2025
65.0035	3900.21	28.2	603	451	614	685	435	547	536	851	479	582	563	1010	1841	680	1603	1593	1041	1144	1200	2113	1894	2426	1565	2888	1236	1218	896	1952	658	891	1107	4062	1026	1937	2241	3136	1015	522	1212	3058	420	2085	1114	2945	1680	2493	2477
70.0037	4200.23	28.2	560	422	527	641	412	584	503	855	467	600	549	936	2051	777	1929	1804	1129	1288	1289	2329	2255	2758	1873	3193	1367	1287	990	2218	706	1017	1129	4653	1185	2236	2615	3470	1185	539	1317	3420	483	2263	1234	3481	2048	2798	3002
75.004	4500.24	28.6	529	401	553	624	462	604	511	775	467	575	567	932	2531	871	2191	2139	1265	1421	1352	2682	2623	3100	2260	3447	1525	1586	955	2373	751	1119	1177	5220	1348	2597	3154	3638	1276	583	1341	4001	494	2654	1300	4242	2301	3223	3438
80.0044	4800.26	28.6	504	404	523	573	381	580	451	813	450	538	495	851	2887	951	2662	2545	1299	1580	1444	3057	2910	3491	2701	3700	1622	1666	1020	2594	728	1247	1253	5917	1520	2966	3404	3700	1538	659	1390	4472	509	2994	1379	4848	2684	3353	4056
85.0047	5100.28	28.6	473	370	506	558	408	498	465	735	425	530	511	846	3525	1110	3220	2953	1474	1863	1365	3437	3410	4013	3193	4049	1772	1806	1144	3051	819	1442	1270	6438	1634	3424	4043	4029	1823	752	1478	4986	603	3329	1353	5571	2873	3778	4714
90.0049	5400.3	28.6	416	374	453	589	375	521	409	696	419	550	464	782	4165	1241	3828	3456	1588	2185	1487	3861	3834	4431	3698	4501	1778	2063	1136	3005	794	1516	1265	6833	1866	3765	4640	4182	2022	821	1494	5375	589	3580	1397	6402	3317	4289	5308
95.0051	5700.31	28.6	378	382	404	531	396	458	425	661	398	473	478	749	4871	1439	4649	3996	1772	2547	1605	4202	4375	4949	4389	4818	1992	2347	1167	3166	796	1591	1249	7142	2007	4295	5154	4225	2284	946	1524	5973	626	3859	1492	7038	3540	4639	6084
100.005	6000.32	28.7	392	331	362	541	360	467	374	592	400	503	447	671	5724	1663	5670	4583	2034	2945	1614	4727	4823	5523	5055	5170	2034	2508	1261	3528	796	1933	1292	7606	2252	4556	5680	4466	2506	1079	1632	6371	659	4285	1500	8063	3703	4900	6658
105.006	6300.35	28.8	349	369	387	461	380	416	380	593	359	482	452	629	7345	1946	7126	5146	2228	3439	1752	5495	5379	6277	5865	5508	2156	2690	1293	3541	870	1993	1226	8014	2352	4905	6289	4560	2849	1172	1719	6807	720	4822	1532	9137	4186	5286	7417
110.006	6600.37	28.7	319	298	370	465	370	429	351	553	324	462	449	630	8657	2268	9088	5804	2621	4038	1856	5938	6157	6830	6702	6020	2243	3078	1266	3744	935	2320	1326	8560	2457	5410	6905	4564	3252	1370	1793	7399	810	5219	1636	10221	4420	5762	7727
115.006	6900.38	28.7	332	339	335	402	357	391	344	538	372	435	437	592	10756	2678	11467	6803	3019	4891	2019	6567	6695	7346	7691	6486	2423	3288	1383	4008	877	2447	1262	8952	2818	5662	7479	4631	3673	1483	2004	7837	874	5775	1645	11486	4796	5919	8698
120.007	7200.4	28.7	327	346	334	378	325	424	325	578	374	449	427	547	13124	3089	14694	7664	3544	5811	2238	7839	7544	8363	8741	7228	2624	3684	1424	4155	1031	2776	1338	9595	2878	5835	8016	4639	4283	1658	2336	8509	966	6349	1685	12546	4973	6427	9744
125.007	7500.42	28.7	322	331	346	377	332	420	312	550	349	446	387	504	16488	3793	18539	8540	4187	7202	2562	8871	8387	9040	9717	7900	2688	4087	1542	4317	1105	2950	1301	9854	3169	6096	8971	4745	4879	1743	2516	9174	999	6963	1813	14274	5431	6737	10239
130.007	7800.43	28.7	281	306	362	390	351	368	266	494	334	427	371	531	19919	4794	23794	9438	4884	8877	3216	10700	9327	9802	11232	8970	2996	4500	1581	4537	1116	3371	1410	10568	3273	6591	9587	4791	5375	1989	2880	10031	1153	7817	1949	15981	5738	6921	11268
135.007	8100.44	28.9	300	305	356	365	358	391	295	501	350	475	368	470	24317	5521	29775	10687	5694	10438	3738	12680	10383	10669	12620	10025	3165	4929	1727	4725	1250	3725	1367	11391	3509	6783	10297	4905	6078	2323	3199	10748	1255	8744	2124	17652	6108	7238	12146
140.008	8400.46	28.8	284	324	377	383	314	398	311	481	324	420	399	482	29571	6370	37363	12110	6747	12501	4615	15123	11612	11696	14004	11518	3374	5438	1893	5056	1309	4114	1452	12111	3695	6931	11005	4916	6756	2576	3629	11550	1361	9742	2420	19706	6812	7459	13261
145.008	8700.48	28.8	275	347	352	398	334	379	321	466	355	419	364	465	35893	7604	45141	13379	8100	14967	5484	17834	13051	12566	15406	13203	3668	6002	2055	5429	1516	4590	1499	13026	3880	7223	11734	5175	7707	2959	4069	12941	1534	10845	2633	22014	7114	7606	14219
150.008	9000.5	28.8	312	300	351	378	345	401	288	471	354	426	398	433	42352	8614	53998	15074	9579	17464	6644	20948	14454	13479	17182	15496	3884	6635	2127	5540	1633	5120	1563	13629	4275	7444	12424	5423	8474	3477	4244	14268	1683	11763	2761	24270	7550	7785	15479
155.009	9300.52	28.6	286	342	400	412	339	395	295	489	372	404	375	484	49719	10047	64174	16902	11560	20180	8164	24136	15963	14598	19053	18597	4176	7487	2236	5977	1710	5679	1624	14682	4586	7595	13370	5513	9341	3845	4460	15405	1819	13050	3085	26733	8078	7946	16359
160.009	9600.53	28.9	339	361	445	409	383	373	293	521	366	425	442	424	56857	11317	74371	19066	13243	23178	9663	27141	17560	15906	21110	21760	4299	8158	2381	6479	1789	6166	1626	15469	4841	7754	13770	5875	10007	4315	4661	17297	2003	14388	3387	29972	8833	8158	17864
165.009	9900.55	28.9	302	388	424	408	369	421	343	508	408	412	381	467	65088	12618	84803	21306	15119	26122	11477	30448	19674	17092	23978	26198	4555	9070	2487	6465	2029	6768	1645	15835	5254	7894	14562	6026	10822	4836	4859	18826	2180	15423	3642	32715	9623	8550	18946
170.009	10200.6	29	306	399	434	426	393	384	300	551	363	443	434	408	73579	14100	95213	23817	17350	28937	13288	33326	21488	18677	26914	30512	4666	9825	2581	6823	2239	7342	1738	16245	5536	7857	15260	6314	10938	5111	5153	20694	2251	16695	3859	36017	10044	8687	20783
175.01	10500.6	29	382	438	502	432	368	417	364	535	424	465	405	465	81438	15161	104743	27055	19447	31715	15193	35805	23579	20042	29332	34706	4799	10701	2746	6924	2304	7731	1713	16608	5875	8001	16644	6471	11858	5502	5695	22551	2475	17626	4214	39277	11016	8781	22130
180.01	10800.6	29	355	417	499	455	420	410	308	578	381	432	400	447	90261	16263	114448	30263	21754	34480	17003	38004	24970	21328	32143	39339	5126	11358	2902	7158	2371	8420	1805	16940	6136	8047	17022	6803	12814	5861	5997	24132	2541	18992	4385	42797	11642	8866	24466
185.01	11100.6	29	365	461	533	505	413	431	297	549	448	443	418	441	98300	17542	122290	33285	23944	37542	19080	39338	26869	22749	35322	43776	5258	11574	3128	7427	2515	9034	1973	17394	6571	8302	17754	6774	13520	6104	6611	25916	2714	20148	4811	46513	12563	9321	26309
190.011	11400.6	29.1	410	475	531	539	415	428	345	554	413	458	436	463	106022	18604	129480	36904	26155	39252	21194	40758	28621	24019	38633	48001	5770	12135	3327	7571	2688	9502	2037	17571	6978	8302	18878	7259	14095	6286	7406	27377	2855	21134	5281	49776	13419	9444	27997
195.011	11700.6	28.8	405	498	568	524	493	475	355	584	473	440	435	451	113205	19824	135632	40269	28025	41677	23112	41746	30341	24908	41409	52654	6176	12430	3688	7871	2737	10018	2101	17956	7073	8362	19312	7452	15377	6591	8275	29170	2811	22232	5665	53191	14474	9747	29728
200.011	12000.7	29	465	489	566	556	481	450	368	577	451	477	415	437	119640	20400	140966	43249	30105	43543	25372	43107	31588	25724	43923	56403	6675	13086	4103	8126	2814	10791	2275	18338	7457	8493	20582	7651	16232	6903	9176	30922	2880	23426	6232	56441	15345	9940	31118
205.011	12300.7	28.8	473	536	606	553	505	459	348	593	484	472	450	463	125214	21330	145261	46769	31702	44935	27656	43381	32591	26440	46522	59481	7102	13382	4459	8587	2818	11184	2568	18799	7768	8620	21455	7650	17531	7106	9942	32795	2894	24472	6951	59857	15933	10026	33037
210.012	12600.7	28.9	469	534	634	580	506	418	376	555	482	466	452	443	129278	22192	148960	49358	33176	46432	29364	43545	33831	27055	48502	61822	7582	14126	4890	8661	2905	11719	2684	19166	7777	8431	22725	7624	18543	7162	10780	34837	3108	25832	7623	63192	16714	10198	34366
215.012	12900.7	28.7	484	576	607	591	533	442	395	588	471	455	420	429	133426	22923	151320	52655	34662	46943	31325	44407	34296	27876	50555	65133	8099	14727	5435	9124	3031	12503	2981	20159	7864	8601	23845	7780	20194	7625	11671	37446	3102	27040	8504	66026	17402	10167	35705
220.012	13200.7	29	489	552	650	656	516	500	447	636	471	464	418	471	136557	23593	153927	53833	35370	47593	33315	45197	34606	28102	51895	66747	8804	15434	5659	9616	3130	12936	3214	20849	8021	8573	24437	7798	21375	7823	12174	38956	3126	28382	9429	68418	18059	10344	37032
225.013	13500.8	28.9	487	552	658	643	507	498	394	633	456	524	463	475	139068	24502	155793	56154	36603	48405	35134	45359	35263	28508	53322	68715	9080	16404	6100	10183	3011	13663	3524	21482	8055	8500	25232	8035	22409	8171	13280	41258	3203	29797	10308	70888	18219	10475	38269
230.013	13800.8	28.8	511	621	640	611	511	531	450	627	524	481	496	470	141996	25181	156328	57741	37401	48849	37434	46367	35921	28521	54592	70366	9502	17420	6323	10743	3204	14293	3898	22042	8241	8231	26758	7894	23822	8743	14164	43252	3270	30791	11387	74198	18801	10441	39053
235.013	14100.8	28.8	486	551	687	635	554	511	415	624	475	487	441	493	143161	25867	157579	59434	37954	49855	39142	48015	35669	28560	55190	71211	10059	18650	6747	10811	3229	14595	4347	22553	8364	8351	27445	8130	24912	9178	14842	45514	3374	32266	12340	76321	18770	10751	40515
240.013	14400.8	28.8	519	599	670	669	528	521	433	645	514	449	461	496	143803	26533	158016	61113	38450	50137	40970	48955	35941	28263	55784	71629	10321	20054	7123	11538	3406	14958	4729	23224	8598	8111	28033	8360	26019	9865	15675	46733	3453	32918	13181	78308	19237	10589	41195
245.014	14700.8	28.7	549	638	671	648	572	520	427	661	551	478	436	485	144135	27182	157332	61614	39102	50559	43079	49465	35785	28161	55615	71874	10857	21050	7455	11399	3414	15374	5104	23606	8610	8099	29070	8299	26966	10426	16349	48408	3567	33960	14374	81427	19671	10739	42159
250.014	15000.8	28.6	504	642	705	739	579	543	427	654	518	478	439	473	145018	28140	156838	62220	39084	50906	44438	50652	35376	28210	56476	72292	11340	22250	7891	11866	3529	15541	5695	24514	8521	7996	29767	8712	27930	10923	16898	50138	3681	34836	15243	82012	19801	10723	43186
255.015	15300.9	28.6	551	604	659	691	571	568	448	628	513	487	465	523	144229	28409	154576	63852	39905	50908	45858	51917	35193	28292	56294	72453	11592	22974	8157	12154	3540	16011	6304	24642	8628	7834	30405	8833	28541	11859	17795	50972	3879	35729	16428	84519	19660	10661	43581
260.015	15600.9	28.7	551	687	711	769	616	540	460	642	511	548	474	517	142811	29101	154256	64236	40196	51380	46658	52773	35055	27640	55882	72010	12128	24140	8570	12595	3743	16293	6854	25245	8794	7981	30898	9338	29398	12275	18440	52036	4119	36119	17773	85344	19836	10782	44241
265.015	15900.9	28.6	565	639	682	773	584	573	475	701	521	533	531	461	142991	29482	152221	65757	40227	50917	47415	53581	34466	27481	56211	71804	12551	24738	8937	12801	3880	16533	7445	26179	8825	8002	30853	9758	29823	12574	19433	52086	4069	37135	18958	88186	19816	11135	44886
270.016	16200.9	28.5	536	619	712	672	604	518	442	700	569	516	473	534	142758	29989	150406	65966	40336	51073	48128	54291	34374	27631	55493	71697	13089	25496	9332	12935	4026	16445	8046	26565	8843	7845	31226	10395	30553	13127	20081	52825	4191	37235	20313	89402	19607	11322	45881
275.016	16501	28.6	582	640	708	769	618	603	534	697	508	534	492	499	141497	30606	148916	66681	40278	50926	48319	55469	34178	28140	54702	70944	13338	25987	9828	12959	4031	16854	8765	27060	8821	8165	31945	11308	30679	13881	21368	53482	4277	37588	21762	91000	19651	11666	46481
280.016	16801	28.6	554	704	747	763	679	593	488	688	552	509	526	527	139894	30814	147148	67031	40284	51088	48299	55359	33470	28048	54486	70763	13820	26312	10493	13286	4140	17224	9314	27671	8727	8119	32382	12368	31075	14299	21938	53319	4539	38265	22903	92197	19619	11706	47110
285.016	17101	28.5	559	707	684	780	673	602	498	738	648	593	491	522	139097	30891	144608	66900	40399	50851	48207	56073	33312	28349	54366	70531	14166	26992	11030	13357	4048	17507	9921	28338	8479	8232	32281	13179	31261	14626	22908	53143	4493	38885	24100	93627	19744	11970	47149
290.016	17401	28.6	566	671	696	815	687	570	461	742	613	518	503	534	138012	31130	142819	67586	39788	50344	47973	55780	33278	28493	53866	69638	14509	26978	11237	13452	4212	17690	10823	29000	8275	8379	33031	14347	31789	14980	23659	53189	4691	39226	25089	95264	19153	12199	47468
295.017	17701	28.6	543	685	729	778	621	565	500	766	584	573	522	513	136058	31372	140532	67342	39671	50247	47113	55474	32635	28710	53548	69433	15042	27137	11740	13548	4386	18419	11331	30225	8268	8370	33301	15318	32174	15181	24506	53524	4770	39926	26346	95639	18640	12693	48202
300.017	18001	28.5	583	709	704	826	693	612	482	736	621	573	454	515	133502	31632	138022	67690	39710	50074	46628	55128	32762	29322	53192	68402	15738	27672	12226	13872	4157	18498	11984	30603	8047	8517	33964	16103	32458	15591	25639	53126	4781	40460	27475	97494	18571	12809	49061
305.017	18301	28.5	573	660	723	793	686	589	473	695	648	591	498	510	132251	31853	135728	66991	39836	49596	46468	55823	32171	29778	52903	67110	16445	27465	13043	14205	4197	18985	12750	31646	7896	8572	34575	17246	32459	15528	26497	53030	4778	40840	28590	98950	18444	12971	49276
310.017	18601	28.5	574	751	729	833	716	632	488	778	621	563	527	522	130005	31682	133578	66743	39576	48329	45838	54646	32416	29716	52978	66823	17137	27137	13780	14081	4260	19423	13111	32193	7904	8788	35312	18210	33176	16104	27618	52550	4977	41835	29431	99639	18351	13738	50708
315.018	18901.1	28.6	559	771	711	910	728	616	479	741	644	548	505	526	128116	31769	131486	66367	39497	47925	44515	54292	32609	30084	52724	66696	17735	27532	14050	14611	4321	19857	13720	32859	7546	8933	35738	19133	32851	16316	28198	52092	4898	42161	29950	100539	18148	14048	51042
320.018	19201.1	28.4	608	794	693	915	687	620	509	721	698	577	531	555	126044	32023	128907	64785	38844	47365	43994	53619	32074	30225	52368	66360	18405	27502	14946	14726	4370	20268	14327	33750	7420	9131	36370	20025	33382	16415	29341	52066	4969	43433	30760	100934	18124	14487	51725
325.019	19501.1	28.5	562	790	725	918	761	678	475	758	635	594	519	536	124539	31676	126890	63981	38691	46231	43363	52982	32441	30543	51886	65483	18787	27787	15324	14761	4309	20843	14756	34846	7366	9258	36789	20808	33771	16584	29949	51366	4934	43900	31206	101760	18012	14786	52220
330.019	19801.1	28.4	560	813	730	935	760	626	471	764	630	609	522	555	122489	31707	124301	63581	38206	45597	42627	52546	32671	30481	51859	64794	19660	27641	15894	15122	4144	21549	15092	35798	7331	9483	37396	21215	33872	16391	31144	51307	5045	44436	32163	102250	18055	15210	53407
335.019	20101.2	28.4	600	751	692	888	753	694	461	733	666	624	533	578	121289	31465	122374	61610	37763	45037	42366	51672	33000	30418	51750	64015	20497	27600	16762	15755	4187	22230	15656	36595	7134	9478	38276	21821	34250	16914	31875	50981	5008	45071	32761	102762	17970	15735	53652
340.02	20401.2	28.5	581	858	672	963	772	665	471	829	769	608	566	585	119104	31591	120289	60546	37526	44858	41619	50937	32879	30666	50814	63081	21227	27622	17303	15986	4283	22950	16096	37795	7353	9709	38019	22886	34268	16947	32703	50879	4994	45318	33173	103873	17920	15833	54309
345.02	20701.2	28.4	551	876	738	971	793	661	511	797	756	606	516	555	117062	31449	117583	59618	37358	44146	41115	49592	32925	30149	50902	62317	21873	27571	18174	16124	4251	23667	16369	39501	7420	10120	39104	23399	34288	17095	33121	50484	5024	46177	33672	103941	17916	16375	55255
350.02	21001.2	28.3	590	863	732	960	790	717	542	721	775	593	568	604	115211	31313	116210	58298	36693	43689	40885	49086	33497	30054	49881	61709	22541	27858	19143	16422	4138	24061	16555	40785	7352	9985	40067	24767	35328	17351	33661	50717	5065	46725	33529	104544	17993	16733	56139
355.02	21301.2	28.5	596	860	696	989	847	761	449	838	741	613	521	558	113692	31086	114473	57155	36613	43670	40119	48247	33073	30171	49119	61410	23427	27594	19712	17063	4315	24701	17175	42478	7462	10088	40130	25321	35409	17824	34099	50418	5000	46838	33963	105429	18400	16868	56968
360.021	21601.2	28.3	584	846	730	1041	842	734	496	787	808	622	586	615	111550	30955	112695	56120	36382	43425	39580	47351	33819	30035	49099	60328	24091	27879	20775	17443	4243	25723	17433	44142	7590	10609	41012	26331	35304	18053	34289	50194	5098	47300	34150	104816	18544	17187	57711
365.021	21901.2	28.3	594	872	709	1006	839	769	464	810	805	630	595	619	110812	30698	110228	54656	36155	42595	39222	47292	33569	29903	48745	59415	24759	27770	21636	18012	4193	25949	17440	46165	7705	10634	41738	27215	35857	18127	34395	50281	5235	47642	34156	105641	19095	17414	58569
370.021	22201.3	28.3	606	937	725	1032	840	752	465	855	901	620	569	634	109579	30944	109408	52753	36013	42099	38934	46149	33366	29533	47691	58830	25180	27945	22253	18227	4300	26650	17807	48121	7648	10813	42398	28134	35949	18429	34861	50164	5123	47973	34019	105098	19027	17538	59575
375.021	22501.3	28.4	645	934	714	1055	909	745	514	878	802	629	582	665	107296	30536	107272	52448	35528	42034	38799	45491	33525	29583	47314	57054	25849	28246	22884	18840	4187	27227	17940	50337	7781	10995	43243	29765	35884	19019	34579	50216	5222	48116	34330	104969	19653	17868	60292
380.022	22801.3	28.3	612	901	725	1079	968	759	484	905	796	668	613	653	106321	30394	105935	50793	35926	41448	38371	44937	33370	29560	46880	56921	26618	28198	23502	19727	4272	27825	17993	52071	7702	11067	43962	30405	36297	19016	34861	50553	5153	48196	34133	104374	19761	18208	61832
385.022	23101.3	28.3	622	982	683	1087	862	776	453	873	870	653	620	658	104585	30457	104115	49889	35399	40835	37319	43611	33366	29054	46133	55683	26892	28257	24168	20105	4356	28373	18329	54348	7886	11431	44841	31867	36480	19324	34217	50951	5404	48215	34190	103699	19729	18449	62699
390.022	23401.3	28.3	647	972	625	1092	978	797	450	861	902	648	590	694	103850	30267	102620	48222	34711	40348	37401	42868	32985	28991	45957	55069	27272	28940	24214	20375	4326	28955	18258	56374	7958	11437	45430	32907	37124	19504	34020	50594	5477	47992	34213	103794	19904	18471	62986
395.022	23701.3	28.2	608	1007	682	1094	855	874	480	889	939	685	588	660	101675	29588	100656	46612	34123	40018	36856	41817	33143	28937	45252	53638	27903	28856	24881	20975	4431	29331	18160	58837	7985	11514	45408	34452	36712	19703	33947	51224	5572	48268	33273	103539	20170	18858	64401
400.023	24001.4	28.3	633	1015	732	1064	906	791	524	922	882	725	634	656	100702	29533	99095	45602	34246	38960	36495	41243	33264	28625	44516	53006	28013	28971	25156	21385	4504	30012	18157	60866	8118	11845	46587	35566	36807	19676	33701	51309	5597	48188	33293	103255	19877	18867	63941
405.023	24301.4	28.3	638	1027	739	1155	1001	849	457	916	943	685	648	688	98812	29428	97354	44751	33918	38380	35939	40337	33144	28572	44186	52892	28706	29256	25237	21832	4626	30170	18175	62963	8375	11963	46670	37062	36711	19978	33472	51712	5664	47908	32921	102455	20031	19021	65519
410.023	24601.4	28.2	627	1068	725	1108	967	856	530	945	1035	713	611	734	97168	28978	95105	43671	33750	37427	35413	39533	32957	28652	43406	51868	28689	29588	25181	22346	4666	30576	18166	65128	8287	12339	47120	37841	36932	20269	33329	52228	5677	47920	32154	102424	20588	19130	64765
415.023	24901.4	28.2	632	1058	711	1235	1034	833	458	933	956	749	652	701	95241	28901	93984	42448	33187	36983	35178	38728	32203	28046	43453	51324	29296	29662	25294	22804	4724	31226	17869	67259	8469	12396	47681	38678	36735	20161	32878	51956	5821	47927	31988	101723	20286	19011	65333
420.024	25201.4	28.2	591	1115	768	1206	1013	858	488	981	982	755	651	681	93569	28471	91740	41087	33033	35909	34501	38021	32679	28108	42884	50866	29097	29905	25381	23244	4750	31383	17850	68503	8452	12520	47690	39738	36255	20593	32660	52430	5837	47589	31947	101055	20340	19304	65534
425.024	25501.4	28.3	608	1145	792	1269	1022	850	469	975	1023	724	676	721	92071	28101	90403	39875	32676	34784	34246	37169	32198	27771	42384	50868	28988	30341	25187	23461	5079	31251	17745	69616	8690	12734	47488	40184	36087	20348	32532	52403	6019	47820	31306	100973	20743	19219	66288
430.024	25801.4	28.2	654	1155	727	1193	1019	891	460	995	1081	763	709	774	89223	27712	88916	39717	32047	34933	33731	35959	32526	27737	41455	49938	29364	30313	25591	23763	4966	31424	17666	70866	8868	12945	47814	40815	35808	20585	32355	52782	6172	47806	31497	100360	20541	18916	65926
435.024	26101.5	28.2	632	1170	764	1283	1170	951	515	1000	1107	808	742	779	88895	27399	87579	38928	31874	33837	33436	35117	32127	27623	41203	49346	29452	30759	25378	24195	5058	31186	17528	72249	9062	12884	47697	41012	35337	20429	31850	53011	6246	47101	30375	99223	20434	18981	65530
440.025	26401.5	28.3	656	1166	756	1281	1068	941	440	1026	1112	798	715	836	87571	27179	86395	37925	31260	33226	32764	34593	31996	27406	40617	48980	29242	30939	25449	24108	5288	31451	17400	72982	9233	13367	47856	41344	35120	20304	31721	52965	6241	47154	30080	98553	20797	18903	65153
445.025	26701.5	28.2	688	1139	742	1304	1139	961	506	1041	1130	801	738	799	86200	27122	85345	36808	31238	32687	32334	34311	31549	27179	39672	48236	29158	31040	25383	24425	5304	31441	17273	73484	9438	13423	47733	41730	34340	20383	31292	52453	6317	46887	29789	97698	20677	19067	64714
450.025	27001.5	28.3	690	1250	755	1287	1113	950	497	1043	1106	830	691	819	85145	26561	83593	35929	30781	32274	32103	33857	31411	27387	39186	47910	29037	30848	25560	24492	5386	31383	17127	73511	9391	13522	47597	42133	33860	20008	31385	52418	6579	46554	29595	96739	20720	18904	65263
455.026	27301.5	28.3	669	1244	745	1354	1125	980	507	1072	1259	843	787	814	83320	26405	82181	35571	30701	31784	31518	33505	30448	27062	38767	47416	28661	30822	25170	24671	5344	31638	17034	73913	9753	13705	47770	42153	33199	20118	30394	52433	6634	46807	29055	95456	20988	18636	64483
460.026	27601.6	28.1	691	1303	801	1320	1220	1000	505	1078	1164	825	757	874	81786	26034	81318	35047	30594	31372	30871	33113	30501	27111	37758	46514	28996	31020	25649	24835	5378	31214	16582	73794	9469	13907	47807	42306	33189	20059	30008	52367	6917	45465	28874	94191	20867	18389	63548
465.026	27901.6	28.2	705	1313	769	1389	1186	1009	504	1125	1292	826	772	836	80422	25875	79794	34605	29796	31086	30639	33113	30012	27069	37414	45782	28407	30918	25329	24878	5598	31508	16997	74039	9774	14156	47667	42397	32411	19737	30102	52797	6664	45718	28080	93490	21035	18526	63684
470.026	28201.6	28.3	721	1357	769	1485	1158	1050	522	1167	1294	850	756	853	78859	25498	78987	33898	29798	30525	30231	32929	29612	26515	36833	45115	28351	30731	24765	25167	5557	31561	16695	73442	9795	14356	47102	42637	32108	19556	29653	52360	6845	45128	28131	92083	21174	18404	63616
475.027	28501.6	28.2	701	1399	762	1560	1304	1043	456	1085	1294	864	808	895	77360	25367	77573	33221	28609	30210	29966	32825	29398	26425	36198	44955	27577	30773	25016	25191	5748	31206	16550	73486	9906	14361	47438	42600	31535	19803	29192	51785	6830	45216	27817	91537	21156	18120	62638
480.027	28801.6	28.1	772	1365	799	1693	1312	1056	539	1154	1331	870	765	910	76105	24978	75911	33010	28631	29983	29702	32734	28704	26008	35381	44669	27555	30302	24899	24889	5728	30874	16288	72732	10000	14476	47895	42647	31571	19603	29097	51984	6899	44868	27604	90832	20715	18019	62116
485.027	29101.6	28.3	773	1419	802	1724	1381	1154	511	1185	1339	898	742	941	74928	25208	74822	32334	28304	29795	29265	32285	28522	26089	35034	44076	27542	30429	24675	24882	5895	30837	16350	72192	10104	14396	46908	42818	30979	19425	28116	51311	7073	44600	27156	88920	20869	17805	61819
490.027	29401.6	28.2	730	1416	769	1531	1410	1120	533	1176	1388	918	790	922	74295	24983	73708	32431	27790	29471	29288	32361	28190	25572	34526	43584	27184	30092	24532	24701	5967	31050	16217	70871	10219	14598	47736	42390	30866	19816	28019	51059	6956	43937	26591	87559	20843	17867	61455
495.028	29701.7	28.2	829	1524	801	1605	1495	1106	530	1226	1395	909	779	942	73294	24981	72741	32208	27670	29328	28767	32442	27450	25507	33980	43090	27054	30283	24196	24958	5964	30377	16248	70315	10314	14599	47363	42284	29767	19724	27525	51038	7138	44078	26745	86309	21199	17823	60831
500.028	30001.7	28.3	770	1612	848	1614	1514	1173	586	1237	1511	962	793	986	72039	24923	72298	32073	27143	28639	28704	32199	27030	25425	33337	42338	26501	29534	23931	25017	5996	30139	16089	69666	10328	14633	47031	42594	29951	19534	27474	50391	7319	43114	26464	85419	21189	17494	60024
505.028	30301.7	28.2	787	1612	900	1723	1525	1158	538	1211	1516	981	856	960	70925	24826	71381	31325	26906	28742	28580	32361	26904	24742	32962	41720	26208	29776	23866	24880	5991	30391	16313	68748	10225	14675	46486	42450	29318	19363	26858	50440	7349	43722	26381	84224	21266	17236	59245
510.028	30601.7	28.1	778	1668	869	1760	1528	1205	534	1349	1446	1016	925	1038	69658	24773	69440	31469	26290	28416	28409	32025	26534	25027	32623	41923	25989	28936	23901	24947	6242	29884	16383	67815	10602	14435	46629	43001	29249	19306	26724	50101	7343	42829	25961	82690	21185	17287	58968
515.029	30901.7	28.1	784	1762	904	1745	1678	1355	528	1405	1632	991	826	1003	68287	24693	68519	31203	26381	27775	27845	32367	26378	24593	32482	41698	25915	29450	23288	25054	6275	29692	16518	67929	10467	14584	46609	42555	28511	19235	26027	49691	7394	42547	25721	81831	21730	17096	58419
520.029	31201.7	28.2	826	1846	925	1855	1637	1243	554	1457	1616	1082	892	1058	67552	24644	67325	31726	26103	27940	27614	32330	25785	24538	32285	41666	25608	29227	23145	25001	6158	29687	16493	67245	10545	14573	46123	42675	27948	18911	26272	49587	7407	42608	25615	81161	21816	16949	58019
525.03	31501.8	28.2	850	1987	873	1911	1680	1299	554	1455	1655	1061	951	1113	66324	24326	66584	31149	25579	27785	27523	32255	24935	24089	31924	41098	25363	29230	23594	25217	6172	29434	16439	65998	10625	14685	46087	42341	27803	19001	25607	49640	7538	41812	25363	79841	22655	17001	56835
530.03	31801.8	28	863	1909	876	1971	1773	1360	529	1445	1735	1145	1007	1173	65449	24254	65634	30880	25727	27872	27509	32443	25078	24205	31461	40598	25549	28905	23194	25254	6421	29497	16157	65096	10570	14604	46312	42713	27701	18731	25094	49560	7656	41681	25573	78218	22798	17008	56281
535.03	32101.8	28.1	927	1903	836	2005	1734	1365	580	1614	1791	1131	978	1228	65112	23718	64821	30715	25235	27444	27171	32654	24803	24323	31218	40538	25178	28698	23355	25061	6208	28747	16562	64692	10820	14499	46132	42887	27227	18801	25042	49072	7794	41453	25408	77823	23468	16789	55543
[truncated: 87 more columns]

## Sheet: raw data_23_09_22
Method name: Method 1
Application: SparkControl				V3.2
Device: Spark				Serial number: 2301004717
Firmware:				LUM:V5.2.4|ABS:V4.3.2|ABS_MEX:V7.1.0|MTP:V14.3.3|FLUOR:V5.1.4|FLUOR_FP:V5.0.2|FLUOR_MEM:V7.1.0|FLUOR_MEX:V7.1.0|PODI:V3.0.3
Date:				2023-09-22
Time:				02:32
System				A240-DEV-TEC01
User				MSP\tecan
Plate				[GRE96fw_chimney] - Greiner 96 Flat White Cat. No.: 655073/655074/655075/655083
Lid lifter				Lid
Humidity Cassette				No humidity cassette
Smooth mode				Not selected
List of actions in this measurement script:
Plate
	Kinetic
		Luminescence				Label 1
Name				GRE96fw_chimney
Plate layout
Plate area				A1-H12
Mode	Kinetic
Kinetic duration [hhmmss]				09:00:00
Interval time [hhmmss]				00:05:00
Mode	Luminescence
Name	Label 1
Wavelength start [nm]				550
Wavelength end [nm]				700
Settle time [ms]				0
Integration time [ms]				2000
Output				Counts
Part of Plate				A1-H12
Start Time				2023-09-21 17:32:41
Label 1
Cycle Nr.	Time [s]	Temp. [°C]	A1	A2	A3	A4	A5	A6	A7	A8	A9	A10	A11	A12	B1	B2	B3	B4	B5	B6	B7	B8	B9	B10	B11	B12	C1	C2	C3	C4	C5	C6	C7	C8	C9	C10	C11	C12	D1	D2	D3	D4	D5	D6	D7	D8	D9	D10	D11
1	0	36.9	1546	1332	1202	1212	1099	1074	1021	882	903	759	810	775	664	601	607	628	575	551	624	664	675	726	715	785	507	448	449	427	425	381	350	391	374	307	353	299	428	300	272	293	314	322	326	316	295	276	327
2	300.573	36.8	429	351	236	385	276	301	342	235	260	156	250	246	805	400	352	373	226	262	253	255	218	234	257	210	398	265	196	251	201	200	241	200	208	149	199	163	842	287	287	311	274	344	275	215	254	168	183
3	600.586	36.8	586	440	321	539	324	370	371	278	296	151	280	260	1026	559	559	523	303	414	302	304	263	317	363	238	562	383	323	339	238	257	309	284	302	212	277	189	1090	345	419	500	319	517	470	227	290	168	263
4	900.6	36.8	686	558	391	779	349	490	458	266	350	189	384	326	1214	598	704	668	413	496	308	320	364	450	559	268	721	484	404	470	255	346	380	363	428	278	419	220	1370	431	512	676	482	719	553	280	368	222	371
5	1200.61	36.8	636	615	417	935	385	495	499	311	370	181	446	420	1379	718	798	850	450	581	415	403	398	536	761	278	770	586	466	618	299	392	492	469	581	370	488	183	1465	540	596	843	550	873	673	327	393	300	486
6	1500.62	36.8	610	615	397	952	348	506	478	310	414	181	539	434	1377	674	912	933	429	625	498	473	417	558	864	262	839	646	531	663	290	458	563	512	676	418	602	235	1617	583	677	1025	724	985	712	403	483	297	624
7	1800.63	36.9	574	579	353	943	339	512	439	340	383	200	599	483	1364	632	961	921	446	632	470	554	447	622	994	253	864	672	494	717	314	493	607	511	764	454	671	270	1630	602	636	1117	737	992	798	483	475	338	740
8	2100.64	36.9	542	545	389	879	335	465	444	304	388	187	614	462	1273	633	914	923	426	585	487	550	468	623	1098	219	843	709	498	743	318	506	577	532	749	434	705	256	1617	567	650	1076	828	974	756	504	471	332	749
9	2400.66	36.8	538	462	316	770	252	424	428	267	379	163	524	403	1244	605	943	864	388	580	452	562	419	604	1077	220	855	694	521	706	280	533	538	546	784	439	740	240	1603	565	634	1016	753	994	673	531	430	371	739
10	2700.68	36.9	490	489	385	712	218	409	361	275	334	140	559	434	1153	594	915	848	389	556	501	528	411	594	1093	224	798	689	502	709	282	470	558	546	788	432	744	268	1661	556	624	997	765	1015	742	534	454	350	820
11	3000.7	36.9	459	471	299	629	226	372	333	249	336	160	532	375	1124	505	949	798	339	531	470	529	394	544	1011	216	856	667	477	661	252	432	566	528	742	431	684	253	1600	609	557	1001	705	889	661	520	444	348	811
12	3300.71	36.9	408	432	291	545	203	377	324	232	279	154	481	358	1032	541	787	713	318	467	415	581	407	547	970	204	724	646	496	593	287	451	544	542	711	477	669	268	1476	539	570	883	712	908	663	516	455	332	748
13	3600.73	36.9	385	370	273	528	169	341	260	198	297	153	446	357	941	483	827	647	319	494	450	543	356	522	1005	200	764	584	430	546	224	460	535	495	662	415	678	267	1539	549	516	865	697	857	695	494	400	324	754
14	3900.75	36.9	369	385	256	471	156	336	285	206	280	113	471	378	825	490	827	636	259	440	470	536	372	515	903	192	720	573	452	474	215	371	563	447	616	405	619	219	1453	494	556	846	611	790	664	573	404	324	759
15	4200.76	36.9	370	367	236	402	137	304	242	211	275	125	411	330	783	434	731	558	278	366	447	477	336	455	839	193	704	555	416	483	197	373	543	486	633	390	617	254	1388	444	477	850	590	779	645	540	378	325	709
16	4500.78	36.9	305	335	207	377	128	256	231	221	244	106	377	303	734	378	693	528	278	369	446	490	314	442	771	173	643	527	427	476	202	351	520	459	565	385	569	234	1411	458	501	790	590	685	608	585	382	298	670
17	4800.8	36.9	270	315	198	325	113	247	257	191	221	96	376	300	676	336	704	529	220	309	444	499	292	402	782	150	642	477	360	409	169	337	550	443	524	337	621	200	1365	438	459	733	485	663	644	530	406	323	641
18	5100.81	36.9	252	295	195	309	108	233	206	173	222	115	328	263	616	331	692	488	230	307	407	441	271	399	737	160	641	436	364	437	165	346	507	454	519	336	585	197	1302	469	448	645	550	678	594	539	352	307	666
19	5400.83	36.9	252	250	188	252	90	238	179	166	198	90	356	290	576	340	658	452	184	289	403	421	252	391	710	157	580	465	372	389	170	296	443	423	488	314	609	213	1368	428	471	636	499	584	596	574	329	315	617
20	5700.85	36.9	213	255	154	251	83	199	158	165	190	83	273	255	525	333	588	392	180	270	382	394	264	408	664	136	627	437	382	401	144	296	500	424	460	337	583	208	1331	430	477	628	477	564	556	600	364	337	577
21	6000.87	36.9	191	247	149	204	76	196	154	130	183	93	235	276	450	318	666	413	187	270	396	440	242	367	661	135	559	411	329	394	150	298	462	437	477	308	566	202	1284	406	416	629	527	563	559	541	339	304	624
22	6300.89	36.9	160	218	181	181	63	154	135	123	176	77	235	207	504	289	621	427	170	248	361	440	212	367	642	126	583	441	366	321	162	280	518	415	479	314	504	187	1311	368	442	640	510	506	584	565	340	313	593
23	6600.9	36.9	148	184	127	156	60	134	134	112	162	71	239	184	488	256	686	422	170	246	396	429	218	346	610	130	604	422	344	370	145	305	489	423	469	294	556	205	1322	397	451	601	534	515	540	621	370	353	594
24	6900.91	36.9	154	208	111	137	54	133	120	117	139	53	196	187	506	260	657	429	152	248	379	440	205	330	593	126	605	427	336	350	121	315	499	421	467	307	533	156	1350	351	518	603	512	484	508	608	387	363	590
25	7200.93	36.9	124	206	106	116	43	105	91	101	131	47	177	173	532	266	697	445	149	255	389	463	218	350	633	134	612	381	389	344	122	319	508	427	459	294	567	138	1347	348	486	602	476	492	552	608	368	367	585
26	7500.95	36.9	124	160	119	127	50	123	124	96	125	64	154	150	482	286	805	520	178	234	386	489	198	342	654	120	613	394	329	349	132	320	529	409	525	305	529	145	1392	333	453	674	514	476	521	648	340	376	594
27	7800.96	36.9	107	156	92	115	47	141	107	87	129	53	160	130	557	290	804	534	164	245	406	505	209	367	693	129	617	404	365	411	134	346	500	400	513	331	510	143	1457	326	480	673	477	478	512	678	390	380	601
28	8100.98	36.9	99	144	91	107	56	110	93	74	108	50	151	123	523	316	885	637	170	265	413	573	232	358	728	125	675	405	407	393	122	313	521	399	459	336	559	151	1406	345	495	677	552	471	560	696	369	378	613
29	8400.99	36.9	126	148	58	87	46	87	83	81	118	52	146	122	599	331	941	670	218	283	418	635	211	395	819	113	690	371	391	394	118	326	517	413	488	312	591	137	1399	326	511	706	513	473	524	663	368	423	628
30	8701	36.9	104	131	52	101	49	100	63	65	97	48	132	131	609	331	1083	738	222	271	435	635	198	411	951	134	673	375	405	429	136	347	544	384	523	332	558	136	1462	323	493	727	499	472	548	763	390	442	664
31	9001.01	36.9	88	121	76	78	42	78	83	71	80	38	132	141	683	361	1165	818	242	353	417	797	228	504	1074	147	667	386	394	451	113	404	520	407	482	316	568	130	1419	329	487	711	534	499	518	703	367	446	558
32	9301.03	36.9	91	105	66	90	45	67	93	65	97	39	123	118	741	419	1188	916	261	351	449	887	242	514	1069	159	735	365	403	454	122	352	517	453	492	340	578	151	1421	346	483	775	580	479	542	756	380	471	648
33	9601.03	36.9	116	99	69	89	57	98	71	69	98	27	131	103	813	418	1325	1069	254	344	426	1005	230	528	1253	157	641	397	434	471	114	367	593	445	500	315	633	143	1342	343	514	740	520	482	551	811	407	459	638
34	9901.05	36.9	99	119	47	83	41	72	80	69	90	42	119	97	864	474	1418	1115	303	396	458	1118	255	599	1220	166	686	369	397	422	146	409	584	454	471	309	577	155	1343	326	492	788	570	509	511	842	387	447	636
35	10201.1	36.9	97	86	57	70	43	71	76	42	85	31	120	103	922	538	1437	1186	306	408	465	1180	238	597	1482	161	713	405	404	425	139	391	553	407	492	330	610	125	1405	335	524	778	589	450	584	882	435	490	633
36	10501.1	36.9	98	88	60	87	53	70	67	69	101	53	108	85	1058	527	1578	1339	321	417	534	1346	265	680	1379	202	682	360	430	471	124	385	569	455	458	319	589	138	1267	303	515	746	594	468	528	802	402	464	623
37	10801.1	36.9	100	90	54	90	30	62	59	41	96	51	120	99	1198	564	1689	1481	374	417	526	1381	287	735	1523	192	689	410	387	485	128	376	560	442	457	315	587	139	1208	307	559	773	644	446	547	824	433	463	651
38	11101.1	36.9	85	95	56	75	35	69	63	56	93	36	115	80	1314	655	1746	1711	378	462	561	1494	306	758	1619	174	691	369	404	500	129	387	573	485	450	321	638	166	1250	358	468	771	633	453	549	841	456	462	673
39	11401.1	36.9	92	81	57	54	37	65	47	49	66	46	91	82	1407	638	1856	1797	378	538	616	1665	307	752	1594	221	668	376	411	473	147	362	564	488	488	335	657	146	1294	308	520	786	588	458	555	835	461	475	662
40	11701.1	36.9	107	83	60	84	41	76	60	48	83	38	117	87	1568	671	1957	1931	424	527	623	1758	349	807	1655	215	683	325	397	489	130	381	585	434	480	328	615	165	1271	305	473	797	632	467	553	854	449	472	675
41	12001.2	36.9	90	71	45	64	40	67	57	46	76	41	96	76	1777	778	2111	2150	425	523	668	1852	363	758	1707	226	668	376	389	506	137	390	628	468	418	312	610	146	1222	314	497	785	629	455	608	891	463	455	642
42	12301.2	36.9	84	81	54	66	39	63	47	47	94	39	99	85	1991	762	2234	2407	487	546	696	2049	431	876	1764	223	664	346	433	529	146	346	608	451	430	301	568	168	1323	297	478	824	677	437	578	833	451	463	671
43	12601.2	36.9	96	97	54	76	39	69	43	65	75	59	115	97	2118	868	2444	2571	470	566	731	1993	503	840	1723	259	701	354	390	557	153	369	586	501	434	274	598	170	1384	318	487	796	673	449	585	822	478	459	668
44	12901.2	36.9	91	63	49	82	35	66	56	52	88	34	98	78	2457	967	2704	2861	474	559	877	2201	561	921	1854	271	644	384	409	564	140	363	585	491	440	316	598	160	1489	323	504	802	689	416	635	843	485	481	660
45	13201.2	36.9	89	75	58	73	34	66	71	54	62	26	100	98	2853	884	2981	3278	452	578	934	2318	598	946	1967	248	711	370	397	614	165	364	622	422	437	328	579	165	1609	315	499	816	712	446	607	781	510	439	626
46	13501.2	36.9	114	74	53	71	46	58	57	48	82	51	109	77	3034	1039	3214	3490	493	647	1041	2473	640	962	1936	235	795	378	444	561	147	288	626	471	453	310	664	145	1636	332	500	780	780	426	598	832	561	460	700
47	13801.2	36.9	90	59	53	54	27	66	58	60	68	29	97	71	3499	1076	3624	3851	495	674	1126	2572	728	1117	2047	294	711	413	424	573	141	365	630	431	410	297	596	137	1830	316	474	793	739	404	570	852	582	403	687
48	14101.2	36.9	92	87	59	72	44	60	50	55	77	55	117	73	3929	1135	3939	4305	569	710	1234	2727	807	1179	2279	317	719	383	445	614	161	332	623	461	411	355	628	156	2089	354	533	762	742	411	626	830	639	445	699
49	14401.3	36.9	96	102	58	93	49	63	56	64	87	49	113	93	4277	1249	4324	4728	568	777	1375	2823	906	1317	2447	318	688	399	464	584	140	342	610	490	428	342	720	151	2294	341	562	856	704	413	651	874	636	545	740
50	14701.3	36.9	120	77	50	69	43	70	44	61	79	39	123	75	4710	1331	4898	5246	642	819	1493	3114	985	1427	2646	334	712	410	456	572	136	319	688	473	511	325	722	171	2521	333	530	854	752	438	638	835	653	445	691
51	15001.3	36.9	86	97	64	89	35	71	59	65	69	50	80	98	5224	1459	5336	5865	660	907	1591	3154	1084	1608	2888	344	772	388	496	623	159	325	614	486	504	345	694	148	2768	372	597	941	838	411	633	864	751	493	764
52	15301.3	36.9	94	75	70	71	45	59	54	68	91	40	102	78	5891	1643	5609	6322	661	962	1692	3608	1196	1731	3051	393	863	418	507	581	151	312	612	497	548	335	738	153	3278	421	607	895	851	387	636	873	738	508	778
53	15601.3	36.9	91	66	54	81	45	59	51	58	69	41	98	89	6288	1766	6249	6934	737	1071	1946	3809	1372	1894	3305	407	851	404	562	679	192	307	690	523	554	374	781	144	3589	432	665	941	875	446	612	947	841	519	845
54	15901.3	36.9	99	51	62	71	51	66	58	65	75	43	108	84	7028	2051	6681	7716	765	1208	2074	3938	1408	2037	3647	473	948	419	548	678	191	313	652	553	595	390	827	181	4002	442	684	987	943	483	645	975	895	548	940
55	16201.3	36.9	107	62	77	94	46	57	58	59	82	43	86	85	7505	2157	7383	8243	811	1372	2453	4230	1601	2174	4149	518	1093	482	661	688	203	343	680	573	628	405	878	209	4688	474	769	1066	1019	471	665	1043	963	612	972
56	16501.4	36.9	116	75	60	95	44	64	55	74	72	43	96	72	7882	2450	8083	9268	888	1422	2595	4428	1742	2455	4343	549	1215	514	696	743	224	296	661	610	740	430	989	186	5302	576	886	1136	983	459	759	1113	1102	641	1177
57	16801.4	36.9	101	62	68	85	58	64	71	56	90	52	104	109	8404	2634	8516	9809	986	1523	2728	4726	1882	2666	4696	608	1515	427	843	752	253	328	596	662	777	526	1075	196	5948	597	977	1189	1015	451	760	1110	1203	695	1259
58	17101.4	36.9	109	84	69	79	41	81	49	61	93	37	95	99	9205	2792	9249	10341	1027	1769	2951	5143	1958	2938	5142	643	1689	507	906	865	236	356	681	662	754	553	1136	235	6597	634	1104	1324	1128	526	910	1225	1312	856	1375
59	17401.4	36.9	124	59	74	103	42	54	65	56	82	43	97	85	9915	2964	9947	11193	1096	1919	3258	5269	2098	3252	5511	706	1884	527	1040	912	283	380	626	682	861	596	1276	230	7368	699	1225	1502	1102	540	982	1321	1388	822	1511
60	17701.4	36.9	129	74	75	94	58	75	56	71	92	40	104	95	10572	3214	10602	11828	1190	2023	3408	5466	2076	3613	6117	747	2194	595	1077	992	301	369	647	883	902	708	1414	246	8098	782	1413	1737	1164	555	1063	1480	1568	928	1605
61	18001.4	36.9	126	68	88	83	42	67	64	54	78	45	97	89	11123	3447	11291	12921	1274	2358	3658	5690	2310	3912	6665	843	2595	569	1237	1170	348	426	683	862	979	758	1591	291	8983	859	1585	1841	1220	625	1113	1581	1680	994	1785
62	18301.4	36.9	118	83	74	85	41	60	60	72	81	41	105	98	11926	3747	12042	13422	1339	2551	3813	6192	2565	4089	7258	883	2844	638	1388	1331	372	430	648	953	1128	790	1771	263	9947	994	1900	2040	1297	664	1263	1662	1713	1114	2079
63	18601.4	36.8	109	72	120	76	76	76	62	72	83	47	101	91	12586	4026	12776	14275	1432	2808	4276	6416	2642	4450	8102	938	3386	609	1463	1480	407	559	720	1092	1235	937	2054	273	10885	991	2062	2220	1332	733	1385	1870	1997	1224	2170
64	18901.5	36.9	114	85	94	114	56	74	55	79	80	55	114	97	13182	4104	13508	15252	1561	3046	4637	6579	2744	4889	8599	1042	3841	660	1592	1690	401	524	731	1218	1330	1001	2237	336	11697	1195	2363	2377	1380	729	1464	2003	2062	1446	2564
65	19201.5	36.9	108	83	103	101	66	60	68	88	73	49	115	78	14098	4434	13868	16100	1642	3354	4995	7092	2789	5360	9378	1176	4295	710	1822	1889	456	602	794	1328	1440	1080	2441	382	12661	1224	2546	2688	1406	852	1634	2246	2219	1456	2803
66	19501.5	36.9	124	97	104	102	53	68	72	68	93	67	117	86	14789	4786	14801	16738	1700	3614	5220	7449	2957	5716	10181	1216	4753	741	1928	2044	452	727	759	1459	1575	1164	2697	384	13641	1450	2788	2885	1415	975	1864	2219	2407	1583	3033
67	19801.5	36.9	107	93	104	107	64	71	85	75	93	59	108	83	15404	4938	15109	17324	1756	3740	5580	7687	3147	6049	10707	1272	5286	804	2158	2364	496	832	891	1653	1540	1334	2967	401	14056	1420	3273	3134	1450	1055	2023	2568	2576	1744	3500
68	20101.5	36.9	127	86	116	110	52	81	67	80	87	56	121	77	16223	5176	15738	17934	1860	4124	6152	7870	3269	6794	11538	1373	5806	800	2376	2608	502	824	860	1852	1797	1445	3233	405	15195	1646	3564	3498	1532	1164	2160	2625	2768	1856	3921
69	20401.5	36.8	122	103	105	113	67	86	75	95	94	55	113	92	17076	5482	16478	18779	2019	4274	6498	8241	3300	6988	12276	1485	6303	874	2621	2876	573	1012	997	2014	1838	1573	3532	438	15981	1724	3865	3807	1623	1262	2397	2847	2964	1965	4103
70	20701.5	36.9	123	84	134	98	54	74	75	72	99	50	91	103	17803	5734	16990	19242	2063	4631	6800	8420	3571	7377	13050	1637	6823	934	2845	3181	630	1070	975	2219	2030	1688	3790	501	16539	1875	4228	4028	1659	1454	2700	3015	3047	2168	4588
71	21001.6	36.9	140	102	130	114	63	85	99	70	88	70	109	90	18779	6021	17836	19854	2194	4854	6874	8731	3705	7935	13801	1707	7400	964	2857	3481	698	1240	1078	2451	2113	1844	4063	539	17252	2059	4622	4193	1751	1569	2912	3290	3252	2269	5003
72	21301.6	36.8	119	85	111	123	54	109	62	81	89	61	104	83	19516	6239	18000	20709	2309	5224	7501	8798	3668	8299	14625	1803	7891	995	3122	3692	652	1305	1089	2596	2192	1937	4282	514	17823	2137	4872	4706	1767	1735	3015	3563	3374	2403	5350
73	21601.6	36.9	128	90	105	119	55	84	86	70	98	70	135	106	20525	6587	18635	21121	2330	5636	7859	9107	4120	8809	15345	1948	8460	1124	3293	4189	706	1399	1138	2856	2335	2026	4527	542	18428	2166	5301	4846	1854	1961	3271	3855	3634	2574	6014
74	21901.6	36.9	128	101	110	107	85	79	82	90	100	65	136	97	21274	6876	19057	21660	2462	5822	8247	9340	4096	9212	16273	2078	9036	1110	3483	4247	708	1497	1245	3015	2461	2243	5012	629	19335	2391	5661	5291	1915	2072	3544	3808	3866	2637	6336
75	22201.6	36.9	121	110	111	102	72	100	80	83	101	77	160	114	22004	7121	19527	22274	2484	6014	8617	9534	4177	9445	17162	2204	9510	1117	3687	4716	756	1629	1356	3419	2765	2337	4954	688	19624	2602	6199	5552	1848	2413	3798	4053	4082	2840	6807
76	22501.6	36.9	114	112	109	117	57	87	96	94	85	86	137	100	22909	7209	20083	22693	2616	6387	9047	9533	4319	9945	18005	2311	9847	1257	3774	4827	759	1798	1449	3530	2909	2591	5237	655	20246	2565	6384	5824	2024	2516	4234	4308	4175	2974	7266
77	22801.6	36.8	129	110	103	134	87	110	94	89	95	77	142	114	23838	7509	20446	23560	2738	6733	9333	9701	4371	10354	18755	2458	10409	1264	4101	5277	820	1912	1535	3868	3160	2686	5479	714	20486	2765	6836	6200	2051	2989	4391	4663	4397	3135	7744
78	23101.6	36.8	138	104	104	128	62	118	86	88	110	107	131	121	24552	7769	21163	23977	2893	7140	9596	10067	4517	10663	19441	2525	11019	1337	4193	5710	817	1978	1685	3979	3256	2795	5913	711	21181	2922	7238	6485	2180	3155	4499	4780	4700	3443	8282
79	23401.7	36.9	155	112	134	145	79	102	105	85	95	80	136	111	25119	7878	21213	24177	2940	7385	10049	10287	4697	11075	20267	2676	11253	1369	4317	5966	853	2127	1709	4087	3412	3002	6169	763	21405	3091	7657	6929	2228	3332	4863	5056	4775	3713	8657
80	23701.7	36.8	141	104	140	125	74	88	95	105	105	88	148	103	25770	8083	21697	25050	3106	7647	10534	10305	4674	11363	21243	2778	11802	1424	4524	6133	876	2323	1930	4460	3633	3043	6308	846	21929	3155	8067	7017	2348	3627	5276	5358	5004	3678	9137
81	24001.7	36.8	149	117	116	125	84	129	100	100	116	96	128	126	26684	8300	22153	25366	3064	8042	10772	10283	4795	11565	21799	2903	12307	1542	4744	6390	853	2372	1988	4693	3694	3348	6558	890	21900	3314	8388	7297	2334	3991	5387	5751	5150	3810	9600
82	24301.7	36.9	144	128	139	140	73	103	92	104	106	87	147	111	27316	8529	21979	26047	3202	8057	10922	10437	4839	11829	22321	3055	12783	1540	4741	6635	902	2662	2182	4832	4084	3386	6571	911	22199	3553	8970	7789	2494	4346	5638	5929	5302	4220	10069
83	24601.7	36.9	145	118	157	139	100	122	105	108	120	91	148	109	27846	8830	22461	25600	3437	8288	11337	10513	5083	12105	23100	3145	13395	1610	5002	6773	910	2735	2288	5052	4366	3442	6845	942	22597	3528	9231	8004	2549	4569	6129	5970	5596	4438	10776
84	24901.7	36.9	151	121	134	143	89	118	107	112	100	89	153	117	28378	8886	22785	26343	3463	8592	11754	10789	5140	12570	23593	3186	13666	1667	5146	7142	991	2891	2344	5279	4454	3630	7082	1015	22903	3701	9752	8349	2701	5053	6672	6179	5499	4461	11321
85	25201.8	36.8	159	120	156	129	105	117	70	109	122	77	170	109	29493	8924	23170	26172	3723	8779	11949	10638	5306	12661	24556	3378	14134	1754	5360	7574	992	3047	2558	5535	4814	3722	7324	1018	22848	3759	10003	8691	2714	5381	6790	6416	5760	4678	11998
86	25501.8	36.9	155	111	107	137	93	103	124	111	119	109	178	113	29064	9296	23677	26741	3715	9387	12578	10873	5343	12819	25499	3465	14896	1841	5410	7610	1065	3301	2735	5655	4975	3909	7376	1004	23096	3968	10336	8737	2859	5647	6938	6536	6012	4956	12526
87	25801.8	36.9	151	128	146	150	83	122	119	101	93	117	163	121	29179	9298	23749	26734	3806	9283	12549	10825	5498	13140	26187	3509	15520	1848	5596	7984	1047	3322	2837	5890	5200	3949	7600	1008	23091	3993	10702	9122	2951	6035	7121	6844	5990	5034	12897
88	26101.8	36.8	153	130	144	147	81	125	105	115	115	105	163	141	29796	9325	23921	27360	3904	9588	12748	10913	5485	13371	26910	3652	15871	1990	5804	8222	1009	3380	2967	6145	5420	4154	7950	1099	23107	4096	11182	9542	3036	6395	7602	6967	6395	5095	13358
89	26401.8	36.9	147	101	153	135	85	135	115	120	114	86	165	101	29872	9359	23606	27182	4086	9753	12997	10605	5583	13666	27249	3645	16483	2059	5959	8548	1090	3792	3251	6262	5613	4145	8077	1105	23308	4249	11482	9833	2930	6722	7613	7394	6380	5435	13923
90	26701.8	36.9	148	105	148	176	70	123	101	101	115	104	151	115	30060	9327	24145	27309	4040	9944	13286	10718	5682	13704	28071	3808	17157	2063	6162	8839	1139	3781	3427	6578	5906	4305	8309	1154	23146	4313	11747	10011	2992	7157	7982	7589	6413	5725	14375
91	27001.8	36.9	137	125	141	151	80	136	111	97	108	114	179	130	30553	9389	24189	27747	4259	9987	13530	10594	5894	14082	28519	3721	17555	2165	6240	9058	1092	4039	3534	6884	6069	4433	8324	1257	23666	4350	12063	10465	3243	7391	8215	7812	6384	5809	14985
92	27301.9	36.9	125	128	139	157	96	134	114	128	110	100	166	129	30470	9557	23908	27315	4252	10048	13545	10552	6095	14314	29155	3995	18469	2189	6429	9298	1172	4194	3691	6797	6290	4533	8903	1310	23567	4549	12474	10617	3304	7858	8636	7859	6620	6004	15295
93	27601.9	36.9	146	111	113	190	103	133	122	109	111	98	201	157	30672	9303	23811	27367	4324	10284	13850	10496	6112	14545	29470	3954	18736	2252	6638	9574	1157	4378	3995	7272	6501	4646	8937	1324	23877	4506	12760	10785	3284	8186	8772	8156	6844	6308	15806
94	27901.9	36.9	172	160	136	151	93	148	129	112	116	120	204	144	31201	9435	23624	27044	4422	10423	13978	10578	6067	14408	29689	4023	19343	2337	6775	9938	1201	4462	4074	7249	6643	4724	8741	1328	23852	4706	12855	11178	3225	8493	8855	8229	6709	6302	16124
95	28201.9	36.8	174	116	138	161	112	141	121	92	134	104	187	159	31155	9353	23281	27063	4519	10416	14027	10457	6061	14783	30035	4078	19615	2384	7055	9967	1144	4619	4256	7252	6890	4816	9234	1419	24078	4701	13207	11450	3360	8954	9087	8760	7134	6620	16556
96	28501.9	36.9	195	124	141	131	94	140	98	127	125	103	174	161	32051	9234	22970	26831	4537	10706	14187	10296	6177	14775	30417	4212	20173	2445	6963	10261	1225	4713	4477	7633	7102	4818	9418	1430	23987	4800	13304	11599	3570	9112	9250	8785	7141	6753	17122
97	28801.9	36.9	133	122	153	158	102	140	98	128	125	95	164	139	32190	9387	22705	26633	4532	10747	14348	10153	6486	15153	30936	4204	20348	2523	7253	10545	1280	4957	4838	7995	7256	5131	9572	1488	24282	4607	13435	11865	3488	9642	9348	8907	7253	6952	17405
98	29102	36.9	135	109	164	169	95	138	131	109	136	115	175	121	33099	9366	22423	26310	4736	10810	14553	9993	6493	15021	31217	4288	20577	2717	7455	10564	1231	4973	4853	8107	7478	5032	9663	1582	24102	4803	13423	12106	3505	9995	9540	9358	7373	7092	17612
99	29402	36.8	160	134	142	155	112	157	126	107	119	115	171	150	33413	9522	22356	26405	4832	11019	14770	9777	6470	15233	31231	4344	21149	2755	7651	10757	1195	5148	5089	8214	7726	5034	9792	1638	24384	4810	13558	12223	3720	10243	9692	9201	7435	7320	17975
100	29702	36.8	146	112	130	155	99	149	106	121	109	111	185	160	33641	9487	21903	26468	4957	11014	14578	9855	6492	15419	31167	4341	21206	2828	7601	11059	1363	5301	5171	8514	7784	5174	9957	1625	24277	4781	14007	12145	3765	10531	9625	9313	7609	7460	18086
101	30002	36.9	144	123	148	151	89	145	134	119	128	118	223	167	33674	9596	22108	25994	4833	11151	14766	9746	6609	15255	31309	4389	21147	2745	7791	11328	1315	5356	5188	8622	7861	5140	10139	1632	24548	4767	13936	12603	3856	10722	9996	9437	7368	7692	18643
102	30302	36.9	170	132	167	176	115	143	135	130	115	114	175	133	33667	9606	21432	26160	4872	11098	14780	9700	6477	15409	31479	4468	21519	2831	7692	11271	1333	5649	5511	8752	8115	5300	10007	1720	24219	4998	14053	12617	3994	10941	10108	9650	7722	7646	18737
103	30602	36.8	146	120	140	169	110	146	131	120	115	112	199	158	33776	9610	21540	26091	5088	11062	14593	9558	6725	15562	31642	4465	21323	2979	7856	11449	1357	5701	5650	9039	8348	5233	10386	1701	24135	4990	13973	13020	4102	11463	10196	9719	7885	7887	19241
104	30902	36.9	165	130	154	155	89	161	137	117	119	109	185	160	34065	9697	21680	25802	5003	11305	14679	9620	6599	15609	32157	4425	21953	3079	7896	11596	1436	5854	5722	9135	8553	5381	10217	1781	24056	4958	14316	13047	4043	11485	10285	9967	7871	7824	19254
105	31202.1	36.9	168	121	127	150	113	154	141	117	119	134	203	141	34112	9572	21269	25519	5150	11280	14971	9470	6702	15345	32055	4515	21852	3108	7990	11702	1424	6084	5882	9186	8730	5608	10371	1906	23854	5058	14562	13203	4162	11740	10510	10002	7805	8270	19669
106	31502.1	36.9	149	145	140	163	103	157	141	114	127	139	215	125	33960	9455	21213	25449	4946	11342	14994	9594	6685	15404	32133	4577	22241	3102	8397	11814	1428	6008	6015	9452	9023	5466	10546	1861	24230	5022	14368	12912	4200	12208	10381	10270	7856	8092	19632
107	31802.1	36.9	181	127	147	172	88	139	135	121	113	111	169	157	33648	9558	21384	25064	5082	11094	14836	9482	6730	15659	32002	4545	21985	3273	8287	11865	1469	6222	6202	9477	9154	5461	10423	2002	23877	5170	14557	13255	4265	12359	10236	10162	7907	8197	19841
108	32102.1	36.9	179	141	161	189	104	178	130	124	115	120	217	156	33275	9597	20892	24861	5057	11277	15025	9558	6854	15482	32189	4444	22002	3331	8167	11891	1531	6174	6212	9659	9231	5512	10510	1962	23929	5117	14654	13376	4215	12558	10751	10285	7991	8253	20098
End Time				2023-09-22 02:31:12
[truncated: 49 more columns]

## Sheet: graph data_23_09_22
description: contains all raw data graphically displayed
	sample row name		negative control												pRD29 + ABA [50 µM]												pRD29 + ABA [50 µM] + SA [100 µM]												pRD29 + ABA [50 µM] + SA [50 µM]
	constructs infiltrated		pRD29												pRD29												pRD29												pRD29
															50 µM ABA												50 µM ABA												50 µM ABA
																											100 µM SA												50 µM SA
			negative control_1	negative control_2	negative control_3	negative control_4	negative control_5	negative control_6	negative control_7	negative control_8	negative control_9	negative control_10	negative control_11	negative control_12	pRD29 + ABA [50 µM]_1	pRD29 + ABA [50 µM]_2	pRD29 + ABA [50 µM]_3	pRD29 + ABA [50 µM]_4	pRD29 + ABA [50 µM]_5	pRD29 + ABA [50 µM]_6	pRD29 + ABA [50 µM]_7	pRD29 + ABA [50 µM]_8	pRD29 + ABA [50 µM]_9	pRD29 + ABA [50 µM]_10	pRD29 + ABA [50 µM]_11	pRD29 + ABA [50 µM]_12	pRD29 + ABA [50 µM] + SA [100 µM]_1	pRD29 + ABA [50 µM] + SA [100 µM]_2	pRD29 + ABA [50 µM] + SA [100 µM]_3	pRD29 + ABA [50 µM] + SA [100 µM]_4	pRD29 + ABA [50 µM] + SA [100 µM]_5	pRD29 + ABA [50 µM] + SA [100 µM]_6	pRD29 + ABA [50 µM] + SA [100 µM]_7	pRD29 + ABA [50 µM] + SA [100 µM]_8	pRD29 + ABA [50 µM] + SA [100 µM]_9	pRD29 + ABA [50 µM] + SA [100 µM]_10	pRD29 + ABA [50 µM] + SA [100 µM]_11	pRD29 + ABA [50 µM] + SA [100 µM]_12	pRD29 + ABA [50 µM] + SA [50 µM]_1	pRD29 + ABA [50 µM] + SA [50 µM]_2	pRD29 + ABA [50 µM] + SA [50 µM]_3	pRD29 + ABA [50 µM] + SA [50 µM]_4	pRD29 + ABA [50 µM] + SA [50 µM]_5	pRD29 + ABA [50 µM] + SA [50 µM]_6	pRD29 + ABA [50 µM] + SA [50 µM]_7	pRD29 + ABA [50 µM] + SA [50 µM]_8	pRD29 + ABA [50 µM] + SA [50 µM]_9	pRD29 + ABA [50 µM] + SA [50 µM]_10	pRD29 + ABA [50 µM] + SA [50 µM]_11
time [min]	Time [s]	Temp. [°C]	A1	A2	A3	A4	A5	A6	A7	A8	A9	A10	A11	A12	B1	B2	B3	B4	B5	B6	B7	B8	B9	B10	B11	B12	C1	C2	C3	C4	C5	C6	C7	C8	C9	C10	C11	C12	D1	D2	D3	D4	D5	D6	D7	D8	D9	D10	D11
0	0	36.9	1546	1332	1202	1212	1099	1074	1021	882	903	759	810	775	664	601	607	628	575	551	624	664	675	726	715	785	507	448	449	427	425	381	350	391	374	307	353	299	428	300	272	293	314	322	326	316	295	276	327
5.00955	300.573	36.8	429	351	236	385	276	301	342	235	260	156	250	246	805	400	352	373	226	262	253	255	218	234	257	210	398	265	196	251	201	200	241	200	208	149	199	163	842	287	287	311	274	344	275	215	254	168	183
10.0098	600.586	36.8	586	440	321	539	324	370	371	278	296	151	280	260	1026	559	559	523	303	414	302	304	263	317	363	238	562	383	323	339	238	257	309	284	302	212	277	189	1090	345	419	500	319	517	470	227	290	168	263
15.01	900.6	36.8	686	558	391	779	349	490	458	266	350	189	384	326	1214	598	704	668	413	496	308	320	364	450	559	268	721	484	404	470	255	346	380	363	428	278	419	220	1370	431	512	676	482	719	553	280	368	222	371
20.0101	1200.61	36.8	636	615	417	935	385	495	499	311	370	181	446	420	1379	718	798	850	450	581	415	403	398	536	761	278	770	586	466	618	299	392	492	469	581	370	488	183	1465	540	596	843	550	873	673	327	393	300	486
25.0103	1500.62	36.8	610	615	397	952	348	506	478	310	414	181	539	434	1377	674	912	933	429	625	498	473	417	558	864	262	839	646	531	663	290	458	563	512	676	418	602	235	1617	583	677	1025	724	985	712	403	483	297	624
30.0105	1800.63	36.9	574	579	353	943	339	512	439	340	383	200	599	483	1364	632	961	921	446	632	470	554	447	622	994	253	864	672	494	717	314	493	607	511	764	454	671	270	1630	602	636	1117	737	992	798	483	475	338	740
35.0107	2100.64	36.9	542	545	389	879	335	465	444	304	388	187	614	462	1273	633	914	923	426	585	487	550	468	623	1098	219	843	709	498	743	318	506	577	532	749	434	705	256	1617	567	650	1076	828	974	756	504	471	332	749
40.011	2400.66	36.8	538	462	316	770	252	424	428	267	379	163	524	403	1244	605	943	864	388	580	452	562	419	604	1077	220	855	694	521	706	280	533	538	546	784	439	740	240	1603	565	634	1016	753	994	673	531	430	371	739
45.0113	2700.68	36.9	490	489	385	712	218	409	361	275	334	140	559	434	1153	594	915	848	389	556	501	528	411	594	1093	224	798	689	502	709	282	470	558	546	788	432	744	268	1661	556	624	997	765	1015	742	534	454	350	820
50.0117	3000.7	36.9	459	471	299	629	226	372	333	249	336	160	532	375	1124	505	949	798	339	531	470	529	394	544	1011	216	856	667	477	661	252	432	566	528	742	431	684	253	1600	609	557	1001	705	889	661	520	444	348	811
55.0119	3300.71	36.9	408	432	291	545	203	377	324	232	279	154	481	358	1032	541	787	713	318	467	415	581	407	547	970	204	724	646	496	593	287	451	544	542	711	477	669	268	1476	539	570	883	712	908	663	516	455	332	748
60.0122	3600.73	36.9	385	370	273	528	169	341	260	198	297	153	446	357	941	483	827	647	319	494	450	543	356	522	1005	200	764	584	430	546	224	460	535	495	662	415	678	267	1539	549	516	865	697	857	695	494	400	324	754
65.0124	3900.75	36.9	369	385	256	471	156	336	285	206	280	113	471	378	825	490	827	636	259	440	470	536	372	515	903	192	720	573	452	474	215	371	563	447	616	405	619	219	1453	494	556	846	611	790	664	573	404	324	759
70.0127	4200.76	36.9	370	367	236	402	137	304	242	211	275	125	411	330	783	434	731	558	278	366	447	477	336	455	839	193	704	555	416	483	197	373	543	486	633	390	617	254	1388	444	477	850	590	779	645	540	378	325	709
75.013	4500.78	36.9	305	335	207	377	128	256	231	221	244	106	377	303	734	378	693	528	278	369	446	490	314	442	771	173	643	527	427	476	202	351	520	459	565	385	569	234	1411	458	501	790	590	685	608	585	382	298	670
80.0133	4800.8	36.9	270	315	198	325	113	247	257	191	221	96	376	300	676	336	704	529	220	309	444	499	292	402	782	150	642	477	360	409	169	337	550	443	524	337	621	200	1365	438	459	733	485	663	644	530	406	323	641
85.0135	5100.81	36.9	252	295	195	309	108	233	206	173	222	115	328	263	616	331	692	488	230	307	407	441	271	399	737	160	641	436	364	437	165	346	507	454	519	336	585	197	1302	469	448	645	550	678	594	539	352	307	666
90.0138	5400.83	36.9	252	250	188	252	90	238	179	166	198	90	356	290	576	340	658	452	184	289	403	421	252	391	710	157	580	465	372	389	170	296	443	423	488	314	609	213	1368	428	471	636	499	584	596	574	329	315	617
95.0141	5700.85	36.9	213	255	154	251	83	199	158	165	190	83	273	255	525	333	588	392	180	270	382	394	264	408	664	136	627	437	382	401	144	296	500	424	460	337	583	208	1331	430	477	628	477	564	556	600	364	337	577
100.014	6000.87	36.9	191	247	149	204	76	196	154	130	183	93	235	276	450	318	666	413	187	270	396	440	242	367	661	135	559	411	329	394	150	298	462	437	477	308	566	202	1284	406	416	629	527	563	559	541	339	304	624
105.015	6300.89	36.9	160	218	181	181	63	154	135	123	176	77	235	207	504	289	621	427	170	248	361	440	212	367	642	126	583	441	366	321	162	280	518	415	479	314	504	187	1311	368	442	640	510	506	584	565	340	313	593
110.015	6600.9	36.9	148	184	127	156	60	134	134	112	162	71	239	184	488	256	686	422	170	246	396	429	218	346	610	130	604	422	344	370	145	305	489	423	469	294	556	205	1322	397	451	601	534	515	540	621	370	353	594
115.015	6900.91	36.9	154	208	111	137	54	133	120	117	139	53	196	187	506	260	657	429	152	248	379	440	205	330	593	126	605	427	336	350	121	315	499	421	467	307	533	156	1350	351	518	603	512	484	508	608	387	363	590
120.016	7200.93	36.9	124	206	106	116	43	105	91	101	131	47	177	173	532	266	697	445	149	255	389	463	218	350	633	134	612	381	389	344	122	319	508	427	459	294	567	138	1347	348	486	602	476	492	552	608	368	367	585
125.016	7500.95	36.9	124	160	119	127	50	123	124	96	125	64	154	150	482	286	805	520	178	234	386	489	198	342	654	120	613	394	329	349	132	320	529	409	525	305	529	145	1392	333	453	674	514	476	521	648	340	376	594
130.016	7800.96	36.9	107	156	92	115	47	141	107	87	129	53	160	130	557	290	804	534	164	245	406	505	209	367	693	129	617	404	365	411	134	346	500	400	513	331	510	143	1457	326	480	673	477	478	512	678	390	380	601
135.016	8100.98	36.9	99	144	91	107	56	110	93	74	108	50	151	123	523	316	885	637	170	265	413	573	232	358	728	125	675	405	407	393	122	313	521	399	459	336	559	151	1406	345	495	677	552	471	560	696	369	378	613
140.017	8400.99	36.9	126	148	58	87	46	87	83	81	118	52	146	122	599	331	941	670	218	283	418	635	211	395	819	113	690	371	391	394	118	326	517	413	488	312	591	137	1399	326	511	706	513	473	524	663	368	423	628
145.017	8701	36.9	104	131	52	101	49	100	63	65	97	48	132	131	609	331	1083	738	222	271	435	635	198	411	951	134	673	375	405	429	136	347	544	384	523	332	558	136	1462	323	493	727	499	472	548	763	390	442	664
150.017	9001.01	36.9	88	121	76	78	42	78	83	71	80	38	132	141	683	361	1165	818	242	353	417	797	228	504	1074	147	667	386	394	451	113	404	520	407	482	316	568	130	1419	329	487	711	534	499	518	703	367	446	558
155.017	9301.03	36.9	91	105	66	90	45	67	93	65	97	39	123	118	741	419	1188	916	261	351	449	887	242	514	1069	159	735	365	403	454	122	352	517	453	492	340	578	151	1421	346	483	775	580	479	542	756	380	471	648
160.017	9601.03	36.9	116	99	69	89	57	98	71	69	98	27	131	103	813	418	1325	1069	254	344	426	1005	230	528	1253	157	641	397	434	471	114	367	593	445	500	315	633	143	1342	343	514	740	520	482	551	811	407	459	638
165.017	9901.05	36.9	99	119	47	83	41	72	80	69	90	42	119	97	864	474	1418	1115	303	396	458	1118	255	599	1220	166	686	369	397	422	146	409	584	454	471	309	577	155	1343	326	492	788	570	509	511	842	387	447	636
170.018	10201.1	36.9	97	86	57	70	43	71	76	42	85	31	120	103	922	538	1437	1186	306	408	465	1180	238	597	1482	161	713	405	404	425	139	391	553	407	492	330	610	125	1405	335	524	778	589	450	584	882	435	490	633
175.018	10501.1	36.9	98	88	60	87	53	70	67	69	101	53	108	85	1058	527	1578	1339	321	417	534	1346	265	680	1379	202	682	360	430	471	124	385	569	455	458	319	589	138	1267	303	515	746	594	468	528	802	402	464	623
180.018	10801.1	36.9	100	90	54	90	30	62	59	41	96	51	120	99	1198	564	1689	1481	374	417	526	1381	287	735	1523	192	689	410	387	485	128	376	560	442	457	315	587	139	1208	307	559	773	644	446	547	824	433	463	651
185.019	11101.1	36.9	85	95	56	75	35	69	63	56	93	36	115	80	1314	655	1746	1711	378	462	561	1494	306	758	1619	174	691	369	404	500	129	387	573	485	450	321	638	166	1250	358	468	771	633	453	549	841	456	462	673
190.019	11401.1	36.9	92	81	57	54	37	65	47	49	66	46	91	82	1407	638	1856	1797	378	538	616	1665	307	752	1594	221	668	376	411	473	147	362	564	488	488	335	657	146	1294	308	520	786	588	458	555	835	461	475	662
195.019	11701.1	36.9	107	83	60	84	41	76	60	48	83	38	117	87	1568	671	1957	1931	424	527	623	1758	349	807	1655	215	683	325	397	489	130	381	585	434	480	328	615	165	1271	305	473	797	632	467	553	854	449	472	675
200.019	12001.2	36.9	90	71	45	64	40	67	57	46	76	41	96	76	1777	778	2111	2150	425	523	668	1852	363	758	1707	226	668	376	389	506	137	390	628	468	418	312	610	146	1222	314	497	785	629	455	608	891	463	455	642
205.02	12301.2	36.9	84	81	54	66	39	63	47	47	94	39	99	85	1991	762	2234	2407	487	546	696	2049	431	876	1764	223	664	346	433	529	146	346	608	451	430	301	568	168	1323	297	478	824	677	437	578	833	451	463	671
210.02	12601.2	36.9	96	97	54	76	39	69	43	65	75	59	115	97	2118	868	2444	2571	470	566	731	1993	503	840	1723	259	701	354	390	557	153	369	586	501	434	274	598	170	1384	318	487	796	673	449	585	822	478	459	668
215.02	12901.2	36.9	91	63	49	82	35	66	56	52	88	34	98	78	2457	967	2704	2861	474	559	877	2201	561	921	1854	271	644	384	409	564	140	363	585	491	440	316	598	160	1489	323	504	802	689	416	635	843	485	481	660
220.02	13201.2	36.9	89	75	58	73	34	66	71	54	62	26	100	98	2853	884	2981	3278	452	578	934	2318	598	946	1967	248	711	370	397	614	165	364	622	422	437	328	579	165	1609	315	499	816	712	446	607	781	510	439	626
225.02	13501.2	36.9	114	74	53	71	46	58	57	48	82	51	109	77	3034	1039	3214	3490	493	647	1041	2473	640	962	1936	235	795	378	444	561	147	288	626	471	453	310	664	145	1636	332	500	780	780	426	598	832	561	460	700
230.02	13801.2	36.9	90	59	53	54	27	66	58	60	68	29	97	71	3499	1076	3624	3851	495	674	1126	2572	728	1117	2047	294	711	413	424	573	141	365	630	431	410	297	596	137	1830	316	474	793	739	404	570	852	582	403	687
235.021	14101.2	36.9	92	87	59	72	44	60	50	55	77	55	117	73	3929	1135	3939	4305	569	710	1234	2727	807	1179	2279	317	719	383	445	614	161	332	623	461	411	355	628	156	2089	354	533	762	742	411	626	830	639	445	699
240.021	14401.3	36.9	96	102	58	93	49	63	56	64	87	49	113	93	4277	1249	4324	4728	568	777	1375	2823	906	1317	2447	318	688	399	464	584	140	342	610	490	428	342	720	151	2294	341	562	856	704	413	651	874	636	545	740
245.021	14701.3	36.9	120	77	50	69	43	70	44	61	79	39	123	75	4710	1331	4898	5246	642	819	1493	3114	985	1427	2646	334	712	410	456	572	136	319	688	473	511	325	722	171	2521	333	530	854	752	438	638	835	653	445	691
250.021	15001.3	36.9	86	97	64	89	35	71	59	65	69	50	80	98	5224	1459	5336	5865	660	907	1591	3154	1084	1608	2888	344	772	388	496	623	159	325	614	486	504	345	694	148	2768	372	597	941	838	411	633	864	751	493	764
255.022	15301.3	36.9	94	75	70	71	45	59	54	68	91	40	102	78	5891	1643	5609	6322	661	962	1692	3608	1196	1731	3051	393	863	418	507	581	151	312	612	497	548	335	738	153	3278	421	607	895	851	387	636	873	738	508	778
260.022	15601.3	36.9	91	66	54	81	45	59	51	58	69	41	98	89	6288	1766	6249	6934	737	1071	1946	3809	1372	1894	3305	407	851	404	562	679	192	307	690	523	554	374	781	144	3589	432	665	941	875	446	612	947	841	519	845
265.022	15901.3	36.9	99	51	62	71	51	66	58	65	75	43	108	84	7028	2051	6681	7716	765	1208	2074	3938	1408	2037	3647	473	948	419	548	678	191	313	652	553	595	390	827	181	4002	442	684	987	943	483	645	975	895	548	940
270.022	16201.3	36.9	107	62	77	94	46	57	58	59	82	43	86	85	7505	2157	7383	8243	811	1372	2453	4230	1601	2174	4149	518	1093	482	661	688	203	343	680	573	628	405	878	209	4688	474	769	1066	1019	471	665	1043	963	612	972
275.023	16501.4	36.9	116	75	60	95	44	64	55	74	72	43	96	72	7882	2450	8083	9268	888	1422	2595	4428	1742	2455	4343	549	1215	514	696	743	224	296	661	610	740	430	989	186	5302	576	886	1136	983	459	759	1113	1102	641	1177
280.023	16801.4	36.9	101	62	68	85	58	64	71	56	90	52	104	109	8404	2634	8516	9809	986	1523	2728	4726	1882	2666	4696	608	1515	427	843	752	253	328	596	662	777	526	1075	196	5948	597	977	1189	1015	451	760	1110	1203	695	1259
285.023	17101.4	36.9	109	84	69	79	41	81	49	61	93	37	95	99	9205	2792	9249	10341	1027	1769	2951	5143	1958	2938	5142	643	1689	507	906	865	236	356	681	662	754	553	1136	235	6597	634	1104	1324	1128	526	910	1225	1312	856	1375
290.023	17401.4	36.9	124	59	74	103	42	54	65	56	82	43	97	85	9915	2964	9947	11193	1096	1919	3258	5269	2098	3252	5511	706	1884	527	1040	912	283	380	626	682	861	596	1276	230	7368	699	1225	1502	1102	540	982	1321	1388	822	1511
295.023	17701.4	36.9	129	74	75	94	58	75	56	71	92	40	104	95	10572	3214	10602	11828	1190	2023	3408	5466	2076	3613	6117	747	2194	595	1077	992	301	369	647	883	902	708	1414	246	8098	782	1413	1737	1164	555	1063	1480	1568	928	1605
300.023	18001.4	36.9	126	68	88	83	42	67	64	54	78	45	97	89	11123	3447	11291	12921	1274	2358	3658	5690	2310	3912	6665	843	2595	569	1237	1170	348	426	683	862	979	758	1591	291	8983	859	1585	1841	1220	625	1113	1581	1680	994	1785
305.024	18301.4	36.9	118	83	74	85	41	60	60	72	81	41	105	98	11926	3747	12042	13422	1339	2551	3813	6192	2565	4089	7258	883	2844	638	1388	1331	372	430	648	953	1128	790	1771	263	9947	994	1900	2040	1297	664	1263	1662	1713	1114	2079
310.024	18601.4	36.8	109	72	120	76	76	76	62	72	83	47	101	91	12586	4026	12776	14275	1432	2808	4276	6416	2642	4450	8102	938	3386	609	1463	1480	407	559	720	1092	1235	937	2054	273	10885	991	2062	2220	1332	733	1385	1870	1997	1224	2170
315.024	18901.5	36.9	114	85	94	114	56	74	55	79	80	55	114	97	13182	4104	13508	15252	1561	3046	4637	6579	2744	4889	8599	1042	3841	660	1592	1690	401	524	731	1218	1330	1001	2237	336	11697	1195	2363	2377	1380	729	1464	2003	2062	1446	2564
320.025	19201.5	36.9	108	83	103	101	66	60	68	88	73	49	115	78	14098	4434	13868	16100	1642	3354	4995	7092	2789	5360	9378	1176	4295	710	1822	1889	456	602	794	1328	1440	1080	2441	382	12661	1224	2546	2688	1406	852	1634	2246	2219	1456	2803
325.025	19501.5	36.9	124	97	104	102	53	68	72	68	93	67	117	86	14789	4786	14801	16738	1700	3614	5220	7449	2957	5716	10181	1216	4753	741	1928	2044	452	727	759	1459	1575	1164	2697	384	13641	1450	2788	2885	1415	975	1864	2219	2407	1583	3033
330.025	19801.5	36.9	107	93	104	107	64	71	85	75	93	59	108	83	15404	4938	15109	17324	1756	3740	5580	7687	3147	6049	10707	1272	5286	804	2158	2364	496	832	891	1653	1540	1334	2967	401	14056	1420	3273	3134	1450	1055	2023	2568	2576	1744	3500
335.025	20101.5	36.9	127	86	116	110	52	81	67	80	87	56	121	77	16223	5176	15738	17934	1860	4124	6152	7870	3269	6794	11538	1373	5806	800	2376	2608	502	824	860	1852	1797	1445	3233	405	15195	1646	3564	3498	1532	1164	2160	2625	2768	1856	3921
340.026	20401.5	36.8	122	103	105	113	67	86	75	95	94	55	113	92	17076	5482	16478	18779	2019	4274	6498	8241	3300	6988	12276	1485	6303	874	2621	2876	573	1012	997	2014	1838	1573	3532	438	15981	1724	3865	3807	1623	1262	2397	2847	2964	1965	4103
345.026	20701.5	36.9	123	84	134	98	54	74	75	72	99	50	91	103	17803	5734	16990	19242	2063	4631	6800	8420	3571	7377	13050	1637	6823	934	2845	3181	630	1070	975	2219	2030	1688	3790	501	16539	1875	4228	4028	1659	1454	2700	3015	3047	2168	4588
350.026	21001.6	36.9	140	102	130	114	63	85	99	70	88	70	109	90	18779	6021	17836	19854	2194	4854	6874	8731	3705	7935	13801	1707	7400	964	2857	3481	698	1240	1078	2451	2113	1844	4063	539	17252	2059	4622	4193	1751	1569	2912	3290	3252	2269	5003
355.026	21301.6	36.8	119	85	111	123	54	109	62	81	89	61	104	83	19516	6239	18000	20709	2309	5224	7501	8798	3668	8299	14625	1803	7891	995	3122	3692	652	1305	1089	2596	2192	1937	4282	514	17823	2137	4872	4706	1767	1735	3015	3563	3374	2403	5350
360.026	21601.6	36.9	128	90	105	119	55	84	86	70	98	70	135	106	20525	6587	18635	21121	2330	5636	7859	9107	4120	8809	15345	1948	8460	1124	3293	4189	706	1399	1138	2856	2335	2026	4527	542	18428	2166	5301	4846	1854	1961	3271	3855	3634	2574	6014
365.026	21901.6	36.9	128	101	110	107	85	79	82	90	100	65	136	97	21274	6876	19057	21660	2462	5822	8247	9340	4096	9212	16273	2078	9036	1110	3483	4247	708	1497	1245	3015	2461	2243	5012	629	19335	2391	5661	5291	1915	2072	3544	3808	3866	2637	6336
370.027	22201.6	36.9	121	110	111	102	72	100	80	83	101	77	160	114	22004	7121	19527	22274	2484	6014	8617	9534	4177	9445	17162	2204	9510	1117	3687	4716	756	1629	1356	3419	2765	2337	4954	688	19624	2602	6199	5552	1848	2413	3798	4053	4082	2840	6807
375.027	22501.6	36.9	114	112	109	117	57	87	96	94	85	86	137	100	22909	7209	20083	22693	2616	6387	9047	9533	4319	9945	18005	2311	9847	1257	3774	4827	759	1798	1449	3530	2909	2591	5237	655	20246	2565	6384	5824	2024	2516	4234	4308	4175	2974	7266
380.027	22801.6	36.8	129	110	103	134	87	110	94	89	95	77	142	114	23838	7509	20446	23560	2738	6733	9333	9701	4371	10354	18755	2458	10409	1264	4101	5277	820	1912	1535	3868	3160	2686	5479	714	20486	2765	6836	6200	2051	2989	4391	4663	4397	3135	7744
385.027	23101.6	36.8	138	104	104	128	62	118	86	88	110	107	131	121	24552	7769	21163	23977	2893	7140	9596	10067	4517	10663	19441	2525	11019	1337	4193	5710	817	1978	1685	3979	3256	2795	5913	711	21181	2922	7238	6485	2180	3155	4499	4780	4700	3443	8282
390.028	23401.7	36.9	155	112	134	145	79	102	105	85	95	80	136	111	25119	7878	21213	24177	2940	7385	10049	10287	4697	11075	20267	2676	11253	1369	4317	5966	853	2127	1709	4087	3412	3002	6169	763	21405	3091	7657	6929	2228	3332	4863	5056	4775	3713	8657
395.028	23701.7	36.8	141	104	140	125	74	88	95	105	105	88	148	103	25770	8083	21697	25050	3106	7647	10534	10305	4674	11363	21243	2778	11802	1424	4524	6133	876	2323	1930	4460	3633	3043	6308	846	21929	3155	8067	7017	2348	3627	5276	5358	5004	3678	9137
400.028	24001.7	36.8	149	117	116	125	84	129	100	100	116	96	128	126	26684	8300	22153	25366	3064	8042	10772	10283	4795	11565	21799	2903	12307	1542	4744	6390	853	2372	1988	4693	3694	3348	6558	890	21900	3314	8388	7297	2334	3991	5387	5751	5150	3810	9600
405.028	24301.7	36.9	144	128	139	140	73	103	92	104	106	87	147	111	27316	8529	21979	26047	3202	8057	10922	10437	4839	11829	22321	3055	12783	1540	4741	6635	902	2662	2182	4832	4084	3386	6571	911	22199	3553	8970	7789	2494	4346	5638	5929	5302	4220	10069
410.029	24601.7	36.9	145	118	157	139	100	122	105	108	120	91	148	109	27846	8830	22461	25600	3437	8288	11337	10513	5083	12105	23100	3145	13395	1610	5002	6773	910	2735	2288	5052	4366	3442	6845	942	22597	3528	9231	8004	2549	4569	6129	5970	5596	4438	10776
415.029	24901.7	36.9	151	121	134	143	89	118	107	112	100	89	153	117	28378	8886	22785	26343	3463	8592	11754	10789	5140	12570	23593	3186	13666	1667	5146	7142	991	2891	2344	5279	4454	3630	7082	1015	22903	3701	9752	8349	2701	5053	6672	6179	5499	4461	11321
420.029	25201.8	36.8	159	120	156	129	105	117	70	109	122	77	170	109	29493	8924	23170	26172	3723	8779	11949	10638	5306	12661	24556	3378	14134	1754	5360	7574	992	3047	2558	5535	4814	3722	7324	1018	22848	3759	10003	8691	2714	5381	6790	6416	5760	4678	11998
425.029	25501.8	36.9	155	111	107	137	93	103	124	111	119	109	178	113	29064	9296	23677	26741	3715	9387	12578	10873	5343	12819	25499	3465	14896	1841	5410	7610	1065	3301	2735	5655	4975	3909	7376	1004	23096	3968	10336	8737	2859	5647	6938	6536	6012	4956	12526
430.03	25801.8	36.9	151	128	146	150	83	122	119	101	93	117	163	121	29179	9298	23749	26734	3806	9283	12549	10825	5498	13140	26187	3509	15520	1848	5596	7984	1047	3322	2837	5890	5200	3949	7600	1008	23091	3993	10702	9122	2951	6035	7121	6844	5990	5034	12897
435.03	26101.8	36.8	153	130	144	147	81	125	105	115	115	105	163	141	29796	9325	23921	27360	3904	9588	12748	10913	5485	13371	26910	3652	15871	1990	5804	8222	1009	3380	2967	6145	5420	4154	7950	1099	23107	4096	11182	9542	3036	6395	7602	6967	6395	5095	13358
440.03	26401.8	36.9	147	101	153	135	85	135	115	120	114	86	165	101	29872	9359	23606	27182	4086	9753	12997	10605	5583	13666	27249	3645	16483	2059	5959	8548	1090	3792	3251	6262	5613	4145	8077	1105	23308	4249	11482	9833	2930	6722	7613	7394	6380	5435	13923
445.03	26701.8	36.9	148	105	148	176	70	123	101	101	115	104	151	115	30060	9327	24145	27309	4040	9944	13286	10718	5682	13704	28071	3808	17157	2063	6162	8839	1139	3781	3427	6578	5906	4305	8309	1154	23146	4313	11747	10011	2992	7157	7982	7589	6413	5725	14375
450.031	27001.8	36.9	137	125	141	151	80	136	111	97	108	114	179	130	30553	9389	24189	27747	4259	9987	13530	10594	5894	14082	28519	3721	17555	2165	6240	9058	1092	4039	3534	6884	6069	4433	8324	1257	23666	4350	12063	10465	3243	7391	8215	7812	6384	5809	14985
455.031	27301.9	36.9	125	128	139	157	96	134	114	128	110	100	166	129	30470	9557	23908	27315	4252	10048	13545	10552	6095	14314	29155	3995	18469	2189	6429	9298	1172	4194	3691	6797	6290	4533	8903	1310	23567	4549	12474	10617	3304	7858	8636	7859	6620	6004	15295
460.031	27601.9	36.9	146	111	113	190	103	133	122	109	111	98	201	157	30672	9303	23811	27367	4324	10284	13850	10496	6112	14545	29470	3954	18736	2252	6638	9574	1157	4378	3995	7272	6501	4646	8937	1324	23877	4506	12760	10785	3284	8186	8772	8156	6844	6308	15806
465.032	27901.9	36.9	172	160	136	151	93	148	129	112	116	120	204	144	31201	9435	23624	27044	4422	10423	13978	10578	6067	14408	29689	4023	19343	2337	6775	9938	1201	4462	4074	7249	6643	4724	8741	1328	23852	4706	12855	11178	3225	8493	8855	8229	6709	6302	16124
470.032	28201.9	36.8	174	116	138	161	112	141	121	92	134	104	187	159	31155	9353	23281	27063	4519	10416	14027	10457	6061	14783	30035	4078	19615	2384	7055	9967	1144	4619	4256	7252	6890	4816	9234	1419	24078	4701	13207	11450	3360	8954	9087	8760	7134	6620	16556
475.032	28501.9	36.9	195	124	141	131	94	140	98	127	125	103	174	161	32051	9234	22970	26831	4537	10706	14187	10296	6177	14775	30417	4212	20173	2445	6963	10261	1225	4713	4477	7633	7102	4818	9418	1430	23987	4800	13304	11599	3570	9112	9250	8785	7141	6753	17122
480.032	28801.9	36.9	133	122	153	158	102	140	98	128	125	95	164	139	32190	9387	22705	26633	4532	10747	14348	10153	6486	15153	30936	4204	20348	2523	7253	10545	1280	4957	4838	7995	7256	5131	9572	1488	24282	4607	13435	11865	3488	9642	9348	8907	7253	6952	17405
485.033	29102	36.9	135	109	164	169	95	138	131	109	136	115	175	121	33099	9366	22423	26310	4736	10810	14553	9993	6493	15021	31217	4288	20577	2717	7455	10564	1231	4973	4853	8107	7478	5032	9663	1582	24102	4803	13423	12106	3505	9995	9540	9358	7373	7092	17612
490.033	29402	36.8	160	134	142	155	112	157	126	107	119	115	171	150	33413	9522	22356	26405	4832	11019	14770	9777	6470	15233	31231	4344	21149	2755	7651	10757	1195	5148	5089	8214	7726	5034	9792	1638	24384	4810	13558	12223	3720	10243	9692	9201	7435	7320	17975
495.033	29702	36.8	146	112	130	155	99	149	106	121	109	111	185	160	33641	9487	21903	26468	4957	11014	14578	9855	6492	15419	31167	4341	21206	2828	7601	11059	1363	5301	5171	8514	7784	5174	9957	1625	24277	4781	14007	12145	3765	10531	9625	9313	7609	7460	18086
500.033	30002	36.9	144	123	148	151	89	145	134	119	128	118	223	167	33674	9596	22108	25994	4833	11151	14766	9746	6609	15255	31309	4389	21147	2745	7791	11328	1315	5356	5188	8622	7861	5140	10139	1632	24548	4767	13936	12603	3856	10722	9996	9437	7368	7692	18643
505.033	30302	36.9	170	132	167	176	115	143	135	130	115	114	175	133	33667	9606	21432	26160	4872	11098	14780	9700	6477	15409	31479	4468	21519	2831	7692	11271	1333	5649	5511	8752	8115	5300	10007	1720	24219	4998	14053	12617	3994	10941	10108	9650	7722	7646	18737
510.034	30602	36.8	146	120	140	169	110	146	131	120	115	112	199	158	33776	9610	21540	26091	5088	11062	14593	9558	6725	15562	31642	4465	21323	2979	7856	11449	1357	5701	5650	9039	8348	5233	10386	1701	24135	4990	13973	13020	4102	11463	10196	9719	7885	7887	19241
515.034	30902	36.9	165	130	154	155	89	161	137	117	119	109	185	160	34065	9697	21680	25802	5003	11305	14679	9620	6599	15609	32157	4425	21953	3079	7896	11596	1436	5854	5722	9135	8553	5381	10217	1781	24056	4958	14316	13047	4043	11485	10285	9967	7871	7824	19254
520.034	31202.1	36.9	168	121	127	150	113	154	141	117	119	134	203	141	34112	9572	21269	25519	5150	11280	14971	9470	6702	15345	32055	4515	21852	3108	7990	11702	1424	6084	5882	9186	8730	5608	10371	1906	23854	5058	14562	13203	4162	11740	10510	10002	7805	8270	19669
525.034	31502.1	36.9	149	145	140	163	103	157	141	114	127	139	215	125	33960	9455	21213	25449	4946	11342	14994	9594	6685	15404	32133	4577	22241	3102	8397	11814	1428	6008	6015	9452	9023	5466	10546	1861	24230	5022	14368	12912	4200	12208	10381	10270	7856	8092	19632
530.035	31802.1	36.9	181	127	147	172	88	139	135	121	113	111	169	157	33648	9558	21384	25064	5082	11094	14836	9482	6730	15659	32002	4545	21985	3273	8287	11865	1469	6222	6202	9477	9154	5461	10423	2002	23877	5170	14557	13255	4265	12359	10236	10162	7907	8197	19841
535.035	32102.1	36.9	179	141	161	189	104	178	130	124	115	120	217	156	33275	9597	20892	24861	5057	11277	15025	9558	6854	15482	32189	4444	22002	3331	8167	11891	1531	6174	6212	9659	9231	5512	10510	1962	23929	5117	14654	13376	4215	12558	10751	10285	7991	8253	20098
[truncated: 87 more columns]

## Sheet: raw data_23_10_06
Method name: Method 1
Application: SparkControl				V3.2
Device: Spark				Serial number: 2301004717
Firmware:				LUM:V5.2.4|ABS:V4.3.2|ABS_MEX:V7.1.0|MTP:V14.3.3|FLUOR:V5.1.4|FLUOR_FP:V5.0.2|FLUOR_MEM:V7.1.0|FLUOR_MEX:V7.1.0|PODI:V3.0.3
Date:				2023-10-06
Time:				01:35
System				A240-DEV-TEC01
User				MSP\tecan
Plate				[GRE96fw_chimney] - Greiner 96 Flat White Cat. No.: 655073/655074/655075/655083
Lid lifter				Lid
Humidity Cassette				No humidity cassette
Smooth mode				Not selected
List of actions in this measurement script:
Plate
	Kinetic
		Luminescence				Label 1
Name				GRE96fw_chimney
Plate layout
Plate area				A1-H12
Mode	Kinetic
Kinetic duration [hhmmss]				09:00:00
Interval time [hhmmss]				00:05:00
Mode	Luminescence
Name	Label 1
Wavelength start [nm]				550
Wavelength end [nm]				700
Settle time [ms]				0
Integration time [ms]				2000
Output				Counts
Part of Plate				A1-H12
Start Time				2023-10-05 16:35:43
Label 1
Cycle Nr.	Time [s]	Temp. [°C]	A1	A2	A3	A4	A5	A6	A7	A8	A9	A10	A11	A12	B1	B2	B3	B4	B5	B6	B7	B8	B9	B10	B11	B12	C1	C2	C3	C4	C5	C6	C7	C8	C9	C10	C11	C12	D1	D2	D3	D4	D5	D6	D7	D8	D9	D10	D11
1	0	24.6	1642	1456	1222	1339	1131	981	985	950	862	795	892	743	592	504	630	582	633	582	575	604	626	721	691	754	533	606	484	449	466	474	374	449	362	351	378	341	447	292	291	322	330	326	312	289	301	306	320
2	300.013	24.6	460	235	244	220	179	178	168	161	149	239	218	216	363	229	347	266	274	303	205	174	166	171	168	218	322	267	289	225	239	274	255	176	186	195	225	219	506	264	201	287	243	254	228	176	192	237	183
3	600.023	24.5	648	297	295	292	211	224	226	199	147	279	332	300	484	260	464	382	355	384	257	222	190	210	248	287	478	403	366	257	303	335	332	241	195	191	308	281	584	388	290	382	288	341	342	183	215	294	260
4	900.037	24.6	736	345	345	368	268	294	250	245	239	396	398	451	583	305	569	478	419	528	310	201	255	301	345	409	643	515	480	324	367	469	461	295	265	308	412	386	803	443	344	480	383	438	445	234	293	464	330
5	1200.06	24.6	917	378	431	469	376	355	284	314	263	457	451	660	665	329	721	545	484	656	463	276	341	450	457	560	687	548	569	382	481	530	582	371	338	369	575	557	910	526	413	582	489	544	577	293	367	560	412
6	1500.07	24.5	1102	440	473	531	364	412	383	434	282	628	523	860	764	350	750	705	537	844	591	347	400	535	560	725	755	746	715	460	571	797	642	468	431	470	677	671	1019	602	542	702	562	640	643	338	445	655	498
7	1800.08	24.4	1126	463	529	594	487	518	398	489	365	735	622	987	851	409	966	733	709	1070	650	411	477	683	677	941	863	799	750	577	701	969	805	537	516	477	785	937	1183	695	621	761	732	763	855	487	522	745	537
8	2100.09	24.6	1239	512	589	621	502	600	505	591	383	830	706	1181	904	420	1054	745	808	1367	769	460	602	764	860	1114	928	956	856	598	829	1236	925	679	663	609	962	1128	1267	797	626	857	805	884	844	524	613	970	618
9	2400.1	24.6	1309	497	730	688	563	679	486	635	488	939	732	1387	969	516	1234	892	940	1653	839	605	686	901	972	1498	1087	1021	998	689	898	1524	1021	762	821	723	1105	1487	1384	927	686	937	938	1071	948	633	709	1115	744
10	2700.11	24.6	1369	510	716	703	585	692	487	719	504	1045	859	1600	1005	502	1307	944	1069	1857	983	711	783	996	1171	1850	1094	1169	1064	769	1099	1946	1204	805	1032	873	1341	1713	1432	1032	801	960	1041	1275	1046	780	811	1231	897
11	3000.12	24.5	1301	553	777	681	583	841	542	766	469	1070	883	1702	1058	641	1454	1027	1213	2184	1069	803	881	1120	1400	2131	1226	1255	1139	794	1369	2323	1262	1011	1107	872	1564	2002	1634	1109	850	1103	1155	1422	1254	830	960	1362	971
12	3300.13	24.6	1293	536	818	707	629	984	572	803	526	1157	843	1825	1203	705	1598	1045	1406	2539	1161	912	1041	1334	1584	2601	1326	1487	1190	934	1605	2975	1494	1095	1355	1022	1828	2392	1722	1308	901	1162	1297	1671	1287	970	1038	1602	1147
13	3600.14	24.5	1320	546	827	770	717	956	563	871	530	1227	930	1928	1231	800	1792	1041	1616	2963	1224	1006	1094	1389	1790	2958	1302	1641	1387	992	1882	3597	1487	1253	1524	1187	2103	2832	1989	1529	956	1264	1431	1858	1289	1113	1135	1733	1256
14	3900.14	24.4	1286	556	820	671	669	1066	602	905	597	1354	980	2071	1338	971	1976	1086	1885	3457	1337	1202	1370	1616	2120	3688	1542	1873	1586	1077	2095	4348	1643	1428	1889	1254	2482	3242	2116	1749	1060	1343	1618	2194	1328	1374	1362	1927	1462
15	4200.16	24.6	1165	576	825	723	729	1106	588	910	584	1349	1022	2073	1422	1019	2226	1116	2093	3960	1489	1376	1396	1716	2317	4093	1671	2123	1703	1117	2569	5201	1770	1637	2072	1401	2657	3849	2318	2060	1203	1385	1861	2425	1451	1636	1531	2051	1551
16	4500.18	24.5	1068	596	751	620	653	1204	597	913	578	1327	994	2200	1550	1212	2458	1177	2446	4641	1521	1593	1602	1881	2405	5161	1878	2383	1804	1243	3049	5824	1785	1827	2565	1500	3007	4440	2464	2321	1276	1551	1968	2835	1487	1840	1688	2321	1718
17	4800.19	24.5	1093	563	787	626	670	1070	521	913	587	1359	1067	2117	1552	1507	2647	1171	3010	5087	1567	1763	1795	2052	2700	5805	1854	2615	1859	1346	3397	6855	1930	2093	2734	1559	3123	4849	2758	2721	1346	1589	2165	3153	1580	2194	1969	2328	1942
18	5100.22	24.5	950	546	821	590	661	1139	531	886	627	1311	986	2099	1641	1724	2935	1215	3389	5897	1729	1978	1976	2060	2848	6647	2049	2980	2074	1351	3899	7824	1952	2279	3227	1571	3480	5581	2968	3130	1459	1617	2420	3555	1613	2569	2103	2566	2063
19	5400.23	24.5	895	540	715	580	626	1044	495	893	502	1235	1018	2153	1725	2040	3182	1233	4015	6613	1620	2315	2182	2233	3022	7481	2172	3406	2212	1532	4363	8915	2066	2425	3436	1622	3779	6216	3010	3827	1686	1655	2617	3976	1704	3044	2477	2763	2255
20	5700.26	24.5	885	562	683	515	617	1137	460	884	543	1257	994	1982	1812	2320	3550	1223	4636	7262	1762	2542	2423	2260	3116	8520	2237	3789	2499	1487	4909	9541	2047	2636	3838	1651	3863	6553	3391	4213	1738	1737	2929	4392	1711	3500	2528	2803	2260
21	6000.27	24.6	835	528	706	519	610	1148	462	846	534	1092	968	1937	2020	2717	3646	1278	5146	8203	1818	2991	2497	2320	3140	9272	2316	4055	2538	1623	5501	10786	2028	2785	4118	1696	4014	7069	3566	4825	1884	1869	3115	4892	1737	3872	2840	2786	2357
22	6300.29	24.6	740	494	685	456	518	1037	456	786	465	1100	902	1903	2179	3180	4014	1211	6017	8925	1807	3542	2771	2367	3210	10448	2461	4453	2650	1682	5926	11707	2039	3011	4483	1722	4074	7638	3722	5600	2056	1805	3298	5384	1761	4620	3083	2807	2556
23	6600.3	24.4	668	467	672	436	498	1083	436	725	490	971	914	1763	2289	3803	4455	1353	6966	9970	2004	4104	2974	2459	3421	11536	2557	4967	2686	1768	6440	12706	2098	3046	4810	1775	4250	7997	4037	6016	2118	1969	3622	5784	1712	4943	3430	2995	2595
24	6900.31	24.5	609	496	609	437	497	983	434	695	446	984	861	1835	2505	4523	4833	1286	7817	11032	1999	4707	3078	2538	3322	12337	2796	5283	2738	1937	6902	13449	2104	3349	5195	1693	4169	8480	4428	6758	2281	1916	3898	6292	1735	5646	3605	2954	2512
25	7200.33	24.4	586	415	628	409	463	966	395	675	485	885	817	1644	2760	5273	5137	1422	8986	11735	1976	5386	3424	2511	3360	13685	2818	5714	2851	1929	7400	14519	2130	3458	5701	1749	4086	8915	4663	7928	2481	2055	4219	6687	1757	6401	3873	3060	2669
26	7500.34	24.4	602	395	575	401	428	915	392	631	411	865	826	1694	3210	6031	5669	1488	10027	13188	2010	6163	3682	2631	3441	14982	2988	6207	3017	2053	7958	15415	2105	3677	5904	1739	4172	9175	5000	8813	2694	2131	4538	7397	1908	7002	4038	3034	2728
27	7800.35	24.6	528	429	550	361	417	840	356	600	427	899	786	1536	3714	7080	6442	1683	11392	14627	2176	7278	3976	2591	3438	16125	3137	6759	3043	2182	8712	16179	2122	4106	6293	1772	4225	9551	5834	10013	2802	2083	4974	7956	1968	7889	4267	3165	2926
28	8100.37	24.6	544	401	519	324	393	774	307	559	411	765	787	1509	4623	8210	7147	1927	13173	16173	2393	8464	4441	2668	3430	17526	3383	7573	3171	2162	9235	17254	2236	4504	6758	1721	4165	10206	6485	11246	3105	2344	5217	8623	2080	9148	4651	3411	3155
29	8400.39	24.4	477	397	477	334	404	778	314	538	336	734	739	1409	5844	9929	7974	2226	15356	18239	2755	9875	4816	2839	3630	18951	3590	8293	3391	2409	10096	18361	2353	4874	7073	1687	4104	10468	7518	12943	3387	2547	5757	9162	2342	10300	4975	3602	3420
30	8700.41	24.4	429	365	497	292	386	772	304	528	371	682	704	1375	7693	11535	9364	2819	18033	20363	3373	11728	5253	2852	3741	20302	3861	9236	3552	2532	11077	19524	2252	5594	7765	1768	4270	11103	8976	14986	3846	2924	6346	10045	2729	11982	5319	3915	3800
31	9000.43	24.5	394	404	481	296	327	748	331	489	321	684	690	1304	9848	13440	11357	3455	21185	23035	4166	13554	5823	2975	4184	22394	4348	9997	3705	2673	12092	21014	2431	6192	8314	1790	4276	11488	10964	17296	4382	3419	6789	11041	3151	13633	5780	4664	4400
32	9300.45	24.5	416	397	531	300	381	664	286	483	346	667	675	1233	12851	15892	13971	4461	24288	25973	5168	16008	6906	3079	4634	24147	4862	11319	3980	2954	13437	22388	2472	6936	8959	1898	4414	12097	13404	19881	5145	4083	7621	11872	3663	15548	6172	5498	5031
33	9600.48	24.5	421	372	468	287	373	701	285	491	330	615	657	1206	16095	18863	17172	5781	28696	29553	6365	19274	7919	3568	5457	27092	5696	12977	4371	3064	14818	24452	2683	7908	9647	1833	4632	12653	16222	22789	5693	5136	8489	12800	4221	17868	6834	6563	5852
34	9900.49	24.5	376	352	483	299	361	710	307	489	298	648	636	1149	20313	21855	21695	7149	33537	34254	7757	22589	9201	4225	6373	30177	6549	14370	4888	3388	16289	26417	2784	9198	10383	2047	4895	13527	20331	26329	6634	6176	9410	14391	4818	20454	7527	7691	6690
35	10200.5	24.4	429	437	515	283	393	675	275	442	348	592	617	1130	25000	25737	26761	9015	39256	39630	9660	26523	10867	5010	7464	33513	7815	15922	5514	3783	17893	28528	2998	10390	11397	2153	4903	14544	24215	30132	7697	7286	10930	15976	5763	23534	8617	8656	7581
36	10500.5	24.4	409	371	462	271	368	685	284	452	344	558	631	1121	30506	30102	33066	10864	45485	45651	11757	31567	12880	5684	8858	37659	9100	17882	6115	4284	19579	31455	3231	11624	12657	2292	5226	15646	28876	33381	8802	9039	12296	17440	6265	27049	10071	10067	8644
37	10800.5	24.5	400	384	493	322	376	625	341	456	328	581	580	1003	36125	34892	39959	13024	51908	53672	13893	37441	15687	7187	10475	42139	10980	20039	7187	4962	21296	34084	3482	12924	13846	2412	5594	17218	34140	37227	9899	10418	13891	19787	7196	30664	11697	11271	9432
38	11100.5	24.5	396	409	476	305	427	653	334	449	353	578	622	1094	42647	39999	47938	15669	59451	62377	16348	44157	18932	8523	11856	45874	12764	22163	8357	5514	23407	37642	3554	14447	15445	2642	5822	18412	39855	40824	11340	11909	15901	22211	7831	35448	14067	12510	10025
39	11400.5	24.4	431	442	465	330	404	668	362	501	358	543	618	975	49929	46194	56955	17883	67249	71800	19257	51974	22523	9880	13716	50437	14740	24683	9260	6360	25246	41335	3947	15859	17290	2897	6246	19889	45748	44895	12537	13483	17550	25095	8212	40812	16177	13714	10988
40	11700.6	24.5	416	407	491	351	462	668	329	477	382	536	609	966	57823	52934	66454	21171	75672	81767	21911	59889	26311	11359	15598	55355	17257	26877	10526	7191	27006	45420	4053	16905	18876	3254	6660	21676	51704	48166	13583	15033	19474	28343	8776	46476	18921	14454	11764
41	12000.6	24.5	464	463	567	426	447	655	350	450	371	605	606	1003	65507	60145	76260	23291	83531	93364	24174	68908	30955	13678	17694	60271	20778	29303	11621	8235	29152	50114	4212	18251	20938	3345	7191	22933	57187	51961	14708	16182	21458	32046	9070	52940	21483	15237	12107
42	12300.6	24.5	474	467	595	429	490	725	361	518	414	566	613	936	73373	67013	86232	26521	92237	104675	26742	78760	35609	15714	19789	65048	23691	31103	12857	8913	31074	54788	4515	19587	23568	3675	7581	24449	62393	54557	16041	17245	23239	36149	9457	60528	24598	16143	12853
43	12600.6	24.5	499	549	591	403	501	678	387	541	406	558	636	895	81406	74869	96672	29366	100471	115674	29255	89017	40556	17700	21899	68952	27550	32914	13965	9708	32739	59316	4960	20930	25688	3886	8082	25986	67270	57842	16895	17979	25232	39982	9743	68643	27736	16303	13134
44	12900.6	24.5	517	502	597	457	562	701	417	595	431	548	680	903	88860	82207	107443	32340	108555	126690	31527	100289	46330	20161	24482	73337	31328	34961	15299	10661	35259	64257	5014	21291	28433	4112	8540	27553	71590	60119	17997	18746	26396	43992	9831	77037	31019	16872	13374
45	13200.6	24.4	508	533	629	489	547	729	486	566	441	531	631	858	96530	89205	117285	34909	116100	139350	33639	111378	51804	22505	26973	77043	35260	36764	16171	11458	36966	69221	5304	22594	30885	4377	9113	28881	75077	61796	18843	19234	27392	47709	9991	86399	33712	17121	13455
46	13500.7	24.5	544	627	669	530	556	699	489	588	454	559	638	875	103776	96742	127645	37821	123419	149482	36255	122791	57381	24971	29454	81027	39785	38175	17118	12393	38809	74246	5571	23474	33032	4632	9719	30292	78066	63539	19472	19721	28595	50839	9975	95599	36708	17533	13592
47	13800.7	24.5	543	569	652	475	560	780	495	686	522	522	660	846	111427	103662	136708	40664	130852	161195	38036	134076	64099	27846	32031	84345	44357	40011	18122	13223	40634	78562	5931	24353	35582	4949	9934	30960	80551	65042	20055	20132	29469	54658	9984	104560	38749	17321	13801
48	14100.7	24.5	553	623	661	528	633	789	491	694	503	555	657	827	117478	110036	145777	43173	138220	168985	40149	145882	69268	29982	34861	86507	49095	41360	19417	14156	41772	83910	6435	25142	37921	5256	10835	32360	83064	66187	20473	20492	30227	57245	9754	113667	40882	17531	13686
49	14400.7	24.4	619	592	678	553	629	834	540	680	531	568	666	865	125026	116102	154513	45597	144266	178741	41818	156032	75847	32808	36964	89289	53882	42843	20624	14980	42800	87426	6879	26197	40647	5490	11560	32853	84492	66928	20954	20626	30032	59415	9865	121388	42488	17221	13698
50	14700.7	24.5	570	671	676	549	695	817	573	755	549	580	607	789	131194	123277	163480	48312	150193	187528	43804	167274	82108	35407	39511	91212	59227	44034	21536	16200	44258	90925	7173	27380	44027	5991	12022	34054	86502	67708	21123	20753	30640	61943	10004	129570	44013	17260	13433
51	15000.7	24.4	612	668	743	560	651	831	594	705	555	551	646	793	137429	128710	172705	50905	156368	194394	45634	177803	87586	38014	42182	92427	65280	45171	23145	17592	45859	95330	7720	28063	46132	6516	13324	34756	87848	68072	21308	20936	30818	63246	9969	136537	45767	16957	13542
52	15300.7	24.4	648	679	784	587	672	856	589	722	554	591	694	787	144373	133647	179674	53652	161521	202307	47347	185674	93921	41403	44555	93195	71075	47084	24872	18824	46092	98867	8390	29833	48626	7003	14029	35600	89445	68133	21370	21000	30572	64455	9860	141663	46692	16962	13403
53	15600.7	24.4	625	687	806	624	722	798	608	788	584	579	701	864	149806	137817	188439	55299	165511	206344	48988	193580	99733	42889	47028	95289	77422	48793	26352	20478	46359	102445	8794	31091	51392	7569	15321	35864	90337	68516	21693	21352	30873	65130	10196	147408	47872	16784	13291
54	15900.8	24.5	632	720	777	580	674	809	667	720	585	575	687	819	156664	143346	196463	57490	170077	211871	50721	202303	105878	45665	49667	94989	84218	50654	28151	22109	47376	105031	9862	32615	52606	8123	16594	36234	92483	68444	21388	21662	30410	66036	9893	151075	48290	16602	13094
55	16200.8	24.5	688	686	881	620	689	858	668	784	652	614	649	842	161625	146241	203753	59889	173332	217017	52805	209047	111821	47762	51450	95980	91360	52550	29884	24020	47575	107803	10585	34041	55664	9258	17805	36680	93519	67536	21267	21729	30338	66925	10088	155021	49019	16220	12897
56	16500.8	24.5	690	670	829	625	706	850	646	802	657	640	690	772	168356	150017	209612	62364	178976	221788	53719	214871	117984	50098	54180	95695	98313	54610	32143	26396	47928	110914	11207	35668	58134	9792	19853	37652	95737	67620	21587	22208	29929	66671	10262	157009	49799	16027	12986
57	16800.8	24.4	757	792	860	665	751	906	662	872	678	646	712	846	173084	152329	216082	64090	181881	224891	55803	220361	124272	52498	56399	95671	104298	56197	34586	28200	48570	113545	12249	37476	61060	10857	21377	38403	96439	67741	21423	22592	29811	67162	10547	158918	50253	15682	12909
58	17100.8	24.4	703	777	939	685	771	851	681	913	752	615	729	809	178851	155078	222854	66071	186245	228255	57074	226601	130748	55474	58933	95635	111089	58689	36769	30183	49372	116487	13458	39486	64010	11997	23519	38763	98490	66961	21314	22959	29008	66845	10547	160360	50869	15623	12594
59	17400.8	24.5	739	772	856	657	798	881	708	818	761	660	707	813	183045	156063	227626	68299	190312	230928	58898	231291	137401	58502	61517	95037	117774	61374	39008	32461	50004	119194	14601	41221	67084	12999	25641	38957	98377	66714	21356	23378	28954	66622	10921	160105	51268	15719	12543
60	17700.8	24.5	733	772	917	659	770	879	745	886	767	653	714	838	187577	156849	233906	70295	192231	233196	59984	235121	144628	61418	64740	94735	123494	64078	41639	33974	50830	122564	15920	43657	70104	14281	27869	39767	99628	66387	21361	23824	28771	66135	11162	160201	52219	15781	12331
61	18000.8	24.5	746	794	987	672	827	872	744	913	783	650	754	802	191362	157705	239128	72308	195522	234162	61984	239030	149868	65293	67014	94721	130243	66539	44503	35851	51426	125303	17635	46148	72913	15525	29926	40680	99769	65751	21546	24067	28269	66469	11381	159477	52033	15689	12128
62	18300.9	24.5	786	803	931	653	812	926	726	983	805	663	695	802	194461	158838	244696	73900	198607	236060	63335	242779	157104	67788	69680	94921	135896	68866	47749	37930	52132	128061	19280	48166	75554	16648	32506	40743	100555	65439	21460	23853	27579	65851	11668	157942	52548	15669	12098
63	18600.9	24.5	785	835	982	678	802	961	768	1007	867	625	776	766	196356	159474	248876	75539	201301	236868	64972	247002	163810	71287	71965	94329	141624	71368	51340	39858	53795	131228	21410	51013	78849	18087	35115	40906	100854	64410	21531	23676	27147	65098	11842	157167	52776	15769	12207
64	18900.9	24.5	810	836	968	731	889	904	754	977	904	666	772	786	197815	157305	253421	77091	204809	236939	66930	251615	170905	74884	73772	94264	147191	74079	54269	41795	54624	133981	23653	53130	81397	19279	37719	41668	100491	64232	21635	24247	27557	64227	12494	155528	53178	15703	11842
65	19200.9	24.4	807	851	989	736	838	884	782	949	890	694	809	767	200201	159386	257625	78764	206978	237359	68159	252914	177671	78677	76437	93706	153424	77020	58423	43208	55680	137931	25197	56356	83398	20486	40206	42218	99792	64084	21858	24055	27462	63736	12580	153726	53262	15578	11721
66	19501	24.5	800	849	983	763	888	981	781	984	876	651	691	771	199112	157292	261162	80596	207840	237943	69768	256016	184150	81933	78730	93896	158753	79137	62660	45116	57072	139478	27799	58451	85774	22126	43154	43042	99161	62785	21783	23550	26393	63085	12883	152055	53607	15552	11775
67	19801	24.5	798	839	1037	704	866	986	783	1019	934	707	766	743	200135	156308	265021	81538	209686	237584	70474	257782	190548	84489	80336	93742	164962	81704	66700	46696	58385	142024	29921	61459	88038	23689	45383	43914	98484	62520	22265	23127	26454	62053	13057	150317	54304	15332	11480
68	20101	24.5	761	839	1016	800	863	1065	786	1059	961	746	760	791	200764	154948	267978	82591	210722	237134	71482	261238	197355	88002	82149	93832	170741	84396	71328	48245	59774	144454	32403	63677	91457	25059	48081	44770	97190	62508	22351	22859	26008	60887	13158	147933	54327	15610	11415
69	20401	24.5	848	836	1093	754	899	1018	786	1078	941	724	780	795	199787	154353	270395	83541	212140	238117	72515	263428	202430	91102	83805	94430	176570	87268	76243	49674	60895	146585	34536	65928	94505	26430	50092	45774	96082	61632	22493	22720	26151	60374	13038	146426	54358	15390	11285
70	20701	24.5	777	833	982	771	860	991	816	1072	1015	745	754	790	198629	152183	272223	84367	212566	235796	73881	264906	209110	93770	85918	95440	181934	89568	80221	50707	62990	149165	36473	69022	97613	27668	52737	46892	94946	60506	22541	22246	25650	59630	13089	144083	54121	15352	11176
71	21001	24.4	797	949	1068	760	929	952	856	1068	990	726	721	823	197639	150051	274238	84910	212232	236442	74297	265288	213524	96288	86992	96444	187575	91925	83985	52213	64463	150756	38651	71550	99602	28940	55290	48241	93125	60376	22895	21830	25612	58473	13013	142734	54516	15222	11048
72	21301	24.5	850	897	1094	750	898	1038	752	1102	944	763	754	800	195790	149055	273989	84611	212371	236337	75209	266302	218571	98246	87417	97044	191725	94282	88148	53820	65939	151691	40708	74468	103880	30356	57275	49874	91611	59504	22837	21043	25491	57203	13152	140226	54371	15201	10743
73	21601	24.4	825	883	1080	779	926	1053	754	1118	1004	777	782	779	192358	147546	273196	84528	213200	234458	75244	266388	223848	100491	89191	98314	196633	96872	91570	55212	67259	153076	42809	77132	107389	31957	59264	51296	89294	58921	23265	20744	25511	56714	12999	138184	54365	14989	10668
74	21901.1	24.4	803	848	1077	792	906	1051	837	1125	1003	803	725	805	191498	145386	274590	83814	211132	232356	74605	267584	228273	100688	89547	100517	200961	99118	95476	56156	68637	155065	44718	80285	110661	33036	62036	52768	88271	58507	23180	20045	25724	55684	12901	135842	53537	14809	10378
75	22201.1	24.4	842	825	1065	771	845	1062	775	1086	949	849	740	810	189840	143550	274017	82766	210519	229896	75301	267442	231634	101762	90313	101825	205956	100722	98782	56822	70181	157203	46326	83260	113872	34102	63943	54592	86225	57805	23559	19480	25645	55307	12903	133522	53348	14576	10400
76	22501.1	24.5	876	844	1089	767	876	997	800	1084	1065	875	874	794	186129	141678	271136	81732	209627	229357	74469	266123	235704	102806	90127	104233	209665	103223	100955	57848	72206	158279	48040	85744	117459	35345	65506	56676	84670	56619	23628	19029	25326	54273	12549	131625	53658	14346	10441
77	22801.1	24.4	742	852	1110	730	874	1017	783	1155	1067	704	769	761	184640	139231	270219	79860	207340	227408	73730	264887	239107	103790	90632	105942	212449	104212	103143	58317	73511	159501	49639	88326	121521	36709	66599	58496	82259	56074	23836	18820	24744	53759	12091	128653	53201	14006	10051
78	23101.1	24.5	793	849	1115	698	927	1006	831	1191	1091	842	793	805	180802	137312	268437	78913	205374	226853	73341	263756	240753	103323	90808	108242	215160	105309	105526	58987	75231	161234	51066	90607	124820	36989	67542	59863	81077	55088	24229	17931	24728	52929	11941	127312	52697	13721	9755
79	23401.2	24.4	779	815	1106	770	884	1028	797	1168	1043	802	835	805	179058	135413	267461	77275	203300	224123	72452	261898	242764	104024	90336	110870	216724	107213	107334	59050	76914	161764	52146	92797	128227	37768	68547	61814	79241	54609	23991	17752	24471	52235	11857	125038	51790	13526	9729
80	23701.2	24.6	728	863	1073	721	884	1009	745	1136	1086	800	807	867	176045	133101	263476	75393	201838	222326	72004	260217	242814	103099	89798	112641	218715	109236	109118	59776	78476	162324	53048	94231	130283	37806	68829	63537	77185	53758	24102	17314	23977	51505	11382	121815	51257	13334	9542
81	24001.2	24.5	771	860	1103	719	898	951	864	1091	1101	750	753	783	172804	130950	261541	74307	199170	218830	70650	258485	243810	102703	89497	114445	220032	110787	110283	59602	79910	162739	53997	96276	133915	37839	69510	65762	75238	52656	23783	16891	23591	50837	11469	119632	51303	12749	9636
82	24301.2	24.4	798	890	1094	750	925	972	791	1136	1097	776	807	878	168983	129186	258708	72386	196046	217508	69286	254533	242829	101870	88468	116713	219558	112318	110682	59808	81641	161757	54460	96897	136288	38074	69769	66895	73366	52380	24205	16739	23359	49969	11237	116685	50729	12571	9445
83	24601.2	24.3	786	832	1019	784	876	943	744	1114	1045	781	802	800	166264	126375	256610	70031	193531	214768	67917	251747	243955	101885	88335	118091	221402	112549	111048	60426	82949	162696	55197	98644	139446	37610	69366	69700	71967	51517	23872	16418	23089	49797	10805	113981	50306	12280	9445
84	24901.2	24.3	733	847	1071	694	923	1079	805	1155	1058	851	825	822	161755	123817	252794	68740	190883	212317	67135	250816	242572	100531	86885	119352	221415	113432	111374	59804	84181	162378	55145	98942	141720	37607	69440	71320	69986	50704	23920	16231	22624	49237	10706	111360	50400	11815	9380
85	25201.2	24.5	719	871	1109	715	909	1010	779	1113	1081	791	705	822	158916	121459	249344	66806	186823	209697	65172	247237	242301	100228	85903	120779	223359	114690	112629	60309	85830	162581	55600	100206	142876	37011	69025	73065	69008	49585	23925	15903	22124	48453	10509	108613	49576	11750	9348
86	25501.3	24.5	682	812	1100	709	916	962	775	1126	1086	820	757	813	155257	119135	246427	65331	184716	205769	64140	243637	240095	99221	84941	122459	220889	114685	112012	60102	87340	163189	55675	101168	145667	36244	68300	74901	67582	49008	23584	15908	21870	48167	10189	106825	48574	11581	9348
87	25801.3	24.5	743	807	988	748	904	991	772	1090	1031	816	761	761	152129	117418	243646	63384	181110	202787	62847	239932	239473	98975	83654	121842	219370	115467	111961	59784	87081	162356	55684	101497	146997	36104	67687	77105	65485	48017	23469	15361	21512	47760	10209	103664	48241	11320	9426
88	26101.3	24.4	738	803	1021	734	879	1005	758	1150	1041	813	768	822	149157	115230	238918	62130	177646	201406	60758	237241	237747	97991	83179	122993	219018	116465	112075	59599	89022	162863	55312	101855	148044	35783	67241	78670	64181	47174	23636	15648	21107	47311	9962	101507	47458	11208	9407
89	26401.3	24.5	656	789	1086	689	899	988	770	1162	1082	761	798	793	146015	112580	235794	60765	174331	198511	60662	233137	234464	96721	82011	122667	215461	117386	111462	60332	89774	162577	54934	101544	149690	35316	65767	80503	62291	46390	23311	15561	20759	47072	9931	99322	47039	10976	9642
90	26701.3	24.6	691	820	1022	771	907	975	722	1076	1021	807	748	739	142829	110333	233158	58707	171380	195958	59297	230290	232988	95420	80843	123441	214620	117026	110395	59735	91386	161076	54888	102036	150612	34584	65006	82176	60826	44990	23071	15535	20636	46328	9904	96720	46240	10767	9690
91	27001.3	24.5	669	818	1025	687	851	1037	741	1076	1068	726	804	807	140312	107814	228151	57671	167115	193984	58468	225131	231096	94289	80209	123838	213214	118061	110149	60013	91436	162298	54268	102457	152194	34138	63687	84418	59348	44400	23001	15468	20284	46292	9825	94471	45147	10732	9922
92	27301.4	24.5	692	784	1022	670	825	1028	660	1035	947	775	722	787	138257	106361	224242	55875	163283	191565	57094	221241	228260	93243	79369	124352	210723	117763	109092	59113	93103	161640	54303	101687	152176	33577	62976	86128	58598	43411	22742	15641	20287	45856	9986	92044	44590	10749	9962
93	27601.4	24.4	708	806	1021	663	857	1004	716	1098	1023	786	721	787	134620	103755	221295	54844	160416	187913	56393	217978	224422	92235	78335	123593	209273	118131	107741	58960	93782	161046	53713	101523	153225	33215	61919	88326	57309	42296	22627	15904	20226	45592	10033	90347	44096	10628	10132
94	27901.4	24.4	701	780	1070	665	856	923	704	1085	986	770	730	790	132446	102038	217012	53355	157163	186017	55600	213992	221966	90542	78045	123236	206623	117425	107112	58716	94190	160018	53841	101792	154110	32774	60863	90497	56040	41684	22772	16116	20222	45689	10222	88583	43688	10696	10338
95	28201.4	24.4	699	801	1052	667	827	992	681	1151	1061	759	749	746	129097	100778	214708	52418	154319	183125	54850	209178	220809	89440	76416	123342	204278	117800	105687	58561	95200	159991	53021	100737	153818	32325	60382	91762	55162	41305	22753	16651	19846	44844	10360	86599	42730	10657	10825
96	28501.4	24.5	742	806	1062	637	820	1019	664	1045	962	753	762	764	126643	97333	210993	50644	150949	181042	54175	206664	216327	89140	75289	124118	201265	117843	105014	58893	96428	159959	53084	100641	154766	31801	59125	93673	54022	40499	22869	16701	19902	44772	10560	84914	42287	10587	11280
97	28801.4	24.4	712	846	990	677	814	1006	713	1052	959	789	772	784	123638	95302	206941	49909	147756	178821	53566	202718	214968	87773	75082	123953	197922	117438	103888	57933	97236	158979	52373	99762	155221	31708	58208	95836	52854	39680	22914	17208	19868	44593	10747	84003	41995	10556	11838
98	29101.4	24.4	658	764	1072	659	835	951	622	1079	957	782	715	779	121636	93044	203340	48860	144977	177061	52578	198716	211399	86867	73104	124046	196010	117776	103154	58588	98311	158547	52180	99615	155490	31577	57743	97495	52117	38860	23323	17636	19819	44643	11133	82776	41484	11014	11965
99	29401.5	24.4	641	781	983	657	833	951	705	1112	1003	746	750	813	117745	91004	198625	47713	141156	175022	51655	195638	209989	86109	73169	125621	193622	117974	100888	58035	98915	157173	52002	98371	155445	31537	56844	98839	50800	38552	23312	17979	20218	44118	11620	80582	40915	11015	12742
100	29701.5	24.4	592	793	1015	636	824	953	675	1116	974	774	706	810	116043	89422	194712	46905	138672	172365	51746	191721	203067	85144	72286	126413	190169	117417	100162	57647	99351	156978	51800	98045	156567	31444	56346	100706	50198	38099	23415	18872	20091	43999	11996	79580	40669	11007	13738
101	30001.5	24.6	663	838	990	603	844	972	692	1059	1020	750	733	756	113557	87177	190613	45547	135398	170459	51557	188090	202307	84383	71342	126855	187420	117311	98882	57701	100216	156408	51985	97444	156537	31294	55970	102236	49674	37558	23983	19334	20008	44266	12747	78756	40513	11337	14131
102	30301.5	24.4	668	759	1049	571	776	964	693	1128	1037	747	714	732	112156	84999	189573	44675	132564	168650	50823	184133	200173	83410	70471	127243	184686	117247	97177	58086	100518	154669	51736	96867	156942	31988	56236	104139	48909	36838	24553	19987	20399	44132	13558	77875	40158	11396	15000
103	30601.5	24.5	640	760	993	657	829	1044	626	1045	1025	788	700	797	109437	83364	185554	44093	129942	167030	50890	179037	197179	81690	69978	128458	181859	116822	95891	57449	102382	153773	51310	95744	156730	31628	56096	105271	48227	36387	24785	20595	20663	44272	14299	77343	39535	12192	15637
104	30901.5	24.5	633	771	1080	604	819	997	689	1051	951	813	722	783	107907	81540	181976	43858	126272	165017	49900	175861	194606	81355	69066	129809	178715	115552	95039	57632	102548	151971	51730	95129	156685	32049	55938	106743	47960	35943	25328	21168	20792	43814	15175	76039	39325	12425	16291
105	31201.5	24.6	677	745	970	652	781	984	649	1060	972	761	682	769	106417	79423	178867	43155	125257	162577	49722	172199	192473	79818	68575	131378	176740	115025	93303	57023	104427	150177	51130	94738	157751	31958	55876	107512	47445	35346	25565	22007	21049	43418	16663	74688	39392	12748	17426
106	31501.5	24.3	714	753	1005	651	836	974	679	1041	973	754	726	863	105069	77589	174447	42745	121735	160436	49406	168685	190949	79441	67325	131608	174783	114511	92063	57091	103324	149459	51012	94271	156397	32277	56067	108819	47053	34800	25609	22906	21486	44131	17495	73831	39160	13481	18267
107	31801.5	24.4	604	762	1077	604	820	1011	661	1085	986	778	761	804	104249	75588	170405	42430	118798	159515	49274	165123	186801	78464	67300	132508	171599	114102	91571	57545	105159	148336	51047	93027	156916	32379	56211	108473	46981	34532	26359	23623	21719	43728	19035	73063	38828	14233	19239
108	32101.6	24.5	621	744	1010	649	746	990	646	1046	893	755	680	802	101791	73578	168136	41911	116677	157512	49392	161632	184647	78380	66446	133800	170292	112777	90636	57422	104610	147414	51217	93593	156174	32694	57019	109882	46463	34280	26762	24979	22245	44125	20522	72740	38681	14844	20991
End Time				2023-10-06 01:34:13
[truncated: 49 more columns]

## Sheet: graph data_23_10_06
description: contains all raw data graphically displayed
	sample row name		negative control												pRD29 + ABA [50 µM]												pRD29 + ABA [50 µM] + SA [30 µM]												pRD29 + ABA [50 µM] + JA [15 µM]
	constructs infiltrated		pRD29												pRD29												pRD29												pRD29
															50 µM ABA												50 µM ABA												50 µM ABA
																											30 µM SA												15 µM JA
			negative control_1	negative control_2	negative control_3	negative control_4	negative control_5	negative control_6	negative control_7	negative control_8	negative control_9	negative control_10	negative control_11	negative control_12	pRD29 + ABA [50 µM]_1	pRD29 + ABA [50 µM]_2	pRD29 + ABA [50 µM]_3	pRD29 + ABA [50 µM]_4	pRD29 + ABA [50 µM]_5	pRD29 + ABA [50 µM]_6	pRD29 + ABA [50 µM]_7	pRD29 + ABA [50 µM]_8	pRD29 + ABA [50 µM]_9	pRD29 + ABA [50 µM]_10	pRD29 + ABA [50 µM]_11	pRD29 + ABA [50 µM]_12	pRD29 + ABA [50 µM] + SA [30 µM]_1	pRD29 + ABA [50 µM] + SA [30 µM]_2	pRD29 + ABA [50 µM] + SA [30 µM]_3	pRD29 + ABA [50 µM] + SA [30 µM]_4	pRD29 + ABA [50 µM] + SA [30 µM]_5	pRD29 + ABA [50 µM] + SA [30 µM]_6	pRD29 + ABA [50 µM] + SA [30 µM]_7	pRD29 + ABA [50 µM] + SA [30 µM]_8	pRD29 + ABA [50 µM] + SA [30 µM]_9	pRD29 + ABA [50 µM] + SA [30 µM]_10	pRD29 + ABA [50 µM] + SA [30 µM]_11	pRD29 + ABA [50 µM] + SA [30 µM]_12	pRD29 + ABA [50 µM] + JA [15 µM]_1	pRD29 + ABA [50 µM] + JA [15 µM]_2	pRD29 + ABA [50 µM] + JA [15 µM]_3	pRD29 + ABA [50 µM] + JA [15 µM]_4	pRD29 + ABA [50 µM] + JA [15 µM]_5	pRD29 + ABA [50 µM] + JA [15 µM]_6	pRD29 + ABA [50 µM] + JA [15 µM]_7	pRD29 + ABA [50 µM] + JA [15 µM]_8	pRD29 + ABA [50 µM] + JA [15 µM]_9	pRD29 + ABA [50 µM] + JA [15 µM]_10	pRD29 + ABA [50 µM] + JA [15 µM]_11
time [min]	Time [s]	Temp. [°C]	A1	A2	A3	A4	A5	A6	A7	A8	A9	A10	A11	A12	B1	B2	B3	B4	B5	B6	B7	B8	B9	B10	B11	B12	C1	C2	C3	C4	C5	C6	C7	C8	C9	C10	C11	C12	D1	D2	D3	D4	D5	D6	D7	D8	D9	D10	D11
0	0	24.6	1642	1456	1222	1339	1131	981	985	950	862	795	892	743	592	504	630	582	633	582	575	604	626	721	691	754	533	606	484	449	466	474	374	449	362	351	378	341	447	292	291	322	330	326	312	289	301	306	320
5.00022	300.013	24.6	460	235	244	220	179	178	168	161	149	239	218	216	363	229	347	266	274	303	205	174	166	171	168	218	322	267	289	225	239	274	255	176	186	195	225	219	506	264	201	287	243	254	228	176	192	237	183
10.0004	600.023	24.5	648	297	295	292	211	224	226	199	147	279	332	300	484	260	464	382	355	384	257	222	190	210	248	287	478	403	366	257	303	335	332	241	195	191	308	281	584	388	290	382	288	341	342	183	215	294	260
15.0006	900.037	24.6	736	345	345	368	268	294	250	245	239	396	398	451	583	305	569	478	419	528	310	201	255	301	345	409	643	515	480	324	367	469	461	295	265	308	412	386	803	443	344	480	383	438	445	234	293	464	330
20.001	1200.06	24.6	917	378	431	469	376	355	284	314	263	457	451	660	665	329	721	545	484	656	463	276	341	450	457	560	687	548	569	382	481	530	582	371	338	369	575	557	910	526	413	582	489	544	577	293	367	560	412
25.0011	1500.07	24.5	1102	440	473	531	364	412	383	434	282	628	523	860	764	350	750	705	537	844	591	347	400	535	560	725	755	746	715	460	571	797	642	468	431	470	677	671	1019	602	542	702	562	640	643	338	445	655	498
30.0013	1800.08	24.4	1126	463	529	594	487	518	398	489	365	735	622	987	851	409	966	733	709	1070	650	411	477	683	677	941	863	799	750	577	701	969	805	537	516	477	785	937	1183	695	621	761	732	763	855	487	522	745	537
35.0014	2100.09	24.6	1239	512	589	621	502	600	505	591	383	830	706	1181	904	420	1054	745	808	1367	769	460	602	764	860	1114	928	956	856	598	829	1236	925	679	663	609	962	1128	1267	797	626	857	805	884	844	524	613	970	618
40.0017	2400.1	24.6	1309	497	730	688	563	679	486	635	488	939	732	1387	969	516	1234	892	940	1653	839	605	686	901	972	1498	1087	1021	998	689	898	1524	1021	762	821	723	1105	1487	1384	927	686	937	938	1071	948	633	709	1115	744
45.0019	2700.11	24.6	1369	510	716	703	585	692	487	719	504	1045	859	1600	1005	502	1307	944	1069	1857	983	711	783	996	1171	1850	1094	1169	1064	769	1099	1946	1204	805	1032	873	1341	1713	1432	1032	801	960	1041	1275	1046	780	811	1231	897
50.002	3000.12	24.5	1301	553	777	681	583	841	542	766	469	1070	883	1702	1058	641	1454	1027	1213	2184	1069	803	881	1120	1400	2131	1226	1255	1139	794	1369	2323	1262	1011	1107	872	1564	2002	1634	1109	850	1103	1155	1422	1254	830	960	1362	971
55.0022	3300.13	24.6	1293	536	818	707	629	984	572	803	526	1157	843	1825	1203	705	1598	1045	1406	2539	1161	912	1041	1334	1584	2601	1326	1487	1190	934	1605	2975	1494	1095	1355	1022	1828	2392	1722	1308	901	1162	1297	1671	1287	970	1038	1602	1147
60.0022	3600.14	24.5	1320	546	827	770	717	956	563	871	530	1227	930	1928	1231	800	1792	1041	1616	2963	1224	1006	1094	1389	1790	2958	1302	1641	1387	992	1882	3597	1487	1253	1524	1187	2103	2832	1989	1529	956	1264	1431	1858	1289	1113	1135	1733	1256
65.0024	3900.14	24.4	1286	556	820	671	669	1066	602	905	597	1354	980	2071	1338	971	1976	1086	1885	3457	1337	1202	1370	1616	2120	3688	1542	1873	1586	1077	2095	4348	1643	1428	1889	1254	2482	3242	2116	1749	1060	1343	1618	2194	1328	1374	1362	1927	1462
70.0027	4200.16	24.6	1165	576	825	723	729	1106	588	910	584	1349	1022	2073	1422	1019	2226	1116	2093	3960	1489	1376	1396	1716	2317	4093	1671	2123	1703	1117	2569	5201	1770	1637	2072	1401	2657	3849	2318	2060	1203	1385	1861	2425	1451	1636	1531	2051	1551
75.0029	4500.18	24.5	1068	596	751	620	653	1204	597	913	578	1327	994	2200	1550	1212	2458	1177	2446	4641	1521	1593	1602	1881	2405	5161	1878	2383	1804	1243	3049	5824	1785	1827	2565	1500	3007	4440	2464	2321	1276	1551	1968	2835	1487	1840	1688	2321	1718
80.0032	4800.19	24.5	1093	563	787	626	670	1070	521	913	587	1359	1067	2117	1552	1507	2647	1171	3010	5087	1567	1763	1795	2052	2700	5805	1854	2615	1859	1346	3397	6855	1930	2093	2734	1559	3123	4849	2758	2721	1346	1589	2165	3153	1580	2194	1969	2328	1942
85.0036	5100.22	24.5	950	546	821	590	661	1139	531	886	627	1311	986	2099	1641	1724	2935	1215	3389	5897	1729	1978	1976	2060	2848	6647	2049	2980	2074	1351	3899	7824	1952	2279	3227	1571	3480	5581	2968	3130	1459	1617	2420	3555	1613	2569	2103	2566	2063
90.0039	5400.23	24.5	895	540	715	580	626	1044	495	893	502	1235	1018	2153	1725	2040	3182	1233	4015	6613	1620	2315	2182	2233	3022	7481	2172	3406	2212	1532	4363	8915	2066	2425	3436	1622	3779	6216	3010	3827	1686	1655	2617	3976	1704	3044	2477	2763	2255
95.0042	5700.26	24.5	885	562	683	515	617	1137	460	884	543	1257	994	1982	1812	2320	3550	1223	4636	7262	1762	2542	2423	2260	3116	8520	2237	3789	2499	1487	4909	9541	2047	2636	3838	1651	3863	6553	3391	4213	1738	1737	2929	4392	1711	3500	2528	2803	2260
100.004	6000.27	24.6	835	528	706	519	610	1148	462	846	534	1092	968	1937	2020	2717	3646	1278	5146	8203	1818	2991	2497	2320	3140	9272	2316	4055	2538	1623	5501	10786	2028	2785	4118	1696	4014	7069	3566	4825	1884	1869	3115	4892	1737	3872	2840	2786	2357
105.005	6300.29	24.6	740	494	685	456	518	1037	456	786	465	1100	902	1903	2179	3180	4014	1211	6017	8925	1807	3542	2771	2367	3210	10448	2461	4453	2650	1682	5926	11707	2039	3011	4483	1722	4074	7638	3722	5600	2056	1805	3298	5384	1761	4620	3083	2807	2556
110.005	6600.3	24.4	668	467	672	436	498	1083	436	725	490	971	914	1763	2289	3803	4455	1353	6966	9970	2004	4104	2974	2459	3421	11536	2557	4967	2686	1768	6440	12706	2098	3046	4810	1775	4250	7997	4037	6016	2118	1969	3622	5784	1712	4943	3430	2995	2595
115.005	6900.31	24.5	609	496	609	437	497	983	434	695	446	984	861	1835	2505	4523	4833	1286	7817	11032	1999	4707	3078	2538	3322	12337	2796	5283	2738	1937	6902	13449	2104	3349	5195	1693	4169	8480	4428	6758	2281	1916	3898	6292	1735	5646	3605	2954	2512
120.006	7200.33	24.4	586	415	628	409	463	966	395	675	485	885	817	1644	2760	5273	5137	1422	8986	11735	1976	5386	3424	2511	3360	13685	2818	5714	2851	1929	7400	14519	2130	3458	5701	1749	4086	8915	4663	7928	2481	2055	4219	6687	1757	6401	3873	3060	2669
125.006	7500.34	24.4	602	395	575	401	428	915	392	631	411	865	826	1694	3210	6031	5669	1488	10027	13188	2010	6163	3682	2631	3441	14982	2988	6207	3017	2053	7958	15415	2105	3677	5904	1739	4172	9175	5000	8813	2694	2131	4538	7397	1908	7002	4038	3034	2728
130.006	7800.35	24.6	528	429	550	361	417	840	356	600	427	899	786	1536	3714	7080	6442	1683	11392	14627	2176	7278	3976	2591	3438	16125	3137	6759	3043	2182	8712	16179	2122	4106	6293	1772	4225	9551	5834	10013	2802	2083	4974	7956	1968	7889	4267	3165	2926
135.006	8100.37	24.6	544	401	519	324	393	774	307	559	411	765	787	1509	4623	8210	7147	1927	13173	16173	2393	8464	4441	2668	3430	17526	3383	7573	3171	2162	9235	17254	2236	4504	6758	1721	4165	10206	6485	11246	3105	2344	5217	8623	2080	9148	4651	3411	3155
140.006	8400.39	24.4	477	397	477	334	404	778	314	538	336	734	739	1409	5844	9929	7974	2226	15356	18239	2755	9875	4816	2839	3630	18951	3590	8293	3391	2409	10096	18361	2353	4874	7073	1687	4104	10468	7518	12943	3387	2547	5757	9162	2342	10300	4975	3602	3420
145.007	8700.41	24.4	429	365	497	292	386	772	304	528	371	682	704	1375	7693	11535	9364	2819	18033	20363	3373	11728	5253	2852	3741	20302	3861	9236	3552	2532	11077	19524	2252	5594	7765	1768	4270	11103	8976	14986	3846	2924	6346	10045	2729	11982	5319	3915	3800
150.007	9000.43	24.5	394	404	481	296	327	748	331	489	321	684	690	1304	9848	13440	11357	3455	21185	23035	4166	13554	5823	2975	4184	22394	4348	9997	3705	2673	12092	21014	2431	6192	8314	1790	4276	11488	10964	17296	4382	3419	6789	11041	3151	13633	5780	4664	4400
155.008	9300.45	24.5	416	397	531	300	381	664	286	483	346	667	675	1233	12851	15892	13971	4461	24288	25973	5168	16008	6906	3079	4634	24147	4862	11319	3980	2954	13437	22388	2472	6936	8959	1898	4414	12097	13404	19881	5145	4083	7621	11872	3663	15548	6172	5498	5031
160.008	9600.48	24.5	421	372	468	287	373	701	285	491	330	615	657	1206	16095	18863	17172	5781	28696	29553	6365	19274	7919	3568	5457	27092	5696	12977	4371	3064	14818	24452	2683	7908	9647	1833	4632	12653	16222	22789	5693	5136	8489	12800	4221	17868	6834	6563	5852
165.008	9900.49	24.5	376	352	483	299	361	710	307	489	298	648	636	1149	20313	21855	21695	7149	33537	34254	7757	22589	9201	4225	6373	30177	6549	14370	4888	3388	16289	26417	2784	9198	10383	2047	4895	13527	20331	26329	6634	6176	9410	14391	4818	20454	7527	7691	6690
170.008	10200.5	24.4	429	437	515	283	393	675	275	442	348	592	617	1130	25000	25737	26761	9015	39256	39630	9660	26523	10867	5010	7464	33513	7815	15922	5514	3783	17893	28528	2998	10390	11397	2153	4903	14544	24215	30132	7697	7286	10930	15976	5763	23534	8617	8656	7581
175.008	10500.5	24.4	409	371	462	271	368	685	284	452	344	558	631	1121	30506	30102	33066	10864	45485	45651	11757	31567	12880	5684	8858	37659	9100	17882	6115	4284	19579	31455	3231	11624	12657	2292	5226	15646	28876	33381	8802	9039	12296	17440	6265	27049	10071	10067	8644
180.009	10800.5	24.5	400	384	493	322	376	625	341	456	328	581	580	1003	36125	34892	39959	13024	51908	53672	13893	37441	15687	7187	10475	42139	10980	20039	7187	4962	21296	34084	3482	12924	13846	2412	5594	17218	34140	37227	9899	10418	13891	19787	7196	30664	11697	11271	9432
185.009	11100.5	24.5	396	409	476	305	427	653	334	449	353	578	622	1094	42647	39999	47938	15669	59451	62377	16348	44157	18932	8523	11856	45874	12764	22163	8357	5514	23407	37642	3554	14447	15445	2642	5822	18412	39855	40824	11340	11909	15901	22211	7831	35448	14067	12510	10025
190.009	11400.5	24.4	431	442	465	330	404	668	362	501	358	543	618	975	49929	46194	56955	17883	67249	71800	19257	51974	22523	9880	13716	50437	14740	24683	9260	6360	25246	41335	3947	15859	17290	2897	6246	19889	45748	44895	12537	13483	17550	25095	8212	40812	16177	13714	10988
195.009	11700.6	24.5	416	407	491	351	462	668	329	477	382	536	609	966	57823	52934	66454	21171	75672	81767	21911	59889	26311	11359	15598	55355	17257	26877	10526	7191	27006	45420	4053	16905	18876	3254	6660	21676	51704	48166	13583	15033	19474	28343	8776	46476	18921	14454	11764
200.01	12000.6	24.5	464	463	567	426	447	655	350	450	371	605	606	1003	65507	60145	76260	23291	83531	93364	24174	68908	30955	13678	17694	60271	20778	29303	11621	8235	29152	50114	4212	18251	20938	3345	7191	22933	57187	51961	14708	16182	21458	32046	9070	52940	21483	15237	12107
205.01	12300.6	24.5	474	467	595	429	490	725	361	518	414	566	613	936	73373	67013	86232	26521	92237	104675	26742	78760	35609	15714	19789	65048	23691	31103	12857	8913	31074	54788	4515	19587	23568	3675	7581	24449	62393	54557	16041	17245	23239	36149	9457	60528	24598	16143	12853
210.01	12600.6	24.5	499	549	591	403	501	678	387	541	406	558	636	895	81406	74869	96672	29366	100471	115674	29255	89017	40556	17700	21899	68952	27550	32914	13965	9708	32739	59316	4960	20930	25688	3886	8082	25986	67270	57842	16895	17979	25232	39982	9743	68643	27736	16303	13134
215.01	12900.6	24.5	517	502	597	457	562	701	417	595	431	548	680	903	88860	82207	107443	32340	108555	126690	31527	100289	46330	20161	24482	73337	31328	34961	15299	10661	35259	64257	5014	21291	28433	4112	8540	27553	71590	60119	17997	18746	26396	43992	9831	77037	31019	16872	13374
220.011	13200.6	24.4	508	533	629	489	547	729	486	566	441	531	631	858	96530	89205	117285	34909	116100	139350	33639	111378	51804	22505	26973	77043	35260	36764	16171	11458	36966	69221	5304	22594	30885	4377	9113	28881	75077	61796	18843	19234	27392	47709	9991	86399	33712	17121	13455
225.011	13500.7	24.5	544	627	669	530	556	699	489	588	454	559	638	875	103776	96742	127645	37821	123419	149482	36255	122791	57381	24971	29454	81027	39785	38175	17118	12393	38809	74246	5571	23474	33032	4632	9719	30292	78066	63539	19472	19721	28595	50839	9975	95599	36708	17533	13592
230.011	13800.7	24.5	543	569	652	475	560	780	495	686	522	522	660	846	111427	103662	136708	40664	130852	161195	38036	134076	64099	27846	32031	84345	44357	40011	18122	13223	40634	78562	5931	24353	35582	4949	9934	30960	80551	65042	20055	20132	29469	54658	9984	104560	38749	17321	13801
235.011	14100.7	24.5	553	623	661	528	633	789	491	694	503	555	657	827	117478	110036	145777	43173	138220	168985	40149	145882	69268	29982	34861	86507	49095	41360	19417	14156	41772	83910	6435	25142	37921	5256	10835	32360	83064	66187	20473	20492	30227	57245	9754	113667	40882	17531	13686
240.012	14400.7	24.4	619	592	678	553	629	834	540	680	531	568	666	865	125026	116102	154513	45597	144266	178741	41818	156032	75847	32808	36964	89289	53882	42843	20624	14980	42800	87426	6879	26197	40647	5490	11560	32853	84492	66928	20954	20626	30032	59415	9865	121388	42488	17221	13698
245.012	14700.7	24.5	570	671	676	549	695	817	573	755	549	580	607	789	131194	123277	163480	48312	150193	187528	43804	167274	82108	35407	39511	91212	59227	44034	21536	16200	44258	90925	7173	27380	44027	5991	12022	34054	86502	67708	21123	20753	30640	61943	10004	129570	44013	17260	13433
250.012	15000.7	24.4	612	668	743	560	651	831	594	705	555	551	646	793	137429	128710	172705	50905	156368	194394	45634	177803	87586	38014	42182	92427	65280	45171	23145	17592	45859	95330	7720	28063	46132	6516	13324	34756	87848	68072	21308	20936	30818	63246	9969	136537	45767	16957	13542
255.012	15300.7	24.4	648	679	784	587	672	856	589	722	554	591	694	787	144373	133647	179674	53652	161521	202307	47347	185674	93921	41403	44555	93195	71075	47084	24872	18824	46092	98867	8390	29833	48626	7003	14029	35600	89445	68133	21370	21000	30572	64455	9860	141663	46692	16962	13403
260.012	15600.7	24.4	625	687	806	624	722	798	608	788	584	579	701	864	149806	137817	188439	55299	165511	206344	48988	193580	99733	42889	47028	95289	77422	48793	26352	20478	46359	102445	8794	31091	51392	7569	15321	35864	90337	68516	21693	21352	30873	65130	10196	147408	47872	16784	13291
265.013	15900.8	24.5	632	720	777	580	674	809	667	720	585	575	687	819	156664	143346	196463	57490	170077	211871	50721	202303	105878	45665	49667	94989	84218	50654	28151	22109	47376	105031	9862	32615	52606	8123	16594	36234	92483	68444	21388	21662	30410	66036	9893	151075	48290	16602	13094
270.013	16200.8	24.5	688	686	881	620	689	858	668	784	652	614	649	842	161625	146241	203753	59889	173332	217017	52805	209047	111821	47762	51450	95980	91360	52550	29884	24020	47575	107803	10585	34041	55664	9258	17805	36680	93519	67536	21267	21729	30338	66925	10088	155021	49019	16220	12897
275.013	16500.8	24.5	690	670	829	625	706	850	646	802	657	640	690	772	168356	150017	209612	62364	178976	221788	53719	214871	117984	50098	54180	95695	98313	54610	32143	26396	47928	110914	11207	35668	58134	9792	19853	37652	95737	67620	21587	22208	29929	66671	10262	157009	49799	16027	12986
280.013	16800.8	24.4	757	792	860	665	751	906	662	872	678	646	712	846	173084	152329	216082	64090	181881	224891	55803	220361	124272	52498	56399	95671	104298	56197	34586	28200	48570	113545	12249	37476	61060	10857	21377	38403	96439	67741	21423	22592	29811	67162	10547	158918	50253	15682	12909
285.014	17100.8	24.4	703	777	939	685	771	851	681	913	752	615	729	809	178851	155078	222854	66071	186245	228255	57074	226601	130748	55474	58933	95635	111089	58689	36769	30183	49372	116487	13458	39486	64010	11997	23519	38763	98490	66961	21314	22959	29008	66845	10547	160360	50869	15623	12594
290.014	17400.8	24.5	739	772	856	657	798	881	708	818	761	660	707	813	183045	156063	227626	68299	190312	230928	58898	231291	137401	58502	61517	95037	117774	61374	39008	32461	50004	119194	14601	41221	67084	12999	25641	38957	98377	66714	21356	23378	28954	66622	10921	160105	51268	15719	12543
295.014	17700.8	24.5	733	772	917	659	770	879	745	886	767	653	714	838	187577	156849	233906	70295	192231	233196	59984	235121	144628	61418	64740	94735	123494	64078	41639	33974	50830	122564	15920	43657	70104	14281	27869	39767	99628	66387	21361	23824	28771	66135	11162	160201	52219	15781	12331
300.014	18000.8	24.5	746	794	987	672	827	872	744	913	783	650	754	802	191362	157705	239128	72308	195522	234162	61984	239030	149868	65293	67014	94721	130243	66539	44503	35851	51426	125303	17635	46148	72913	15525	29926	40680	99769	65751	21546	24067	28269	66469	11381	159477	52033	15689	12128
305.015	18300.9	24.5	786	803	931	653	812	926	726	983	805	663	695	802	194461	158838	244696	73900	198607	236060	63335	242779	157104	67788	69680	94921	135896	68866	47749	37930	52132	128061	19280	48166	75554	16648	32506	40743	100555	65439	21460	23853	27579	65851	11668	157942	52548	15669	12098
310.015	18600.9	24.5	785	835	982	678	802	961	768	1007	867	625	776	766	196356	159474	248876	75539	201301	236868	64972	247002	163810	71287	71965	94329	141624	71368	51340	39858	53795	131228	21410	51013	78849	18087	35115	40906	100854	64410	21531	23676	27147	65098	11842	157167	52776	15769	12207
315.015	18900.9	24.5	810	836	968	731	889	904	754	977	904	666	772	786	197815	157305	253421	77091	204809	236939	66930	251615	170905	74884	73772	94264	147191	74079	54269	41795	54624	133981	23653	53130	81397	19279	37719	41668	100491	64232	21635	24247	27557	64227	12494	155528	53178	15703	11842
320.015	19200.9	24.4	807	851	989	736	838	884	782	949	890	694	809	767	200201	159386	257625	78764	206978	237359	68159	252914	177671	78677	76437	93706	153424	77020	58423	43208	55680	137931	25197	56356	83398	20486	40206	42218	99792	64084	21858	24055	27462	63736	12580	153726	53262	15578	11721
325.016	19501	24.5	800	849	983	763	888	981	781	984	876	651	691	771	199112	157292	261162	80596	207840	237943	69768	256016	184150	81933	78730	93896	158753	79137	62660	45116	57072	139478	27799	58451	85774	22126	43154	43042	99161	62785	21783	23550	26393	63085	12883	152055	53607	15552	11775
330.016	19801	24.5	798	839	1037	704	866	986	783	1019	934	707	766	743	200135	156308	265021	81538	209686	237584	70474	257782	190548	84489	80336	93742	164962	81704	66700	46696	58385	142024	29921	61459	88038	23689	45383	43914	98484	62520	22265	23127	26454	62053	13057	150317	54304	15332	11480
335.016	20101	24.5	761	839	1016	800	863	1065	786	1059	961	746	760	791	200764	154948	267978	82591	210722	237134	71482	261238	197355	88002	82149	93832	170741	84396	71328	48245	59774	144454	32403	63677	91457	25059	48081	44770	97190	62508	22351	22859	26008	60887	13158	147933	54327	15610	11415
340.017	20401	24.5	848	836	1093	754	899	1018	786	1078	941	724	780	795	199787	154353	270395	83541	212140	238117	72515	263428	202430	91102	83805	94430	176570	87268	76243	49674	60895	146585	34536	65928	94505	26430	50092	45774	96082	61632	22493	22720	26151	60374	13038	146426	54358	15390	11285
345.017	20701	24.5	777	833	982	771	860	991	816	1072	1015	745	754	790	198629	152183	272223	84367	212566	235796	73881	264906	209110	93770	85918	95440	181934	89568	80221	50707	62990	149165	36473	69022	97613	27668	52737	46892	94946	60506	22541	22246	25650	59630	13089	144083	54121	15352	11176
350.017	21001	24.4	797	949	1068	760	929	952	856	1068	990	726	721	823	197639	150051	274238	84910	212232	236442	74297	265288	213524	96288	86992	96444	187575	91925	83985	52213	64463	150756	38651	71550	99602	28940	55290	48241	93125	60376	22895	21830	25612	58473	13013	142734	54516	15222	11048
355.017	21301	24.5	850	897	1094	750	898	1038	752	1102	944	763	754	800	195790	149055	273989	84611	212371	236337	75209	266302	218571	98246	87417	97044	191725	94282	88148	53820	65939	151691	40708	74468	103880	30356	57275	49874	91611	59504	22837	21043	25491	57203	13152	140226	54371	15201	10743
360.017	21601	24.4	825	883	1080	779	926	1053	754	1118	1004	777	782	779	192358	147546	273196	84528	213200	234458	75244	266388	223848	100491	89191	98314	196633	96872	91570	55212	67259	153076	42809	77132	107389	31957	59264	51296	89294	58921	23265	20744	25511	56714	12999	138184	54365	14989	10668
365.018	21901.1	24.4	803	848	1077	792	906	1051	837	1125	1003	803	725	805	191498	145386	274590	83814	211132	232356	74605	267584	228273	100688	89547	100517	200961	99118	95476	56156	68637	155065	44718	80285	110661	33036	62036	52768	88271	58507	23180	20045	25724	55684	12901	135842	53537	14809	10378
370.018	22201.1	24.4	842	825	1065	771	845	1062	775	1086	949	849	740	810	189840	143550	274017	82766	210519	229896	75301	267442	231634	101762	90313	101825	205956	100722	98782	56822	70181	157203	46326	83260	113872	34102	63943	54592	86225	57805	23559	19480	25645	55307	12903	133522	53348	14576	10400
375.018	22501.1	24.5	876	844	1089	767	876	997	800	1084	1065	875	874	794	186129	141678	271136	81732	209627	229357	74469	266123	235704	102806	90127	104233	209665	103223	100955	57848	72206	158279	48040	85744	117459	35345	65506	56676	84670	56619	23628	19029	25326	54273	12549	131625	53658	14346	10441
380.019	22801.1	24.4	742	852	1110	730	874	1017	783	1155	1067	704	769	761	184640	139231	270219	79860	207340	227408	73730	264887	239107	103790	90632	105942	212449	104212	103143	58317	73511	159501	49639	88326	121521	36709	66599	58496	82259	56074	23836	18820	24744	53759	12091	128653	53201	14006	10051
385.019	23101.1	24.5	793	849	1115	698	927	1006	831	1191	1091	842	793	805	180802	137312	268437	78913	205374	226853	73341	263756	240753	103323	90808	108242	215160	105309	105526	58987	75231	161234	51066	90607	124820	36989	67542	59863	81077	55088	24229	17931	24728	52929	11941	127312	52697	13721	9755
390.019	23401.2	24.4	779	815	1106	770	884	1028	797	1168	1043	802	835	805	179058	135413	267461	77275	203300	224123	72452	261898	242764	104024	90336	110870	216724	107213	107334	59050	76914	161764	52146	92797	128227	37768	68547	61814	79241	54609	23991	17752	24471	52235	11857	125038	51790	13526	9729
395.02	23701.2	24.6	728	863	1073	721	884	1009	745	1136	1086	800	807	867	176045	133101	263476	75393	201838	222326	72004	260217	242814	103099	89798	112641	218715	109236	109118	59776	78476	162324	53048	94231	130283	37806	68829	63537	77185	53758	24102	17314	23977	51505	11382	121815	51257	13334	9542
400.02	24001.2	24.5	771	860	1103	719	898	951	864	1091	1101	750	753	783	172804	130950	261541	74307	199170	218830	70650	258485	243810	102703	89497	114445	220032	110787	110283	59602	79910	162739	53997	96276	133915	37839	69510	65762	75238	52656	23783	16891	23591	50837	11469	119632	51303	12749	9636
405.02	24301.2	24.4	798	890	1094	750	925	972	791	1136	1097	776	807	878	168983	129186	258708	72386	196046	217508	69286	254533	242829	101870	88468	116713	219558	112318	110682	59808	81641	161757	54460	96897	136288	38074	69769	66895	73366	52380	24205	16739	23359	49969	11237	116685	50729	12571	9445
410.02	24601.2	24.3	786	832	1019	784	876	943	744	1114	1045	781	802	800	166264	126375	256610	70031	193531	214768	67917	251747	243955	101885	88335	118091	221402	112549	111048	60426	82949	162696	55197	98644	139446	37610	69366	69700	71967	51517	23872	16418	23089	49797	10805	113981	50306	12280	9445
415.02	24901.2	24.3	733	847	1071	694	923	1079	805	1155	1058	851	825	822	161755	123817	252794	68740	190883	212317	67135	250816	242572	100531	86885	119352	221415	113432	111374	59804	84181	162378	55145	98942	141720	37607	69440	71320	69986	50704	23920	16231	22624	49237	10706	111360	50400	11815	9380
420.021	25201.2	24.5	719	871	1109	715	909	1010	779	1113	1081	791	705	822	158916	121459	249344	66806	186823	209697	65172	247237	242301	100228	85903	120779	223359	114690	112629	60309	85830	162581	55600	100206	142876	37011	69025	73065	69008	49585	23925	15903	22124	48453	10509	108613	49576	11750	9348
425.021	25501.3	24.5	682	812	1100	709	916	962	775	1126	1086	820	757	813	155257	119135	246427	65331	184716	205769	64140	243637	240095	99221	84941	122459	220889	114685	112012	60102	87340	163189	55675	101168	145667	36244	68300	74901	67582	49008	23584	15908	21870	48167	10189	106825	48574	11581	9348
430.021	25801.3	24.5	743	807	988	748	904	991	772	1090	1031	816	761	761	152129	117418	243646	63384	181110	202787	62847	239932	239473	98975	83654	121842	219370	115467	111961	59784	87081	162356	55684	101497	146997	36104	67687	77105	65485	48017	23469	15361	21512	47760	10209	103664	48241	11320	9426
435.022	26101.3	24.4	738	803	1021	734	879	1005	758	1150	1041	813	768	822	149157	115230	238918	62130	177646	201406	60758	237241	237747	97991	83179	122993	219018	116465	112075	59599	89022	162863	55312	101855	148044	35783	67241	78670	64181	47174	23636	15648	21107	47311	9962	101507	47458	11208	9407
440.022	26401.3	24.5	656	789	1086	689	899	988	770	1162	1082	761	798	793	146015	112580	235794	60765	174331	198511	60662	233137	234464	96721	82011	122667	215461	117386	111462	60332	89774	162577	54934	101544	149690	35316	65767	80503	62291	46390	23311	15561	20759	47072	9931	99322	47039	10976	9642
445.022	26701.3	24.6	691	820	1022	771	907	975	722	1076	1021	807	748	739	142829	110333	233158	58707	171380	195958	59297	230290	232988	95420	80843	123441	214620	117026	110395	59735	91386	161076	54888	102036	150612	34584	65006	82176	60826	44990	23071	15535	20636	46328	9904	96720	46240	10767	9690
450.022	27001.3	24.5	669	818	1025	687	851	1037	741	1076	1068	726	804	807	140312	107814	228151	57671	167115	193984	58468	225131	231096	94289	80209	123838	213214	118061	110149	60013	91436	162298	54268	102457	152194	34138	63687	84418	59348	44400	23001	15468	20284	46292	9825	94471	45147	10732	9922
455.023	27301.4	24.5	692	784	1022	670	825	1028	660	1035	947	775	722	787	138257	106361	224242	55875	163283	191565	57094	221241	228260	93243	79369	124352	210723	117763	109092	59113	93103	161640	54303	101687	152176	33577	62976	86128	58598	43411	22742	15641	20287	45856	9986	92044	44590	10749	9962
460.023	27601.4	24.4	708	806	1021	663	857	1004	716	1098	1023	786	721	787	134620	103755	221295	54844	160416	187913	56393	217978	224422	92235	78335	123593	209273	118131	107741	58960	93782	161046	53713	101523	153225	33215	61919	88326	57309	42296	22627	15904	20226	45592	10033	90347	44096	10628	10132
465.023	27901.4	24.4	701	780	1070	665	856	923	704	1085	986	770	730	790	132446	102038	217012	53355	157163	186017	55600	213992	221966	90542	78045	123236	206623	117425	107112	58716	94190	160018	53841	101792	154110	32774	60863	90497	56040	41684	22772	16116	20222	45689	10222	88583	43688	10696	10338
470.023	28201.4	24.4	699	801	1052	667	827	992	681	1151	1061	759	749	746	129097	100778	214708	52418	154319	183125	54850	209178	220809	89440	76416	123342	204278	117800	105687	58561	95200	159991	53021	100737	153818	32325	60382	91762	55162	41305	22753	16651	19846	44844	10360	86599	42730	10657	10825
475.024	28501.4	24.5	742	806	1062	637	820	1019	664	1045	962	753	762	764	126643	97333	210993	50644	150949	181042	54175	206664	216327	89140	75289	124118	201265	117843	105014	58893	96428	159959	53084	100641	154766	31801	59125	93673	54022	40499	22869	16701	19902	44772	10560	84914	42287	10587	11280
480.024	28801.4	24.4	712	846	990	677	814	1006	713	1052	959	789	772	784	123638	95302	206941	49909	147756	178821	53566	202718	214968	87773	75082	123953	197922	117438	103888	57933	97236	158979	52373	99762	155221	31708	58208	95836	52854	39680	22914	17208	19868	44593	10747	84003	41995	10556	11838
485.024	29101.4	24.4	658	764	1072	659	835	951	622	1079	957	782	715	779	121636	93044	203340	48860	144977	177061	52578	198716	211399	86867	73104	124046	196010	117776	103154	58588	98311	158547	52180	99615	155490	31577	57743	97495	52117	38860	23323	17636	19819	44643	11133	82776	41484	11014	11965
490.024	29401.5	24.4	641	781	983	657	833	951	705	1112	1003	746	750	813	117745	91004	198625	47713	141156	175022	51655	195638	209989	86109	73169	125621	193622	117974	100888	58035	98915	157173	52002	98371	155445	31537	56844	98839	50800	38552	23312	17979	20218	44118	11620	80582	40915	11015	12742
495.025	29701.5	24.4	592	793	1015	636	824	953	675	1116	974	774	706	810	116043	89422	194712	46905	138672	172365	51746	191721	203067	85144	72286	126413	190169	117417	100162	57647	99351	156978	51800	98045	156567	31444	56346	100706	50198	38099	23415	18872	20091	43999	11996	79580	40669	11007	13738
500.025	30001.5	24.6	663	838	990	603	844	972	692	1059	1020	750	733	756	113557	87177	190613	45547	135398	170459	51557	188090	202307	84383	71342	126855	187420	117311	98882	57701	100216	156408	51985	97444	156537	31294	55970	102236	49674	37558	23983	19334	20008	44266	12747	78756	40513	11337	14131
505.025	30301.5	24.4	668	759	1049	571	776	964	693	1128	1037	747	714	732	112156	84999	189573	44675	132564	168650	50823	184133	200173	83410	70471	127243	184686	117247	97177	58086	100518	154669	51736	96867	156942	31988	56236	104139	48909	36838	24553	19987	20399	44132	13558	77875	40158	11396	15000
510.025	30601.5	24.5	640	760	993	657	829	1044	626	1045	1025	788	700	797	109437	83364	185554	44093	129942	167030	50890	179037	197179	81690	69978	128458	181859	116822	95891	57449	102382	153773	51310	95744	156730	31628	56096	105271	48227	36387	24785	20595	20663	44272	14299	77343	39535	12192	15637
515.025	30901.5	24.5	633	771	1080	604	819	997	689	1051	951	813	722	783	107907	81540	181976	43858	126272	165017	49900	175861	194606	81355	69066	129809	178715	115552	95039	57632	102548	151971	51730	95129	156685	32049	55938	106743	47960	35943	25328	21168	20792	43814	15175	76039	39325	12425	16291
520.025	31201.5	24.6	677	745	970	652	781	984	649	1060	972	761	682	769	106417	79423	178867	43155	125257	162577	49722	172199	192473	79818	68575	131378	176740	115025	93303	57023	104427	150177	51130	94738	157751	31958	55876	107512	47445	35346	25565	22007	21049	43418	16663	74688	39392	12748	17426
525.026	31501.5	24.3	714	753	1005	651	836	974	679	1041	973	754	726	863	105069	77589	174447	42745	121735	160436	49406	168685	190949	79441	67325	131608	174783	114511	92063	57091	103324	149459	51012	94271	156397	32277	56067	108819	47053	34800	25609	22906	21486	44131	17495	73831	39160	13481	18267
530.026	31801.5	24.4	604	762	1077	604	820	1011	661	1085	986	778	761	804	104249	75588	170405	42430	118798	159515	49274	165123	186801	78464	67300	132508	171599	114102	91571	57545	105159	148336	51047	93027	156916	32379	56211	108473	46981	34532	26359	23623	21719	43728	19035	73063	38828	14233	19239
535.026	32101.6	24.5	621	744	1010	649	746	990	646	1046	893	755	680	802	101791	73578	168136	41911	116677	157512	49392	161632	184647	78380	66446	133800	170292	112777	90636	57422	104610	147414	51217	93593	156174	32694	57019	109882	46463	34280	26762	24979	22245	44125	20522	72740	38681	14844	20991
[truncated: 87 more columns]

## Sheet: raw data_23_10_20
Method name: Method 1
Application: SparkControl				V3.2
Device: Spark				Serial number: 2301004717
Firmware:				LUM:V5.2.4|ABS:V4.3.2|ABS_MEX:V7.1.0|MTP:V14.3.3|FLUOR:V5.1.4|FLUOR_FP:V5.0.2|FLUOR_MEM:V7.1.0|FLUOR_MEX:V7.1.0|PODI:V3.0.3
Date:				2023-10-20
Time:				01:27
System				A240-DEV-TEC01
User				MSP\tecan
Plate				[GRE96fw_chimney] - Greiner 96 Flat White Cat. No.: 655073/655074/655075/655083
Lid lifter				Lid
Humidity Cassette				No humidity cassette
Smooth mode				Not selected
List of actions in this measurement script:
Plate
	Kinetic
		Luminescence				Label 1
Name				GRE96fw_chimney
Plate layout
Plate area				A1-H12
Mode	Kinetic
Kinetic duration [hhmmss]				09:00:00
Interval time [hhmmss]				00:05:00
Mode	Luminescence
Name	Label 1
Wavelength start [nm]				550
Wavelength end [nm]				700
Settle time [ms]				0
Integration time [ms]				2000
Output				Counts
Part of Plate				A1-H12
Start Time				2023-10-19 16:27:12
Label 1
Cycle Nr.	Time [s]	Temp. [°C]	A1	A2	A3	A4	A5	A6	A7	A8	A9	A10	A11	A12	B1	B2	B3	B4	B5	B6	B7	B8	B9	B10	B11	B12	C1	C2	C3	C4	C5	C6	C7	C8	C9	C10	C11	C12	D1	D2	D3	D4	D5	D6	D7	D8	D9	D10	D11
1	0	25.4	1666	1489	1252	1076	1247	992	1080	880	760	836	937	766	861	714	913	758	743	644	763	700	703	848	823	853	733	590	657	495	650	475	544	477	402	547	475	418	554	421	490	363	480	453	552	390	391	524	507
2	299.934	24.8	797	467	491	287	519	267	533	206	216	436	390	344	757	443	761	445	503	267	484	250	227	474	453	326	557	396	488	233	502	302	400	310	197	427	323	311	673	409	482	238	461	368	535	222	254	510	383
3	599.907	24.7	1045	611	545	364	666	360	731	226	245	639	538	472	1044	588	950	556	683	357	618	358	245	598	611	483	730	500	598	288	610	358	615	379	327	582	399	417	843	461	577	328	556	442	742	299	362	720	493
4	899.927	24.6	1251	772	635	432	820	350	884	229	291	890	751	671	1274	703	1184	647	831	401	737	411	339	743	791	557	872	567	706	335	774	446	867	431	421	696	559	618	1059	535	710	363	697	532	952	339	519	958	616
5	1199.94	24.5	1527	867	807	458	953	439	1122	259	352	1169	876	791	1546	825	1466	763	965	492	941	470	382	979	1041	690	1038	682	921	416	888	502	1143	495	543	846	683	743	1149	628	835	411	863	667	1165	413	657	1164	712
6	1499.96	24.5	1726	1014	919	524	1081	477	1278	267	420	1566	1159	982	1805	995	1726	906	1151	621	1139	609	489	1295	1369	971	1225	725	1070	434	999	595	1366	555	662	1065	825	1012	1360	711	923	453	910	746	1512	468	877	1427	894
7	1799.97	24.5	1847	1170	1011	570	1230	559	1405	276	523	1957	1332	1228	2108	1145	2018	1002	1394	642	1343	707	566	1492	1665	1118	1407	881	1106	512	1121	664	1652	646	897	1253	963	1154	1590	815	1099	540	1049	921	1768	504	1002	1757	1027
8	2100	24.4	1952	1229	1124	671	1357	622	1516	308	596	2213	1485	1268	2402	1301	2453	1131	1499	798	1627	837	742	1952	1930	1362	1583	984	1285	559	1306	718	1971	713	1068	1401	1064	1336	1715	854	1103	590	1188	951	1968	553	1247	1962	1161
9	2400.01	24.5	2145	1384	1173	723	1393	671	1721	302	649	2558	1643	1516	2481	1432	2540	1377	1720	826	1758	935	819	2331	2227	1535	1676	992	1470	643	1319	784	2086	825	1273	1629	1264	1545	1852	957	1243	681	1295	1071	2253	605	1439	2240	1340
10	2700.03	24.3	2083	1441	1297	729	1484	717	1774	314	658	2893	1692	1496	2799	1530	2971	1556	1948	1002	1951	1023	971	2745	2486	1779	1886	1058	1483	703	1404	912	2358	942	1416	1788	1432	1796	1937	999	1305	750	1272	1223	2560	724	1854	2571	1485
11	3000.05	24.3	2206	1430	1211	806	1559	732	1853	327	790	3036	1945	1725	2798	1668	3344	1767	2108	1012	2099	1177	1084	3188	2968	1951	1850	1218	1797	772	1547	965	2633	1014	1628	1946	1736	2081	2153	1115	1499	789	1371	1286	2837	720	2008	2804	1618
12	3300.07	24.3	2134	1526	1204	788	1520	769	1930	341	781	3252	1953	1666	3000	1794	3652	2019	2268	1128	2401	1338	1287	3774	3239	2267	2048	1195	1996	874	1565	1061	2706	1112	1994	2275	1951	2407	2321	1206	1566	964	1486	1477	3202	818	2250	3112	1836
13	3600.07	24.3	2158	1397	1180	839	1549	703	1846	328	886	3357	2067	1745	3053	1968	4186	2397	2440	1240	2685	1424	1375	4522	3911	2584	2205	1322	2149	886	1755	1119	2982	1196	2179	2495	2254	2671	2485	1232	1650	1040	1571	1639	3569	871	2602	3339	1963
14	3900.08	24.2	2111	1441	1156	810	1491	763	1910	341	880	3557	2095	1751	3257	2188	4841	2704	2764	1434	3033	1616	1447	5388	4251	2760	2235	1423	2514	1055	1887	1336	3427	1307	2423	2575	2643	2977	2632	1395	1700	1145	1650	1681	3803	978	3028	3694	2148
15	4200.1	24.2	2066	1392	1193	809	1513	777	1728	327	961	3583	2050	1717	3335	2328	5420	3291	3094	1595	3484	1818	1567	6396	4715	3148	2230	1616	2797	1152	2004	1456	3736	1444	2748	2987	3046	3151	2788	1431	1868	1241	1694	1892	4357	986	3124	4052	2475
16	4500.11	24.2	1925	1347	1123	888	1445	734	1766	320	987	3522	2060	1643	3673	2717	6494	3820	3494	1768	3971	2024	1674	7559	5185	3508	2226	1740	2955	1137	1936	1467	4145	1542	3002	3150	3309	3504	3026	1578	2039	1403	1790	2154	4928	1086	3455	4376	2685
17	4800.12	24.1	1913	1272	1120	788	1380	691	1735	374	964	3455	1983	1637	3741	3156	7418	4514	3636	1936	4677	2334	1745	8880	5903	3865	2489	1938	3445	1257	2114	1520	4609	1813	3234	3429	3878	3969	3259	1696	2246	1482	1955	2384	5478	1230	3759	4766	2948
18	5100.14	24.1	1772	1232	999	760	1257	683	1645	377	907	3476	1946	1606	3903	3627	8553	5102	4237	2186	5456	2631	1839	10008	6443	4530	2537	2120	3952	1341	2199	1738	5097	1773	3422	3554	4355	4289	3350	1810	2430	1632	1937	2467	6061	1304	4095	5116	3162
19	5400.15	24.2	1655	1200	918	735	1240	680	1583	325	973	3387	1894	1503	4094	4177	9997	6096	4703	2528	6056	2919	1902	11486	7283	4784	2511	2392	4688	1514	2351	1981	5728	2039	3667	3672	4693	4547	3755	2081	2605	1731	2009	2909	6934	1398	4655	5544	3454
20	5700.17	24.2	1619	1180	854	708	1181	600	1402	318	947	3225	1789	1493	4496	4720	11885	6762	5202	2848	7213	3294	2016	13136	8051	5171	2756	2623	5276	1552	2363	2098	6574	2249	3942	3795	5493	5064	4147	2274	2969	1818	2111	3130	7597	1500	5002	5819	3583
21	6000.18	24.2	1555	1045	911	679	1128	633	1409	322	886	3128	1717	1361	5106	5662	13907	7608	6003	3438	8192	3914	2144	14659	8806	5790	2923	3012	5970	1635	2491	2149	7391	2459	4364	4039	5974	5214	4653	2572	3193	1883	2192	3433	8574	1618	5261	5981	3926
22	6300.19	24.2	1427	1042	785	643	1040	548	1288	341	838	2937	1656	1304	5505	6691	16521	8553	6654	3990	10095	4593	2082	16472	9749	6236	3153	3317	7050	1727	2841	2347	8468	2678	4684	4132	6753	5674	5091	2729	3482	1957	2244	3814	9643	1687	5818	6414	4506
23	6600.21	24.2	1459	960	718	638	1011	578	1203	318	871	2817	1543	1186	6218	7930	19650	9390	7812	4780	11546	5236	2179	18227	10998	7073	3455	3819	8467	1855	2928	2636	9701	2939	4933	4179	7540	6463	5671	3148	3774	2141	2336	4313	10648	1831	6252	6449	4689
24	6900.22	24.2	1397	918	736	614	971	537	1188	357	841	2621	1467	1120	7089	9431	23508	10920	8629	5688	13480	6375	2242	20091	12704	7784	3988	4198	10088	1948	3274	3027	11222	3354	5394	4337	8389	6861	6689	3352	4341	2083	2381	4776	12084	1904	7012	6628	5167
25	7200.23	24.3	1275	900	695	574	845	527	1108	326	807	2626	1370	1113	8092	11187	27650	11990	10409	7120	16162	7545	2366	22362	14202	8761	4386	4641	12000	2101	3528	3332	13094	3778	5667	4462	9503	7438	7432	3806	4714	2286	2588	5509	13513	2084	7657	6695	5661
26	7500.24	24.2	1236	857	637	601	845	537	1099	312	727	2539	1314	1037	9469	13443	32620	13351	11996	8590	19144	9036	2423	24138	16754	9808	4917	5219	14337	2352	3542	3792	15106	4429	6091	4755	10911	8364	8591	4259	5333	2380	2669	6224	15438	2141	8524	6931	6325
27	7800.26	24.2	1146	809	672	548	773	489	1067	317	725	2277	1221	970	11119	15805	38751	14991	13585	10687	22764	10836	2621	26319	19201	11174	5617	5900	17038	2620	3822	4453	17324	5085	6633	4832	12619	9340	9856	4810	6009	2467	2770	7221	17735	2441	9502	7100	7114
28	8100.27	24.2	1174	773	663	526	773	519	955	326	726	2256	1230	944	12977	18570	45748	16714	15729	13231	26405	13345	2749	27859	22173	12934	6386	6652	20276	3029	3971	5220	19646	5904	6959	4977	14478	10299	11208	5552	6551	2653	2876	8299	19826	2725	10676	7181	7790
29	8400.28	24.1	1074	728	590	554	784	492	922	340	685	2120	1147	909	15221	21982	53618	18672	17880	16036	31307	16166	2883	29737	25623	14632	7292	7458	24484	3421	4252	6280	22660	6996	7582	5098	16420	11732	12780	6176	7448	2816	3082	9310	22227	3030	11908	7163	8680
30	8700.3	24.2	1078	720	594	550	737	460	932	343	689	1992	1102	867	17713	25575	63055	21005	20335	20067	37068	19492	3149	32297	29444	17007	8329	8435	28995	3863	4389	7580	25560	8220	8288	5327	19035	13480	14764	7040	8220	3180	3155	10692	25567	3401	13565	7339	9758
31	9000.32	24.1	1020	670	605	507	695	453	904	316	637	1882	1019	754	20480	29759	72795	23471	22342	23909	43108	23094	3357	34435	34430	19469	9523	9421	34119	4455	4698	8900	28818	9712	9054	5599	21548	15064	16588	7882	9034	3447	3308	12203	28365	3829	15065	7540	10612
32	9300.34	24.2	969	684	609	504	735	451	909	379	670	1789	1037	801	23758	34485	83312	25603	25242	28779	49456	27417	3932	36187	39540	21992	10774	10553	39769	5041	4864	10658	32510	11425	9840	6061	24227	16919	18711	8768	10035	3685	3465	13890	31663	4450	16726	7822	11834
33	9600.35	24.2	906	676	629	487	686	429	818	366	660	1728	996	788	27181	40091	95558	28368	28280	34483	56440	32254	4314	38493	44462	24912	11868	12128	46643	5842	5062	12447	35576	13503	10599	6632	27502	19165	21350	9951	10884	3980	3614	15463	35673	5295	18699	8355	12814
34	9900.36	24.5	929	706	597	518	687	470	831	369	613	1628	1017	740	31479	45772	107828	30658	30705	40522	64572	37930	4823	40854	50673	27966	13150	13179	53311	6463	5264	14480	39717	15346	11884	7207	30763	21621	23831	11095	11957	4303	3790	17325	39872	5872	21021	8849	14180
35	10200.4	24.3	934	730	651	533	661	491	833	402	600	1639	933	751	35463	53159	121986	32874	33796	47898	73163	44422	5655	43477	57617	31832	14448	14306	60460	7332	5389	16798	43504	17835	13312	8088	34789	24245	26865	12163	12804	4805	3968	19279	43953	6578	22805	9172	15593
36	10500.4	24.2	907	633	633	550	665	485	849	444	637	1532	939	748	40215	60740	136779	35695	37150	55965	83039	50432	6466	45754	64881	35405	15781	15539	68838	8075	5735	19176	47661	20368	14684	8939	38603	26964	29173	13151	13637	5399	4167	21210	49001	7775	24777	9409	16850
37	10800.4	24.3	879	711	724	542	637	521	850	467	590	1539	970	740	45667	68164	153960	37824	40466	64949	93699	57851	7768	49079	72599	39571	17170	16588	76160	9080	5839	22060	51560	22979	16500	9903	42631	29655	32144	13978	14625	5831	4218	23054	53966	8723	26346	10159	17880
38	11100.4	24.4	872	639	668	550	648	565	868	481	642	1469	871	686	50788	76710	170395	39724	43790	74632	104713	65376	9007	52011	80823	43838	18718	18271	83590	9995	5930	24580	55073	25862	18217	10953	47305	32393	34552	15193	15259	6381	4344	24864	57869	9622	28970	10415	18962
39	11400.4	24.4	888	698	716	582	685	562	870	477	641	1466	953	681	56951	86067	187775	41379	47425	85261	117173	73357	10539	56454	91226	48541	19797	19164	91819	10661	5950	27133	58834	28244	20267	12010	51233	34652	37163	15828	15871	6893	4356	26978	62013	10539	30472	11051	20323
40	11700.4	24.4	893	728	762	576	731	614	849	528	633	1434	901	700	63954	96800	206974	43261	51381	96271	130495	82081	12167	61292	101879	53760	20706	20607	98077	11319	5914	29693	62990	30962	22168	13491	56524	37130	39425	16766	16709	7585	4536	28755	65739	11656	32318	11633	20875
41	12000.5	24.4	830	707	717	634	681	606	892	569	571	1394	881	713	70787	106957	225525	45257	55128	107004	143292	90826	14385	67683	111903	59065	21671	21725	105359	12238	6135	32334	65917	33857	24489	14968	60044	39106	41912	17675	17061	8217	4429	30354	69093	12665	33893	12278	22216
42	12300.5	24.4	841	779	796	600	700	686	965	542	659	1423	943	687	77603	117308	245377	46292	59235	118437	158080	100600	16783	75022	124508	64275	22931	22457	112416	13151	6109	34334	68698	36547	26539	15995	64730	41402	43125	18344	17641	8628	4473	32025	72003	13743	35305	12631	22664
43	12600.5	24.4	912	799	769	629	737	746	970	668	654	1340	930	715	86214	128811	264962	48530	63224	130039	171871	109773	19070	82095	137324	70043	23887	23373	117748	13914	6261	37067	71297	38592	28846	17723	68143	43155	45160	18968	17853	9213	4566	33468	74182	14482	36590	13046	23764
44	12900.5	24.4	935	823	895	652	738	671	925	621	651	1371	905	726	94741	140067	284460	49532	67328	141897	185933	119727	22150	91409	150021	75972	24768	24240	122976	14383	6344	39171	73848	40909	30471	19484	72236	44832	46670	19281	18078	9693	4540	34599	75816	15259	37504	13288	23731
45	13200.5	24.4	921	902	933	649	761	728	1004	613	683	1374	968	719	104383	151607	303004	51036	71261	153787	199571	128414	24604	101835	163960	81625	25502	24868	128457	14936	6532	40702	75427	42347	32256	21089	76057	45852	47741	19683	18606	10031	4567	36061	77451	15891	38820	13079	23749
46	13500.5	24.3	961	887	955	646	805	771	995	723	758	1358	997	708	113656	163570	322266	52853	75835	165608	213211	138533	27738	111825	177656	88031	26700	26345	132891	15547	6402	42336	77126	43948	33874	22390	78559	47420	49520	20463	18842	10556	4359	37387	78389	16490	39085	13106	24347
47	13800.5	24.4	962	857	980	722	763	777	1066	725	700	1370	1002	741	123338	175338	341986	54498	79923	177297	226852	147118	30940	122211	192650	93628	27173	26863	137957	15917	6699	44331	78921	45955	35735	24028	81212	48199	50425	21305	19047	10955	4535	38449	78802	17008	39924	13016	24223
48	14100.5	24.3	944	916	979	744	855	777	1064	833	747	1400	987	701	132380	186216	358966	55439	84386	188013	239647	157173	34118	133870	207395	100330	27429	27711	140713	16155	6822	46052	79700	47691	36956	25201	83343	49191	51060	21402	19434	11406	4476	39680	79189	17418	40481	12612	24900
49	14400.6	24.3	984	957	1072	787	809	831	1135	816	790	1324	1069	788	143504	198299	376283	56826	88592	197879	251589	166890	37924	144244	222496	106447	28180	28746	144431	16728	7008	47808	79724	48772	38074	26104	85706	49840	52458	21988	19799	11704	4384	40791	78902	18119	41023	13017	25004
50	14700.6	24.3	1016	905	1087	730	836	838	1157	784	727	1410	1099	747	153340	208976	392674	58618	93362	208674	262811	175867	41445	156731	236698	112694	29116	29881	148133	16959	7129	49008	80186	50140	39424	27604	87866	49858	53222	23101	20000	12095	4626	41996	78925	18181	40948	13285	25035
51	15000.6	24.4	943	1101	1122	803	842	886	1153	876	790	1394	1137	784	163155	220853	408644	59778	97949	218143	273837	184929	45243	166277	252033	119918	29636	31487	150410	17388	7276	49825	80591	50882	39981	28226	89234	51132	53862	23622	20490	11996	4623	43189	78417	18024	40866	13881	25329
52	15300.6	24.3	934	1015	1104	824	882	972	1153	872	788	1332	1168	759	174018	232352	423631	60433	101893	226989	284454	193581	48400	173681	266973	126395	30382	32334	151865	17329	7484	50856	80487	51986	40736	28744	91184	51588	55305	24488	21105	12348	4549	44702	78652	18787	40906	14006	25432
53	15600.6	24.3	1015	1049	1147	826	944	953	1184	936	807	1409	1172	749	183716	243329	438632	61204	107046	234961	295501	203169	51621	182892	280671	135341	31210	34321	153768	17480	7775	51487	80135	53062	41024	29305	92017	52357	56316	25808	21712	12418	4686	45214	78067	18416	40735	14286	25756
54	15900.6	24.4	1079	1107	1193	903	968	1046	1254	959	818	1427	1128	826	193763	254211	451171	62808	112797	244663	304604	211574	54683	190091	295427	142172	32028	35952	155864	17693	7961	52660	80084	53827	41532	29659	93999	53459	57809	26974	22384	12595	4778	45908	77308	18545	40446	14592	26132
55	16200.6	24.4	1122	1130	1212	919	992	958	1321	907	886	1431	1152	820	203714	265779	465072	63031	117942	250495	315601	219974	58494	195000	310324	150865	32940	37847	157573	17837	8183	53362	79945	54851	41292	29999	95947	53279	59009	28121	23136	12618	4736	46464	77349	18582	40321	14912	25719
56	16500.6	24.3	1089	1165	1273	880	1018	1070	1350	970	911	1449	1220	834	213982	277764	477819	64199	123039	258137	325056	228233	60928	199210	323271	159158	33700	39799	157888	18260	8500	53786	79385	54866	41556	29986	97354	53750	60749	29028	23803	12649	4805	47063	76992	18607	39717	14628	26788
57	16800.7	24.2	1147	1136	1306	906	934	1055	1301	1006	902	1322	1242	803	222560	287140	490600	65171	128471	266117	332606	236658	63826	201732	337424	167802	35083	41997	159341	18179	8767	54733	79634	55453	41869	30674	99250	55101	62608	30385	24255	12969	4897	47701	76504	18472	39456	14439	26891
58	17100.7	24.3	1190	1219	1282	904	964	1067	1365	1079	945	1457	1274	855	233080	299539	500385	66180	134555	272131	338245	243153	67038	201727	350008	176585	36362	43404	161225	18668	8683	55312	80015	55449	41774	30790	101096	55678	65163	31237	25078	12785	5062	48753	76706	18447	38799	14178	27254
59	17400.7	24.2	1176	1191	1274	937	1010	1082	1372	1008	996	1497	1280	867	242718	307952	510951	67301	139988	278467	345599	248369	69284	202001	362596	184442	37782	45513	161929	19087	9402	55933	80146	56062	41993	31463	102171	56964	67483	31882	25874	13011	5107	48649	77581	18373	38558	13160	28084
60	17700.7	24.3	1227	1313	1331	930	1059	1107	1357	1100	892	1416	1337	975	252184	320408	518522	67583	144683	284097	351831	255438	71661	200961	374829	193068	38775	46835	161890	19013	9616	57033	79739	56718	41059	31854	104611	57992	69715	32647	26348	13111	5111	48666	77990	18174	38112	12422	28099
61	18000.7	24.2	1163	1263	1375	973	993	1114	1410	1125	927	1432	1296	885	260869	329284	525771	69371	150644	288374	357179	261678	74609	197192	384480	200729	40474	48293	163188	19607	9632	57504	79847	56677	41504	32143	106828	58488	71347	33208	26931	13274	5388	49264	78108	17881	37738	12144	28635
62	18300.7	24.3	1201	1315	1476	997	1089	1137	1374	1143	998	1462	1319	929	268873	339726	532503	71172	156293	292244	361724	266391	75793	189856	397956	208567	41937	49143	163352	19879	9623	58605	79736	57359	41035	32460	108717	60051	73685	33773	27184	13196	5499	49022	79029	17319	37470	11576	29300
63	18600.7	24.2	1254	1289	1437	1023	1082	1131	1369	1135	926	1397	1283	906	278696	346931	537625	72553	160487	297119	366490	271461	76782	178620	407484	215244	43186	49827	163282	20313	10044	58578	79322	58236	40992	33147	110585	60451	75612	33832	27345	13311	5504	49622	79331	17148	37173	10993	29806
64	18900.7	24.2	1281	1277	1441	1055	1115	1072	1434	1115	993	1399	1416	995	288729	356173	543303	74466	165306	299482	371158	276279	78917	169826	418387	223340	44634	50167	163453	20593	10301	59610	79229	58082	41121	33415	112606	61414	77082	33810	27615	13717	5327	49290	79654	17200	36870	10767	29586
65	19200.8	24.2	1271	1318	1464	993	1112	1160	1423	1136	950	1460	1348	942	295980	362184	546492	75355	168733	303455	372866	281672	80009	163127	428391	229495	46094	50392	162449	20984	10446	60060	78761	58811	40550	34630	114762	61499	77845	33938	27216	13708	5497	49442	80356	16554	36674	10781	29688
66	19500.8	24.3	1348	1342	1456	1084	1118	1163	1517	1131	970	1374	1403	960	305073	368252	547571	77568	173266	305111	377129	284307	80553	149165	435744	235915	47055	50619	162522	21036	10584	60426	78765	58539	41170	35877	115944	62462	77960	33829	27798	13978	5659	49556	80699	16301	36793	10818	29979
67	19800.8	24.3	1362	1314	1444	1163	1198	1181	1432	1227	949	1393	1402	1038	313957	374236	548442	78859	176863	307697	377471	288101	81984	141326	444912	241914	47546	50368	162621	21730	10782	61158	78222	58574	40825	37423	116104	62764	78950	34191	27521	14471	5792	48947	80961	16017	36345	10472	30147
68	20100.8	24.2	1324	1477	1538	1052	1120	1192	1477	1124	1002	1356	1383	978	323373	377469	550898	80530	178727	310179	378852	290768	82933	134645	451112	246492	49133	49979	160389	22053	10878	60266	78243	58650	40925	38822	117973	62950	79054	33137	27440	14891	5706	48641	80900	15716	36306	10784	30216
69	20400.8	24.2	1317	1377	1407	1131	1143	1201	1433	1154	943	1406	1431	997	330020	380578	549111	82405	180671	311111	378319	294020	83291	124166	457921	249874	49032	49847	160292	22611	11074	60944	78218	58171	40900	40084	118724	63458	79562	33377	27611	15093	5987	48381	81074	15478	36451	11125	30075
70	20700.8	24.3	1356	1363	1513	1080	1126	1255	1497	1196	980	1387	1479	995	337746	381729	547480	83928	182948	310970	377112	295923	83383	117183	464479	254488	49873	49139	159226	22690	11035	60175	77269	58241	41451	41026	118843	63329	78351	32983	27369	15232	5890	48092	81135	15283	36570	11041	30209
71	21000.8	24.3	1303	1404	1423	1177	1131	1278	1460	1212	1024	1330	1511	1025	343767	381832	546487	85737	183989	311272	375079	298164	83890	111482	469049	257168	49721	49312	157729	23328	11311	60639	77179	58112	41519	42040	118703	62953	78266	32700	27266	15339	5872	47678	80266	15146	35991	11516	29884
72	21300.8	24.3	1369	1325	1428	1132	1154	1225	1491	1215	1006	1386	1368	1034	349066	382741	542124	86494	184060	311157	372950	299945	85072	109538	474103	259552	50412	48508	156661	23231	11379	60024	76841	57313	41598	43058	119010	63132	78493	32089	27195	15815	6042	46806	79247	14660	35890	11811	30274
73	21600.8	24.3	1338	1402	1443	1112	1080	1272	1450	1222	1057	1357	1483	1016	356428	382283	541517	88277	186349	309753	369484	301094	85526	108440	477313	262781	50375	47186	156668	23425	11458	59956	75551	57063	41797	43250	118513	62386	77316	32047	27066	15763	6024	46745	78831	14347	35946	12270	30058
74	21900.9	24.3	1365	1355	1482	1141	1087	1236	1458	1212	1039	1379	1488	1053	362377	380816	538180	89624	186834	307783	366107	302008	85382	105546	480529	265169	50352	46690	154645	23537	11619	58949	75182	56311	42116	43241	118242	62443	76402	31268	27269	15897	6020	45755	78154	14347	35869	12724	30142
75	22200.9	24.2	1334	1440	1506	1180	1123	1208	1474	1201	1000	1433	1451	1011	362902	379086	533977	89621	185853	306209	362366	303172	85980	104079	484110	265500	50496	45770	152622	23949	11902	58802	74777	55774	42296	43154	118191	61807	75936	31388	27280	15621	6292	44815	76970	14380	35205	13380	30215
76	22500.9	24.2	1459	1351	1518	1170	1163	1236	1465	1220	1073	1337	1452	1043	366178	375174	529976	91717	185945	300917	358312	301350	86325	102221	485003	266494	50359	45257	150601	23780	11919	57857	74274	55600	42968	43314	117196	61461	74406	30226	27389	15977	6152	44150	76175	14243	34879	13942	30051
77	22800.9	24.3	1294	1381	1529	1136	1091	1313	1473	1227	1004	1385	1413	1044	368344	372593	526004	91933	184868	298940	354122	301587	86835	100340	485208	266480	49660	44317	148647	23643	11727	57513	72684	55578	43612	42911	116772	61214	73686	30187	27323	15577	6109	42977	74338	14325	34510	14608	30439
78	23100.9	24.3	1368	1431	1461	1189	1057	1202	1457	1232	1029	1443	1519	979	371158	369024	521264	91710	184236	296687	350426	301632	87061	98705	483661	266289	49629	43515	146920	23674	11723	56839	72318	54735	44356	42149	116270	60665	72672	30036	27463	15674	6359	42184	73881	14941	34121	15571	30278
79	23400.9	24.2	1396	1382	1484	1140	1087	1280	1450	1220	978	1389	1465	1014	371213	366608	516427	93419	183676	292310	345143	300278	87974	99257	484180	266240	48899	42865	144986	23406	11779	56080	71638	54412	44040	41795	114993	59488	72167	29440	27468	15311	6298	41438	71573	14918	33552	15861	30554
80	23701	24.4	1408	1376	1432	1170	1111	1254	1311	1215	1040	1335	1472	1044	370173	359917	510868	93618	182084	289936	340525	297434	87355	97384	482027	265620	48871	42145	143502	23225	11979	55446	70836	53625	43776	41158	114143	58451	70624	29405	27175	15360	6242	40646	71613	15510	33356	16531	30456
81	24001	24.2	1354	1400	1509	1174	1074	1304	1293	1165	1014	1388	1390	1011	369461	356649	506818	93759	181163	286349	335781	295461	87678	96862	479908	265701	48772	41141	140110	23122	12119	54225	69839	52781	43167	40413	113213	58210	69883	28783	27138	15254	6024	39761	70333	16026	32848	16836	30683
82	24301	24.2	1378	1347	1389	1247	1090	1206	1385	1220	1035	1399	1413	990	368982	351636	500506	93455	179084	281993	330740	292922	88480	94269	477947	264939	47643	40222	138081	23143	12353	53416	68961	52753	43133	39366	111769	57061	69114	28826	27527	14948	6296	39018	69321	16310	32360	16759	30490
83	24601	24.3	1332	1330	1412	1184	1074	1229	1264	1234	1006	1367	1504	943	367593	345487	494785	93545	177218	278559	326093	289403	88926	93589	473567	262363	47805	39640	136476	23136	12343	52739	68467	51884	43184	39057	111212	56171	68958	28572	27543	15098	6289	38120	68884	16776	32099	17067	30146
84	24901	24.3	1378	1403	1384	1199	1050	1151	1262	1243	1034	1361	1436	1009	364213	342346	488670	92860	175314	274017	320091	287415	89708	92619	470460	261349	46962	38629	134573	22903	12441	51609	67845	52545	43132	37660	109220	55702	68063	28589	27584	14687	6336	37032	67546	17411	31395	16800	30533
85	25201	24.2	1314	1290	1394	1181	987	1249	1262	1218	1024	1352	1416	1005	363622	337879	482556	92746	173047	269713	314397	283537	89762	90848	466119	259820	47070	37761	133470	22603	12717	50799	66662	51665	43200	36996	107272	55046	67687	27683	27494	14590	6349	36646	66771	17558	31328	16657	30289
86	25501	24.2	1331	1289	1362	1151	1097	1166	1301	1228	1083	1356	1505	844	361472	333912	474623	92894	171933	266500	309331	280379	89518	90132	461697	257663	46805	37030	130442	22360	13161	50175	66217	50871	43118	36432	106617	54113	67592	27770	27410	14659	6451	36020	66428	18170	30866	16656	30024
87	25801	24.3	1302	1335	1407	1198	990	1199	1313	1233	1023	1280	1332	969	357152	329554	468072	92330	169654	262945	303600	277146	89852	88615	454791	254473	46632	36301	128642	22525	13391	49098	65360	50510	43342	35553	104409	54005	67084	26969	27483	14747	6468	35290	65791	18426	30754	16639	29558
88	26101.1	24.3	1303	1279	1380	1261	978	1244	1252	1283	1087	1386	1422	1005	356653	325401	460559	92033	168195	258138	299272	272909	89680	86424	450595	251731	46275	35753	127581	22311	13920	48171	65824	50469	42711	35075	103240	53113	66798	27441	27582	14926	6735	35177	65117	18990	30728	16192	29238
89	26401.1	24.3	1298	1296	1405	1226	955	1263	1199	1159	1052	1309	1443	924	352501	319857	455632	91434	166756	253211	294214	269363	89141	84645	445327	248613	46158	34849	125562	22193	13936	47382	65310	49503	42461	34413	101176	52837	66320	26779	27503	15341	6757	35160	64985	19321	31043	16069	29287
90	26701.1	24.3	1276	1297	1327	1203	950	1287	1240	1243	1033	1340	1443	903	349516	312628	448005	90621	165431	250932	289010	266083	89539	83721	437286	245023	46020	33883	123862	22131	14620	46762	64391	49198	42125	33901	99264	52399	65955	26244	27907	15649	6887	35334	64258	19628	31318	15596	29500
91	27001.1	24.2	1262	1236	1405	1218	927	1252	1197	1205	1014	1236	1404	935	347063	310294	440981	90075	163762	247717	284137	261192	89285	82232	433849	242951	46269	33161	123084	22421	15179	45928	64633	48579	41511	33348	98025	51985	65964	26059	27454	15910	7050	35319	63888	19879	31649	15315	29154
92	27301.1	24.3	1278	1220	1321	1191	919	1226	1266	1191	1048	1360	1376	939	345659	303573	432961	89248	161774	243616	278162	256580	88941	79774	426891	239322	45830	32706	121904	22834	15687	44686	64515	48190	41258	32708	96339	52292	65462	25760	27824	16376	7252	36186	63426	20132	32133	14883	29053
93	27601.1	24.3	1209	1203	1365	1280	956	1226	1227	1225	1079	1347	1348	998	342656	298922	424453	88551	161043	241341	273645	252722	88096	78682	423273	236585	46143	31863	120871	22782	16222	44686	64457	47677	40070	32662	95729	51445	65548	25226	28225	16715	7417	37252	63209	20584	32916	14655	28901
94	27901.2	24.3	1251	1196	1303	1270	1002	1268	1181	1155	1130	1293	1371	873	340283	293578	416846	87105	159863	236647	267252	247858	86919	76948	416460	234493	45947	31383	118961	22750	17104	44087	63941	46787	40070	31939	93445	51774	65350	25188	28371	17448	7677	38250	62589	20651	33430	14530	28857
95	28201.2	24.2	1181	1177	1266	1281	877	1252	1125	1194	1028	1227	1378	879	337166	287793	410327	85948	157618	233340	261765	244385	86817	75684	409082	232160	46148	30777	116774	22870	17468	43433	64144	46554	39177	31709	92116	51692	65365	24932	28019	17911	7677	39281	61585	20588	34024	14140	28342
96	28501.2	24.4	1263	1162	1304	1234	899	1296	1094	1237	1109	1261	1380	958	335043	283049	403378	85139	155483	228828	258539	239644	85675	74331	402047	228521	46203	30299	116172	23099	18400	42502	63196	46241	38705	31552	91127	51876	65064	24650	28604	18063	7953	40744	61522	21003	34967	13666	28343
97	28801.2	24.3	1182	1208	1267	1228	908	1191	1215	1207	1098	1368	1380	883	333053	276706	396123	83814	154676	226966	253249	236618	84933	72228	396729	225766	46593	30020	113934	23623	18724	41673	62912	46136	37918	31216	89894	52336	64082	24468	28777	18568	8254	41975	60563	20812	35016	13373	28575
98	29101.2	24.4	1257	1198	1303	1254	845	1249	1123	1200	1105	1234	1391	890	329548	271738	389004	83129	152542	221981	247874	232591	83773	72273	391238	223526	46907	29788	112609	23312	19189	41291	62616	45358	37167	31033	89202	52468	64081	24175	28873	18640	8492	43539	60191	21110	35706	13131	28649
99	29401.2	24.3	1198	1230	1248	1219	933	1302	1100	1234	1004	1271	1380	951	328730	268838	381308	82521	151381	218740	242848	229013	83025	70814	384942	220289	46708	29565	111958	23538	19831	40466	63099	44854	37350	30825	87779	52753	63232	24065	29504	19213	8558	44214	58980	21170	36294	12748	28281
100	29701.2	24.4	1222	1222	1270	1293	879	1244	1093	1194	1034	1340	1308	874	326865	264368	372992	81492	148416	215138	237762	224679	82099	70312	377210	217827	46780	28917	110715	23534	20443	39991	62759	44471	36553	30584	87534	52803	63192	23684	29554	19622	8699	45231	58589	21257	36871	12452	28274
101	30001.2	24.4	1212	1207	1204	1238	904	1276	1164	1219	1102	1255	1355	914	324662	259405	367719	81369	147470	211262	234436	221711	81394	69436	370434	215586	47695	28846	107941	23929	21122	39863	62737	44052	36719	30443	86642	53095	61912	23836	29508	20043	9019	45839	57630	21322	36606	12254	28842
102	30301.2	24.3	1140	1217	1218	1317	899	1308	1105	1155	1044	1283	1305	869	323363	255846	359927	80927	145463	208152	229924	218536	80286	69615	363817	211834	47505	28625	107035	23936	21364	39084	62943	43567	36114	30573	86154	53611	61346	23700	30288	20176	9251	46094	57021	21723	36714	12269	28538
103	30601.3	24.3	1209	1137	1204	1281	875	1237	1058	1195	1059	1283	1361	898	323462	251647	346094	79952	143741	204668	225311	214332	79290	68968	357586	210733	48533	28306	105089	23660	22104	38473	62452	43344	35889	30765	85457	54339	60922	23586	30397	20428	9272	46406	56217	21614	37149	11976	28804
104	30901.3	24.3	1195	1192	1252	1309	827	1207	1094	1201	1125	1288	1324	873	321552	248016	343368	79546	142134	199634	220129	211821	77691	68411	350311	207711	48833	28588	104010	23969	22606	38078	63006	42642	35826	30303	85119	54877	59995	23606	30778	20732	9488	47051	56209	21745	36858	11774	28460
105	31201.3	24.3	1191	1144	1145	1272	813	1287	1098	1255	1158	1262	1358	867	319968	244290	336686	78801	140920	196729	215305	207875	77407	68093	343935	204761	49041	28456	102638	24101	22760	37514	62728	42140	35339	29793	84164	55736	59901	23422	31074	20839	9933	46385	55444	21929	37279	11753	28756
106	31501.3	24.2	1179	1153	1173	1307	887	1322	1112	1222	1092	1263	1297	870	319005	239234	329209	78092	138541	192862	210399	205220	76233	67313	337954	202937	49263	28519	100826	23958	23424	36900	62546	40881	35946	30383	83819	56052	59507	23499	31315	21230	10035	46328	55036	22391	36683	11541	28664
107	31801.3	24.3	1197	1111	1189	1373	914	1347	1087	1205	1174	1227	1384	875	316668	235764	322993	77403	137954	190284	206953	200975	75476	67429	330455	199897	50300	28220	99764	24148	23458	36449	62939	41072	35153	30327	83449	57202	58669	23638	32004	21304	10277	46254	53737	22766	37080	11370	28720
108	32101.3	24.3	1187	1111	1241	1371	848	1240	1029	1219	1230	1236	1356	869	314557	231124	317415	76866	135962	186789	203345	198084	74014	66884	323840	197536	50799	28371	98048	23994	24294	36083	62906	40400	34542	30460	83001	57551	58429	24063	32040	21492	10390	45674	53828	23821	36666	11134	28827
End Time				2023-10-20 01:25:42
[truncated: 49 more columns]

[truncated: 1 more sheets: graph data_23_10_20]
