# Supplementary material for: Stress Knowledge Map: A knowledge graph resource for systems biology analysis of plant stress responses
Source: Plant Commun. 2024 Apr 15;5(6):100920. doi: 10.1016/j.xplc.2024.100920 (PMC11211517; doi:10.1016/j.xplc.2024.100920)
Supplement: Supplemental Table 4. Case study 2 proteomics data, processed proteomics data, gene descriptions, and CKN network analysis results [file mmc5.xlsx]

## Sheet: Legend
# Supplementary Table 4: Case study 2 proteomics data, processed proteomics data, gene descriptions, and CKN network analysis results.
The experiment consist of five experimental replicates for each of the four treatment groups: Group 1 (C1-5, Mock|Mock): Samples which were treated with Mock for 1h followed by 10 min and 30 min Mock treatment Group 2 (I1-5, La3+|Mock): Samples which were treated with 10 mM La3+ (Inhibitor o C2+ channels) for 1 h followed by 10 and 30 min Mock treatment Group 3 (S1-5, Mock|H2O2): Samples which we…
Supplementary Table 4 (Part 1) Case study 2 proteomics
Sheets: proteomics intensities - 10 min, proteomics intensities - 30 min
N: Peptides	Number of peptide sequences which were identified for this protein group
N: Unique peptides	Number of unique peptide sequences associated with the protein group (not shared with another group)
N: Sequence coverage [%]	Portion of the protein sequence which is covered by the idendified peptide sequences
N: Mol. weight [kDa]	Size of the idenfied Protein
N: Intensity	Mean raw intensity of the protein group based on the HPLC-MS/MS
N: MS/MS count	Number of counts in the Ms/MS for the protein group
T: Protein IDs	IDs of proteins contained in the protein group
T: Majority protein IDs	IDs of those proteins that have at least half of the peptides that the leading protein has
T: id	Protein group id
C1-5	Transformed intensity value for sample with treatment Mock|Mock
I1-5	Transformed intensity value for sample with treatment La3+|Mock
S1-5	Transformed intensity value for sample with treatment Mock|H2O2
IS1-5	Transformed intensity value for sample with treatment La3+|H2O2
Supplementary Table 4 (Part 2) Case study 2 processed proteomics, listing significant proteins and responsiveness
Sheet: significant proteomics results
protein-list	Protein group identified by proteomics
responsiveness	Responsiveness to H2O2, and whether Ca2+ dependent
Mock|Mock vs Mock|H2O2 (10 min) log-FC	Contrast log fold change
Mock|Mock vs Mock|H2O2 (10 min) p-value	Contrast p-value based on two sided t-test (below 0.05)
La3+|Mock vs La3+|H2O2 (10 min) log-FC	Contrast log fold change
La3+|Mock vs La3+|H2O2 (10 min) p-value	Contrast p-value based on two sided t-test (below 0.05)
Mock|Mock vs Mock|H2O2 (30 min) log-FC	Contrast log fold change
Mock|Mock vs Mock|H2O2 (30 min) p-value	Contrast p-value based on two sided t-test (below 0.05)
La3+|Mock vs La3+|H2O2 (30 min) log-FC	Contrast log fold change
La3+|Mock vs La3+|H2O2 (30 min) p-value	Contrast p-value based on two sided t-test (below 0.05)
Supplementary Table 4 (Part 3) Case study 2 proteins, gene descriptions, and their role in the network analysis.
Sheet: CKN analysis results
protein-list	Protein group identified by proteomics
CKN-identifier	node identifier as in CKN
short_name	gene short name or symbol
full_name	node full name / description
GMM	GoMapMan annotations
node_type	Node molecular type
path-role	If node is a source (Calciumn annotated) or target (Ca2+-dependent redox-responsive proteins) in shortest path searches
sources-of-target	List of all sources upstream per target
in-degree	Number of incoming edges to node
out-degree	Number of outgoing edges from node
number_shortest_paths	Number of shortest paths from all sources to target
disjoint-shortest-path-from-any-source	Number of disjoint shortest paths from all sources to target
in-cutset	Number of times node appears in a cutset
number-cuts	Number of cuts needed to disjoin target from all upstream Calcium sources
sources_per_target	Number of sources upstream of target
targets_per_source	Number of targets downstream of source

## Sheet: proteomics intensities - 10 min
# Supplementary Table 4 (Part 1): Case study 2 proteomics
N: Peptides	N: Unique peptides	N: Sequence coverage [%]	N: Mol. weight [kDa]	N: Intensity	N: MS/MS count	T: Protein IDs	T: Majority protein IDs	T: id	C1	C2	C3	C4	C5	I1	I2	I3	I4	I5	S1	S2	S3	S4	S5	IS1	IS2	IS3	IS4	IS5
7	1	41	24,484	7691000000	90	AT1G01050.2;AT1G01050.1	AT1G01050.2;AT1G01050.1	0	27,5232	22,5427	27,2911	27,4373	27,1888	27,3145	27,5223	27,5548	27,7199	27,8291	27,4581	27,3036	27,6225	27,7457	26,9628	27,4456	27,8286	27,3683	27,5561	27,688
15	15	53,2	32,575	10930000000	192	AT1G01080.1;AT1G01080.2;AT1G01080.3	AT1G01080.1;AT1G01080.2;AT1G01080.3	1	27,6079	27,2024	27,1607	26,7124	27,1746	27,5191	27,6737	27,2241	27,9094	26,2498	27,6221	26,8065	27,4966	26,9182	27,5723	27,1345	27,6653	27,5078	27,3822	27,5804
32	32	63,6	47,173	129470000000	1168	AT1G01090.1	AT1G01090.1	2	28,8004	28,8398	28,8037	28,6919	29,0715	28,7875	28,8261	28,75	28,7558	28,968	28,5271	28,9998	28,8417	28,9838	29,0385	28,3326	28,7479	28,807	28,518	29,2199
4	2	77,7	11,162	1520400000	111	AT1G01100.4;AT1G01100.2;AT1G01100.1;AT1G01100.3	AT1G01100.4;AT1G01100.2;AT1G01100.1;AT1G01100.3	3	24,8804	25,2492	25,5046	24,096	25,4113	24,8696	25,1671	24,8877	25,1174	25,3108	23,5727	24,1102	24,6891	25,1782	24,795	24,4065	25,5347	25,2949	25,3932	25,4796
6	6	12,8	104,35	166630000	46	AT1G01220.4;AT1G01220.8;AT1G01220.3;AT1G01220.7;AT1G01220.1;AT1G01220.6;AT1G01220.5;AT1G01220.2	AT1G01220.4;AT1G01220.8;AT1G01220.3;AT1G01220.7;AT1G01220.1;AT1G01220.6;AT1G01220.5;AT1G01220.2	5	23,4261	23,029	21,2981	24,3318	22,6319	21,2365	21,7798	20,7146	22,1145	21,6906	23,2175	23,1591	21,4673	24,0923	20,9739	20,6854	21,242	23,8271	21,4117	22,4692
5	4	13,4	52,175	481200000	31	AT1G01300.1	AT1G01300.1	6	24,7505	23,2075	23,9156	22,2206	24,4313	24,1749	22,6711	23,9137	22,9855	22,3604	22,5523	23,1593	23,8694	22,924	24,6192	25,5531	24,7653	22,7038	22,9257	23,7169
63	54	48,1	197,5	27214000000	809	AT1G01320.2;AT1G01320.3;AT1G01320.1	AT1G01320.2;AT1G01320.3;AT1G01320.1	7	26,8094	26,368	26,7953	27,0734	27,1673	26,5848	26,5941	26,6971	27,1282	27,049	26,9573	27,0309	26,9249	27,3814	27,0455	27,1891	26,9744	27,2266	27,256	27,2134
4	2	12,9	52,784	142500000	27	AT1G01420.1;AT1G01420.2	AT1G01420.1;AT1G01420.2	8	22,6631	23,0546	22,6351	23,2961	23,7397	22,7403	22,6758	23,1786	22,8923	22,7687	22,4543	22,9356	22,1347	23,7547	23,2871	22,4164	24,0403	23,477	23,9737	23,3602
1	1	13,9	16,543	127980000	69	AT1G01470.1	AT1G01470.1	9	22,0215	21,4172	21,2838	22,344	21,4284	21,9986	21,2293	22,4924	20,8847	21,0618	22,3518	21,634	21,4237	21,3851	21,428	21,1652	22,291	20,766	22,1914	22,3026
5	5	24,3	29,216	315910000	22	AT1G01630.1	AT1G01630.1	10	22,5908	22,9831	21,941	23,4016	23,7994	23,1128	23,0654	22,486	22,8736	23,2292	22,5548	22,3911	23,4715	23,4371	23,6305	23,232	24,6141	25,0171	25,3345	23,1589
5	4	14,3	48,155	574530000	60	AT1G01710.1	AT1G01710.1	11	23,6735	23,603	23,7672	23,5244	23,6074	23,8444	22,3315	23,6873	24,1555	23,069	23,2095	23,1293	23,4631	23,0865	23,8089	23,5107	24,3299	24,1817	23,9211	24,9064
17	16	65,4	31,66	10733000000	255	AT1G01800.1;AT1G01800.2	AT1G01800.1;AT1G01800.2	12	27,2692	27,3855	27,1104	27,0921	27,2167	27,3608	27,1131	27,2205	27,1313	26,9852	27,3299	27,0168	27,2236	27,0514	27,046	27,7588	28,0428	27,8513	27,7836	28,0211
2	2	5,7	83,246	1230900000	16	AT1G01900.1	AT1G01900.1	13	22,9373	22,641	23,0396	23,8089	21,8884	23,4259	22,4299	21,3642	22,7065	22,1598	23,44	22,28	23,7311	22,2066	22,0928	23,5362	22,3585	24,3625	23,6987	23,7701
7	7	18,4	39,67	955040000	86	AT1G01910.4;AT1G01910.2;AT1G01910.1;AT1G01910.5;AT1G01910.3	AT1G01910.4;AT1G01910.2;AT1G01910.1;AT1G01910.5	14	23,7208	22,7811	23,8453	23,9915	24,6804	22,6925	23,7805	23,4185	24,0616	24,1575	25,1648	24,4314	24,2526	24,843	24,4658	24,7409	24,7063	23,1786	24,9153	25,107
27	22	20,5	194,94	2795400000	287	AT1G01960.1	AT1G01960.1	16	24,5337	24,83	24,5605	22,7261	24,8897	24,2238	24,8034	24,2734	24,7938	23,7164	24,6897	24,3852	24,8783	24,4691	24,8821	24,9812	25,1952	24,5628	25,5104	25,497
2	1	3,7	60,102	2108300000	37	AT1G01980.1	AT1G01980.1	17	22,1822	23,4066	25,8379	26,3892	25,7564	25,9154	25,9615	26,1914	25,9014	25,9266	26,5736	26,2343	26,72	25,9941	25,9854	25,932	26,5686	26,3881	22,8313	25,5279
4	4	14,5	71,365	237560000	12	AT1G02020.1;AT1G02020.2;AT1G02020.3	AT1G02020.1;AT1G02020.2;AT1G02020.3	18	22,9417	23,9412	24,3361	23,1743	23,4129	22,4172	23,5522	21,9696	22,4067	22,515	23,4766	24,7088	23,1169	22,897	22,6223	24,5291	23,5869	25,6493	24,6508	23,3604
12	12	8,9	263,76	695180000	79	AT1G02080.2;AT1G02080.3;AT1G02080.1	AT1G02080.2;AT1G02080.3;AT1G02080.1	19	24,4452	24,0722	23,9943	23,1218	23,07	23,6382	23,5025	23,8056	23,8624	24,2394	22,7638	23,4566	23,5752	23,9911	23,7303	23,527	24,0039	23,6293	24,1588	24,6778
6	3	31	22,648	569080000	37	AT1G02130.1	AT1G02130.1	22	23,909	24,3244	23,8103	22,9647	25,0118	23,6098	23,2712	23,8758	24,04	23,6881	24,5971	22,7778	24,3507	22,9486	24,2609	24,0037	23,2998	22,7716	23,4317	24,7952
4	4	36,7	17,458	591470000	26	AT1G02140.1	AT1G02140.1	23	22,9386	24,3276	24,3687	24,6528	24,5526	24,6726	23,9982	24,5972	24,4165	21,61	24,3534	23,0503	24,7449	23,0721	21,4183	22,6424	23,3697	24,6716	22,7157	23,0143
22	22	50,6	59,882	11201000000	362	AT1G02150.1	AT1G02150.1	24	26,7786	26,5992	26,2983	26,2588	26,4482	26,2356	26,7225	26,3526	26,8593	26,5117	26,3835	26,3602	26,7221	26,6178	26,768	26,6216	27,1536	26,5003	26,8713	26,8823
8	8	31,8	40,033	1989000000	84	AT1G02305.1;AT1G02300.1	AT1G02305.1	28	25,4804	25,5078	25,039	24,48	24,5646	25,1719	24,8428	25,1397	25,2376	24,654	25,5334	25,0978	25,4807	25,1233	25,0127	25,4639	24,8014	24,2769	24,2593	23,5187
2	1	20,1	23,441	143990000	20	AT1G02335.1	AT1G02335.1	29	23,2951	22,4025	23,0534	23,3964	23,003	22,5032	22,6737	23,5464	22,9221	23,7545	22,7934	22,7739	23,6244	23,2949	23,5549	22,6474	22,4336	24,9322	23,7983	23,6715
33	11	86,8	43,158	140410000000	933	AT1G02500.2;AT1G02500.1	AT1G02500.2;AT1G02500.1	30	30,2375	30,4408	30,2978	30,3228	30,224	30,3143	30,3207	30,5479	30,2955	30,3891	29,5978	29,7739	30,2217	29,9251	30,0707	29,6784	29,6712	29,4002	29,5379	30,1099
8	8	34,6	32,356	55665000000	602	AT1G02560.1	AT1G02560.1	31	28,4598	28,5522	28,4005	28,94	28,3557	28,4671	28,3918	28,5348	28,4985	28,6874	28,5181	28,5501	28,7106	28,4798	28,4211	28,0792	28,3093	28,9007	29,1379	28,0322
12	6	40,7	24,606	72783000000	543	AT1G02780.1	AT1G02780.1	34	29,6136	29,3559	29,1304	29,2077	29,4713	28,7917	28,8282	28,2796	28,8656	29,021	29,0452	29,5172	28,8792	29,3739	29,3693	29,3013	29,1959	28,9702	28,9526	29,4272
4	4	23,1	29,589	394980000	69	AT1G02880.2;AT1G02880.3;AT1G02880.6;AT1G02880.4;AT1G02880.5;AT1G02880.1;AT2G44750.1;AT2G44750.2	AT1G02880.2;AT1G02880.3;AT1G02880.6;AT1G02880.4;AT1G02880.5;AT1G02880.1	35	22,8942	23,1296	22,9295	23,1267	23,5035	22,7504	22,7469	22,8838	22,9266	22,6234	23,1792	22,4175	22,9331	22,6163	22,7103	23,5499	23,3906	23,712	23,6512	23,8909
16	7	75,1	23,598	13864000000	161	AT1G02920.1	AT1G02920.1	36	28,0652	27,5746	28,1882	28,2698	27,793	27,5986	27,7277	27,9749	28,1057	27,6989	27,6908	28,025	28,6587	28,1741	27,4778	27,3399	28,1623	28,3376	27,6312	27,1994
18	9	78,8	23,486	24591000000	328	AT1G02930.2;AT1G02930.1	AT1G02930.2;AT1G02930.1	37	27,8198	27,6446	28,5134	28,2475	28,0555	27,6686	27,6424	27,5728	27,5198	27,3068	28,4175	27,9833	28,6162	27,9218	28,0435	27,0692	27,7242	27,5828	27,389	27,2083
2	2	6,7	51,068	6253200000	55	AT1G02960.1;AT1G02960.2;AT1G02960.6;AT1G02960.4;AT1G02960.3;AT1G02960.5	AT1G02960.1;AT1G02960.2;AT1G02960.6;AT1G02960.4;AT1G02960.3;AT1G02960.5	38	26,4135	27,1856	27,0385	27,4129	27,2757	26,7464	27,0568	22,4356	27,2643	27,6245	26,9676	27,2901	26,5703	27,4412	27,1923	27,8813	28,1095	28,3598	28,7897	27,5635
1	1	1,2	83,853	306930000	21	AT1G43140.1;AT1G02980.2;AT1G02980.1	AT1G43140.1;AT1G02980.2;AT1G02980.1	39	24,9915	24,6943	22,123	24,6245	22,8178	23,1649	23,6288	23,6817	24,7346	21,7829	22,605	22,9743	22,9721	24,743	24,0506	22,4863	23,3001	24,2454	23,3234	22,2551
6	6	31,3	33,247	553660000	26	AT1G03030.2;AT1G03030.1	AT1G03030.2;AT1G03030.1	40	23,9392	23,8442	23,1419	24,5374	23,9751	22,1564	21,9638	24,1562	23,6729	23,6777	23,6427	23,0178	24,7527	23,8692	23,1647	23,6366	22,9588	24,3319	24,1998	23,5789
7	7	11,4	80,45	1331600000	70	AT1G03090.2;AT1G03090.1	AT1G03090.2;AT1G03090.1	41	25,2471	25,2015	25,0163	24,6209	25,3566	24,6235	24,6774	24,9203	24,9851	24,8995	24,8676	23,2836	25,053	24,742	25,5187	23,4775	23,5243	24,9975	24,6746	25,3562
13	13	61,3	22,306	61016000000	493	AT1G03130.1;AT4G02770.1	AT1G03130.1;AT4G02770.1	43	28,5747	29,1798	28,7609	28,8836	28,5275	28,8271	28,8154	28,9799	28,6709	28,6743	28,872	28,3644	28,0626	28,5427	28,3316	28,7187	28,7522	29,5607	29,343	28,7469
16	12	50,3	45,717	11947000000	429	AT1G03220.1	AT1G03220.1	44	26,7933	26,1919	26,6295	26,3972	26,3214	26,5463	26,2898	26,2518	26,2315	26,1112	26,542	26,1264	26,4274	26,2121	26,2338	26,7558	26,8397	26,6752	26,7475	26,6271
11	7	33,2	46,148	1861500000	89	AT1G03230.1	AT1G03230.1	45	25,2924	24,4314	25,9729	25,108	24,4069	24,5718	24,5689	25,8048	24,501	24,5812	25,3624	24,6986	26,1345	25,1161	22,5427	25,3034	23,6448	26,2963	25,7632	25,2042
13	13	25,4	98,883	1412500000	89	AT1G03310.2;AT1G03310.1	AT1G03310.2;AT1G03310.1	46	24,8147	24,9661	23,0231	24,2192	24,5472	24,5251	25,322	25,513	24,9397	25,2446	24,5512	23,6828	25,1825	24,6318	24,5123	24,3479	24,7822	23,4917	25,4579	23,8479
2	2	15,1	10,694	189770000	12	AT1G03330.1	AT1G03330.1	47	22,7927	23,7638	24,6492	23,5899	22,6047	22,4929	24,0707	21,6812	23,2843	22,7488	22,958	22,152	22,3165	23,8867	23,0164	22,8819	22,6759	24,5607	22,8742	22,6018
5	5	20,2	39,13	608110000	30	AT1G03400.1;AT1G03400.2	AT1G03400.1;AT1G03400.2	49	22,2539	22,8784	24,6891	23,4611	24,461	22,9048	24,73	25,0723	25,2351	22,8643	24,7412	24,5183	25,0918	24,3968	24,4876	22,709	23,2957	23,1917	22,4624	23,1045
31	31	80,6	43,796	195270000000	1298	AT1G03475.1;AT4G03205.1;AT4G03205.2	AT1G03475.1	50	29,4504	29,5837	29,5484	29,6557	29,406	29,6662	29,5675	29,7577	29,5472	29,6559	29,3779	29,5997	29,5953	29,6703	29,4351	29,4749	29,251	29,5586	29,5399	30,0108
6	6	33,3	18,834	8860300000	181	AT1G03600.1	AT1G03600.1	51	27,0596	26,6946	26,8008	26,9704	27,1796	26,7914	26,4953	27,016	27,1098	27,4706	26,6221	26,7612	26,5961	27,4203	27,1445	26,6098	26,5488	26,3796	27,0203	27,0296
26	20	69,7	43,625	27000000000	509	AT1G03630.2;AT1G03630.1	AT1G03630.2;AT1G03630.1	52	27,7068	27,9134	27,5912	27,7828	26,8515	27,6828	27,8226	28,0666	27,4014	27,5254	28,1153	27,5315	27,8832	27,6611	27,1874	27,7619	27,7836	28,379	28,2511	28,0441
11	11	49,7	19,664	13916000000	179	AT1G03680.1	AT1G03680.1	53	28,1318	28,1528	27,6551	27,3776	27,5977	27,7861	27,1522	27,7701	27,6003	28,0502	27,673	28,0555	27,89	27,6775	27,9682	27,9949	28,2672	27,8861	28,141	28,1531
4	3	24,7	26,115	1471400000	51	AT1G03870.1	AT1G03870.1	54	24,9824	25,6713	25,8011	25,858	25,2572	25,3833	23,2846	25,5154	22,7216	25,039	25,1479	21,6769	23,4889	22,9242	25,1762	25,2254	25,5536	25,9973	23,5409	25,9414
2	2	8,5	29,795	467620000	30	AT1G03900.1	AT1G03900.1	55	22,7617	25,0469	24,4943	24,1945	23,6958	22,8599	24,0434	24,3313	24,3592	24,6968	24,5158	23,2131	24,9719	23,4763	23,8098	23,2356	23,0883	23,9877	23,8372	23,7183
18	18	29,3	85,241	4995300000	164	AT1G04080.4;AT1G04080.1;AT1G04080.3;AT1G04080.5;AT1G04080.2	AT1G04080.4;AT1G04080.1;AT1G04080.3;AT1G04080.5;AT1G04080.2	58	25,8656	25,7685	26,4418	26,1805	26,6065	26,2159	26,5861	26,5641	25,2724	26,6337	26,0222	25,7132	26,5741	26,7782	26,6278	26,1344	24,7081	26,2641	23,789	24,5401
4	4	12,2	40,51	92124000	13	AT1G04130.1;AT1G04130.2	AT1G04130.1;AT1G04130.2	59	22,6957	22,4512	23,026	23,5147	23,1548	22,0128	22,8974	22,0708	22,8075	23,7809	23,8379	22,9048	21,4618	23,8488	22,715	23,0643	23,2974	23,1422	23,4922	22,9935
16	16	40,4	50,853	28249000000	453	AT1G04170.2;AT1G04170.1;AT4G18330.2;AT4G18330.1;AT2G18720.2;AT2G18720.1	AT1G04170.2;AT1G04170.1	60	27,9009	27,5928	27,7794	28,0541	28,0645	27,5193	27,2944	27,5795	27,6481	27,555	27,7459	27,4968	28,0266	27,9715	27,7152	27,5507	27,333	27,3909	26,3766	27,4791
11	11	36,3	37,18	3099300000	137	AT1G04190.1	AT1G04190.1	61	25,4427	25,4744	25,0888	25,2746	26,3108	25,328	25,9017	25,3622	25,964	25,611	25,1672	25,6378	25,0834	26,1324	25,6809	24,151	24,7408	25,013	25,2055	24,8009
11	7	78,8	17,058	39969000000	695	AT1G04270.2;AT1G04270.1;AT5G09510.1;AT5G09510.2;AT5G43640.1;AT1G33850.1;AT5G09490.1	AT1G04270.2;AT1G04270.1;AT5G09510.1	62	28,1705	28,1761	27,7657	27,8346	28,5101	28,1021	27,9374	27,5651	28,1369	28,3834	27,9699	28,0581	27,7351	28,3097	28,3215	28,6939	28,8266	28,2918	28,7558	28,4756
3	3	25,2	13,835	610700000	25	AT1G04290.2;AT1G04290.1	AT1G04290.2;AT1G04290.1	63	24,7022	25,1864	25,1184	22,0184	22,8393	23,529	24,7093	23,0853	24,7534	24,3876	23,3987	21,0162	24,8772	23,6828	24,6434	22,8252	24,1585	22,7112	23,961	25,2179
30	17	80,7	35,571	470390000000	1907	AT1G04410.1;AT5G56720.1	AT1G04410.1	66	30,8569	31,0712	31,0178	31,478	30,6222	31,2747	31,0758	31,1517	31,0518	31,0406	31,2298	30,9354	31,1149	31,1223	30,8042	31,1559	31,4609	31,8046	31,7956	31,5513
23	23	54,9	46,427	46698000000	713	AT1G04420.1	AT1G04420.1	67	27,8612	27,892	28,0605	27,819	28,0362	27,9487	28,1842	27,8888	28,0728	27,8893	28,3014	27,7829	28,0173	27,9003	27,9832	27,9779	28,2083	28,3254	28,246	27,8631
13	13	82,4	13,406	101710000000	647	AT3G04400.2;AT2G33370.2;AT3G04400.1;AT2G33370.1;AT1G04480.1	AT3G04400.2;AT2G33370.2;AT3G04400.1;AT2G33370.1;AT1G04480.1	68	30,1595	29,9512	29,7484	29,8839	30,0092	29,8739	29,6852	29,676	29,6337	29,9801	29,6299	29,7527	29,4476	29,8135	29,7941	29,6655	29,8488	29,523	29,401	29,6157
14	12	35,4	56,881	1358200000	62	AT1G04510.2;AT1G04510.1	AT1G04510.2;AT1G04510.1	69	24,4663	25,0682	24,562	25,1148	25,1051	23,9621	24,9845	24,7811	24,4836	24,3604	24,7736	22,2114	24,8514	23,2696	23,7328	23,7899	25,0275	24,2015	24,1866	25,161
12	12	41,3	34,553	7244300000	221	AT1G04530.1	AT1G04530.1	70	25,8999	25,9975	25,9122	26,0214	25,9274	26,4344	25,995	25,9753	26,2045	26,2688	25,5243	26,0977	25,8753	25,867	25,881	25,7813	24,156	25,7202	25,5608	25,7936
14	14	73,6	26,421	8961200000	221	AT1G04640.2;AT1G04640.1	AT1G04640.2;AT1G04640.1	71	26,3599	26,2411	26,4182	26,4552	26,756	26,3549	26,2298	26,7299	26,4739	26,6691	26,1167	26,6239	26,6867	26,66	26,5979	26,6291	26,352	26,6538	21,8051	25,8319
19	19	66,5	36,538	26858000000	548	AT1G04690.1	AT1G04690.1	72	27,5838	27,2557	27,5915	27,2973	27,5997	27,5532	27,5709	27,4036	27,6475	27,5811	27,1874	27,186	27,6319	27,2131	27,6409	27,5221	28,0467	27,6194	27,668	27,6907
19	7	28,6	108,86	1250000000	69	AT1G04810.1	AT1G04810.1	75	24,7018	21,3879	25,1311	24,6722	25,5557	24,8967	25,0124	25,1106	24,9361	25,1831	24,8949	25,3234	24,9758	25,1622	25,3469	24,8667	25,3009	25,2126	24,7248	22,8944
31	1	74,7	49,54	20094000000	78	AT1G50010.1;AT1G04820.1	AT1G50010.1;AT1G04820.1	76	28,6579	28,566	28,6891	28,8254	28,7059	28,3554	28,1579	28,2857	28,1896	28,3197	28,8421	22,2619	28,9593	28,6671	28,7563	23,3693	27,1524	26,9256	27,0566	27,6397
11	11	44,1	46,603	3854600000	188	AT1G04850.1;AT1G04850.2	AT1G04850.1;AT1G04850.2	77	25,546	25,7924	25,517	25,5995	25,5475	25,552	25,6659	25,8199	25,7621	25,5995	25,551	25,907	25,1554	25,4775	25,689	26,2781	26,4145	27,1021	26,664	26,0489
14	14	58,8	36,676	9551600000	478	AT1G05010.1	AT1G05010.1	80	26,0476	26,019	26,3385	25,9657	25,0224	26,2292	25,9047	26,2661	25,8796	25,6961	26,161	25,3652	26,1584	25,8283	25,065	25,6398	25,8073	26,211	26,6891	25,8957
14	13	36,3	60,034	1303900000	87	AT1G05180.1;AT1G05180.2;AT1G05180.3	AT1G05180.1;AT1G05180.2;AT1G05180.3	81	24,8965	24,7297	25,1131	24,2554	21,9047	22,6193	24,7373	24,2332	24,6688	24,4866	24,1179	22,5941	25,1633	24,5102	25,2463	23,3313	23,5768	25,4817	23,0275	25,2991
19	19	63,7	24,705	93474000000	744	AT1G05190.1	AT1G05190.1	82	29,4495	28,9168	29,0308	28,8354	28,8459	29,3549	29,0232	29,0513	29,0225	28,9539	29,3608	29,212	29,1456	29,1379	29,1183	29,2371	28,8577	29,0842	29,13	28,8329
14	14	38,1	47,02	4735400000	157	AT1G05350.1	AT1G05350.1	83	26,4024	26,0488	26,207	25,8422	25,9368	25,971	26,0269	26,2208	25,8162	25,9786	24,8071	26,0013	25,7027	25,8267	26,0133	25,9571	25,1666	24,6127	25,7606	25,8899
3	3	31	16,203	1572400000	60	AT1G05385.2;AT1G05385.1	AT1G05385.2;AT1G05385.1	84	24,478	25,3281	24,7467	24,4043	25,6628	25,2753	25,681	25,112	24,8345	25,6358	23,7644	24,5816	25,0768	24,4665	24,968	25,5708	26,0852	25,6657	26,3527	25,3787
15	14	26,8	86,356	1531200000	101	AT1G05520.1	AT1G05520.1	85	23,918	25,208	24,2634	24,7461	25,0907	24,6285	24,1049	25,0082	24,3395	23,7974	24,3448	25,0456	24,3645	24,4116	24,9998	24,5235	25,3859	24,4764	25,2657	25,0075
11	10	35,4	52,813	2629500000	261	AT1G05560.1;AT1G05560.2	AT1G05560.1;AT1G05560.2	86	25,5226	25,1176	25,393	24,7508	24,6069	25,2389	25,127	24,6343	24,5008	24,7177	24,7667	24,3851	24,8413	25,1455	25,0989	25,2438	25,1979	24,3773	24,7176	25,5016
4	4	15,6	32,528	291440000	16	AT1G05620.2;AT1G05620.1	AT1G05620.2;AT1G05620.1	87	22,6985	23,0075	23,4581	22,9218	23,1554	24,3229	22,5947	25,0862	24,7422	22,2603	23,1745	22,9086	25,4544	23,5962	24,3043	23,976	22,8199	22,6934	22,7454	22,0615
21	21	54	48,122	45904000000	765	AT1G06000.1	AT1G06000.1	89	27,9945	28,1851	27,8121	28,0665	27,9357	27,9572	28,1147	27,9408	28,0464	27,6482	28,0179	28,1212	27,9001	28,0558	27,9468	27,9461	28,2803	28,0723	28,2693	27,908
2	2	6,7	48,975	123330000	43	AT1G06110.1;AT1G06110.3;AT1G06110.2	AT1G06110.1;AT1G06110.3;AT1G06110.2	91	22,0155	21,5457	22,4524	21,7094	21,965	21,3835	21,4485	21,3041	21,4988	21,5851	21,3436	21,7448	22,9234	21,7171	22,1544	21,4346	23,0569	23,1749	23,5703	22,7808
6	6	17,8	42,797	124350000	22	AT1G06210.1;AT1G06210.2	AT1G06210.1;AT1G06210.2	93	22,3815	22,562	23,4307	23,2387	21,8893	23,0608	23,2432	22,9458	22,4312	21,931	22,6628	21,4772	21,8192	22,5212	23,934	23,7874	23,1373	23,3284	23,8279	23,4701
10	10	12	110,44	208350000	19	AT1G06220.3;AT1G06220.2;AT1G06220.1;AT5G25230.2;AT5G25230.1	AT1G06220.3;AT1G06220.2;AT1G06220.1;AT5G25230.2;AT5G25230.1	94	23,4195	23,338	22,887	24,2081	23,2501	23,2307	22,7385	22,2107	22,2849	22,2837	24,3113	24,0493	22,5742	23,2428	22,5378	23,5804	23,1502	22,8553	22,3135	22,6832
24	24	40,6	75,675	7383000000	237	AT1G06290.1;AT1G06310.1;AT3G06690.1	AT1G06290.1	95	25,582	25,2753	26,3781	25,6111	25,9528	25,9392	25,9552	26,0887	26,1803	26,2857	26,4366	25,0643	26,1057	25,7775	26,3466	26,2919	26,0525	25,5772	26,2626	25,6718
15	14	24	96,687	1783400000	75	AT1G06410.3;AT1G06410.2;AT1G06410.1	AT1G06410.3;AT1G06410.2;AT1G06410.1	96	24,158	24,5495	24,943	24,9099	25,0371	24,4105	23,7349	24,6175	24,7535	25,204	25,1136	24,7817	25,3834	25,2666	26,1454	21,9201	25,1216	24,206	25,5221	24,6594
18	18	59,2	43,257	6801300000	184	AT1G06550.1	AT1G06550.1	97	26,6171	24,4892	26,4568	26,4311	26,2369	25,2667	25,8214	26,044	24,4459	26,5156	26,0973	26,3369	25,833	25,9781	26,7745	25,6234	25,1555	25,2959	24,5284	25,4974
10	10	35,7	48,815	847980000	37	AT1G06570.1;AT1G06570.2	AT1G06570.1;AT1G06570.2	98	24,9809	25,0159	24,9804	25,011	23,011	21,3504	24,7347	24,7225	25,2347	22,1457	25,0119	24,6003	25,3889	24,6569	24,124	23,3236	25,2025	25,5048	23,0951	23,7391
17	12	54,7	42,02	9083600000	203	AT1G06650.2;AT1G06650.1;AT1G06645.1	AT1G06650.2;AT1G06650.1	100	26,9888	26,7064	26,6292	26,4444	27,2573	26,7777	26,7354	26,9318	26,572	26,8099	26,9489	26,7036	26,8345	26,7474	26,366	26,0828	25,6519	26,7187	26,7066	25,9259
19	19	51,3	28,095	1176700000000	1884	AT1G06680.1;AT1G06680.2;AT2G30790.1	AT1G06680.1;AT1G06680.2	101	32,4599	32,7706	32,7092	33,1868	32,6041	32,8876	32,6342	32,7577	32,393	32,4237	32,7191	32,9833	32,7847	32,5915	32,5575	32,9189	33,1836	33,4404	33,1963	33,1037
13	13	41,1	41,497	6323800000	255	AT1G06690.1	AT1G06690.1	102	25,3594	25,9099	25,5629	25,745	25,52	25,7945	26,0019	25,913	25,4756	25,6426	25,4548	26,1726	25,9839	25,955	25,5273	26,1465	26,503	26,9555	26,9852	26,5111
17	17	21,7	112,12	1001900000	65	AT1G06950.1	AT1G06950.1	104	24,5139	24,463	24,5365	22,7161	24,9581	24,1901	23,5855	22,3009	24,6541	24,8347	24,3162	22,6031	24,701	24,9778	22,9247	23,8378	25,4406	22,809	22,6042	24,7573
3	1	23	16,294	338490000	6	AT1G06960.5;AT1G06960.2;AT1G06960.1;AT1G06960.6;AT1G06960.3	AT1G06960.5;AT1G06960.2;AT1G06960.1;AT1G06960.6;AT1G06960.3	105	25,0733	25,1864	22,4	22,516	25,0912	22,4239	22,1903	22,2236	24,7628	22,4039	22,5371	23,6308	23,6379	25,3687	21,541	23,9404	23,4267	22,8526	23,646	22,7031
23	19	42,3	82,558	5091500000	250	AT1G07110.1	AT1G07110.1	108	25,5732	25,8047	25,3993	25,7561	25,5435	25,3833	25,2623	24,3874	25,8673	25,8018	25,67	25,6244	24,8644	25,2731	25,8219	25,2582	25,6359	24,9146	25,7241	25,0433
15	12	72,8	25,601	48004000000	299	AT1G07140.1	AT1G07140.1	109	29,2762	29,4553	29,4121	29,6004	29,4868	29,3684	29,2201	29,425	29,4994	29,5987	28,6081	29,243	29,3142	29,3356	29,2799	29,1143	29,0913	28,8271	28,7634	29,2404
18	18	46,6	52,843	2905900000	185	AT1G07250.1	AT1G07250.1	112	25,434	24,7524	25,2931	25,8637	24,5065	25,6773	24,9452	25,2755	25,3807	25,4966	24,5516	24,9642	25,1537	25,4614	23,8521	25,1444	24,6984	24,52	25,0929	26,032
1	1	4,5	39,013	33792000	24	AT1G07310.1	AT1G07310.1	113	22,4959	23,0017	23,4815	22,3624	22,8264	20,8092	22,5232	21,2521	22,3305	22,3127	20,9019	21,029	20,8533	22,4488	22,085	23,5362	22,4992	24,0321	22,5366	21,2507
11	11	41	30,142	35557000000	468	AT1G07320.4;AT1G07320.3;AT1G07320.2;AT1G07320.1	AT1G07320.4;AT1G07320.3;AT1G07320.2;AT1G07320.1	114	28,8775	28,1991	28,314	28,355	28,6238	28,5269	28,3295	28,1928	28,3538	28,391	29,0678	28,4024	28,5603	28,8078	28,9375	28,5818	28,6002	28,4005	28,797	28,7021
11	1	46,8	29,122	13316000000	212	AT1G07370.1	AT1G07370.1	116	27,2494	27,6235	27,2753	27,3424	27,3298	27,5679	27,7787	27,5935	27,2553	27,6012	28,1659	27,522	27,5731	27,5333	27,4019	27,9005	27,2111	27,9453	27,198	28,0168
9	8	39,8	28,332	10559000000	207	AT1G07440.1;AT1G07440.2;AT1G07450.1	AT1G07440.1;AT1G07440.2	117	27,3162	27,3288	27,2867	27,5438	27,2888	27,4436	27,1046	27,3948	27,346	27,2769	26,6398	26,9835	27,1502	27,4254	27,1308	26,867	26,6951	27,496	27,3373	27,2459
6	6	34,8	23,011	481660000	27	AT1G07700.4;AT1G07700.2;AT1G07700.1;AT1G07700.3	AT1G07700.4;AT1G07700.2;AT1G07700.1;AT1G07700.3	120	25,1451	23,5056	23,6909	25,0493	24,886	24,8956	23,3101	24,109	22,5511	22,5264	22,4797	23,0737	24,517	24,2783	23,1103	23,7612	23,2252	22,7736	21,9765	22,8079
6	6	28,1	38,31	5125700000	167	AT1G07750.1;AT2G28680.1	AT1G07750.1	121	24,8935	26,2554	26,1293	25,8816	26,5534	26,4453	26,3034	26,2337	26,1689	25,9331	25,8967	26,1163	26,0325	26,0231	25,9438	26,6684	26,9848	27,0064	25,9814	26,3813
9	3	59,2	14,804	59113000000	284	AT5G59850.1;AT1G07770.3;AT1G07770.2;AT1G07770.1;AT2G39590.1	AT5G59850.1;AT1G07770.3;AT1G07770.2;AT1G07770.1	122	29,6191	28,9338	29,2	29,4783	29,99	29,5373	29,1868	29,141	29,3591	29,621	29,7085	29,8121	29,2764	29,7611	29,7075	28,9307	28,6993	27,9022	28,6219	28,6976
8	8	54,2	29,633	1418700000	44	AT1G07780.1;AT1G07780.10;AT1G07780.5;AT1G07780.3;AT1G07780.9;AT1G07780.7;AT1G07780.13;AT1G07780.12;AT1G07780.2;AT5G05590.1;AT1G07780.11;AT1G07780.4;AT1G07780.8;AT1G07780.6;AT5G05590.3;AT5G05590.4;AT1G29410.7;AT5G05590.2;AT1G29410.4;AT1G29410.5;AT1G29410.3;AT1G29410.6;AT1G29410.1;AT1G29410.2	AT1G07780.1;AT1G07780.10;AT1G07780.5;AT1G07780.3;AT1G07780.9;AT1G07780.7;AT1G07780.13;AT1G07780.12;AT1G07780.2;AT5G05590.1;AT1G07780.11;AT1G07780.4;AT1G07780.8;AT1G07780.6	123	25,3246	25,7484	23,1025	25,2968	22,6898	25,4039	23,1378	23,4352	25,8733	22,5866	25,4332	22,2675	25,2467	21,4599	25,406	22,4748	25,4134	25,7436	26,1262	24,9667
31	30	95,2	27,561	503050000000	1606	AT1G07890.8;AT1G07890.7;AT1G07890.5;AT1G07890.4;AT1G07890.3;AT1G07890.2;AT1G07890.1;AT1G07890.6;AT3G09640.2;AT3G09640.1	AT1G07890.8;AT1G07890.7;AT1G07890.5;AT1G07890.4;AT1G07890.3;AT1G07890.2;AT1G07890.1;AT1G07890.6	124	31,0229	31,1346	31,0627	30,9622	30,7893	31,0942	31,0255	31,207	30,793	30,7333	30,8725	30,6996	30,9433	30,6746	30,504	30,5141	30,8247	30,4582	30,3996	30,3393
39	38	77,1	49,502	2763500000000	5288	AT5G60390.3;AT5G60390.2;AT5G60390.1;AT1G07940.4;AT1G07940.3;AT1G07940.2;AT1G07940.1;AT1G07930.1;AT1G07920.1;AT1G07930.2	AT5G60390.3;AT5G60390.2;AT5G60390.1;AT1G07940.4;AT1G07940.3;AT1G07940.2;AT1G07940.1;AT1G07930.1;AT1G07920.1;AT1G07930.2	125	33,1863	33,2044	33,3299	33,2704	33,4051	33,22	33,2802	33,1776	33,2194	33,2625	33,1255	33,2745	33,2039	33,1251	33,3731	33,3126	33,6341	33,5784	33,0824	33,4399
8	8	61,1	20,848	1463800000	59	AT1G08110.3;AT1G08110.2;AT1G08110.1;AT1G08110.4	AT1G08110.3;AT1G08110.2;AT1G08110.1;AT1G08110.4	126	25,6822	25,6823	25,121	25,5942	25,4906	26,0602	25,5346	25,6972	25,2139	25,9061	24,9687	25,6664	25,5095	25,5611	25,3476	24,6947	23,0637	25,3499	23,7791	25,0717
9	9	19	87,739	334320000	61	AT1G08130.1;AT1G49250.1	AT1G08130.1	127	22,883	22,9662	23,0733	22,7925	22,862	21,4695	23,5783	22,3547	21,5993	22,4113	21,4801	22,1401	22,5279	22,5981	21,9994	24,1378	23,214	22,8651	23,6144	22,3399
27	9	78,4	43,79	52654000000	802	AT1G08200.1	AT1G08200.1	128	28,4748	28,3235	28,3433	28,4296	28,1111	28,3468	28,2878	28,2365	28,253	28,5736	28,1216	27,6538	28,4269	27,9842	27,9769	27,5101	27,9523	27,7397	28,0251	28,3486
9	3	37	24,469	4554300000	88	AT1G08360.1	AT1G08360.1	130	26,0532	27,016	26,0911	25,946	27,1333	25,58	22,4173	25,7619	26,1929	26,377	26,7979	25,9897	26,5044	27,7528	26,6211	23,9502	22,4052	22,2516	23,1159	25,8963
20	6	29,3	108,08	1748600000	101	AT1G08420.2;AT1G08420.1	AT1G08420.2;AT1G08420.1	133	23,9201	25,3916	25,131	24,2354	24,8052	24,9869	24,8086	25,0238	24,9691	25,2968	25,6353	24,8525	25,499	23,8663	22,1241	24,0747	24,8665	25,7432	25,2185	25,0176
12	12	36,3	49,843	1960300000	99	AT1G08450.1;AT1G08450.2;AT1G08450.3	AT1G08450.1;AT1G08450.2;AT1G08450.3	134	24,9987	23,0514	25,7621	25,4113	24,1041	22,2778	24,5824	24,7396	24,9824	23,4887	26,009	24,5423	26,3169	25,546	24,8476	25,0186	24,1101	25,5295	24,9932	25,5843
17	17	58,7	50,485	13962000000	244	AT1G08490.1	AT1G08490.1	135	27,066	26,9813	27,1813	27,2635	27,4427	27,5	27,4701	27,0612	27,1617	26,8728	27,3491	27,1031	26,9209	27,1264	27,176	27,2942	27,7305	27,5605	27,6962	27,3894
46	46	54,2	83,283	66243000000	1049	AT1G08520.1	AT1G08520.1	136	28,0201	28,1201	27,9933	27,8829	28,0356	27,8957	27,9734	28,0973	27,876	27,7592	28,0818	28,0066	28,1145	27,9366	28,0647	27,5611	27,7048	27,3509	27,6134	27,5271
16	16	42,2	52,017	10474000000	257	AT1G08550.3;AT1G08550.2;AT1G08550.1	AT1G08550.3;AT1G08550.2;AT1G08550.1	137	26,6197	26,8548	26,4892	26,626	26,5053	26,5671	26,7634	26,6022	26,6334	26,6638	27,0353	26,3399	26,7074	26,5999	26,7738	26,1993	26,6682	26,4646	26,364	26,8317
5	4	31,6	15,098	13615000000	186	AT1G08830.2;AT1G08830.1	AT1G08830.2;AT1G08830.1	139	27,6367	27,8069	27,4064	28,0976	27,4061	27,5991	27,0709	27,4105	26,9828	27,8514	28,4916	28,4642	28,158	28,29	27,5284	27,2596	27,3022	27,1946	28,1514	27,696
16	16	52,2	45,056	11222000000	344	AT1G08980.1	AT1G08980.1	141	26,3514	26,2609	26,086	26,1543	25,9002	26,3102	26,4699	26,397	26,0055	26,0681	26,6258	25,9627	26,3187	26,1385	26,2266	26,9096	26,2726	26,3701	26,6158	26,4674
14	14	22	107,66	1949700000	121	AT1G09010.1	AT1G09010.1	142	24,679	25,0245	24,8884	24,9893	24,5575	24,7385	24,9462	24,9532	25,305	25,4652	25,577	24,3361	24,8169	24,6769	24,6292	25,3822	24,9487	26,454	25,118	25,1147
6	6	20,1	53,466	661930000	52	AT1G09020.1	AT1G09020.1	143	25,1992	24,1683	22,51	22,581	22,313	24,6161	24,0686	24,5956	22,6204	21,9896	25,1182	23,3426	22,4671	24,9414	24,6168	24,7643	24,7948	23,6702	23,258	25,0568
5	5	15,7	34,189	695970000	45	AT1G09070.1	AT1G09070.1	144	24,1655	24,319	23,941	23,8699	24,0183	22,7814	22,4118	22,4252	23,3357	22,3399	25,1172	21,4815	24,3063	23,7802	21,8922	24,7983	24,9794	24,9948	25,1012	23,5944
15	15	47,9	36,307	34900000000	455	AT1G09130.1;AT1G09130.2;AT1G09130.3	AT1G09130.1;AT1G09130.2;AT1G09130.3	145	28,2908	28,3578	28,2606	28,607	28,1022	28,3698	28,5085	28,5365	28,3553	28,5703	28,2507	28,1308	28,4068	28,3006	27,8967	28,2469	28,3026	28,7279	28,3656	28,4287
5	2	43,4	15,268	1897000000	54	AT5G65360.1;AT5G10400.1;AT5G10390.1;AT3G27360.1;AT1G09200.1;AT5G65350.1;AT1G13370.1;AT1G19890.1	AT5G65360.1;AT5G10400.1;AT5G10390.1;AT3G27360.1;AT1G09200.1;AT5G65350.1;AT1G13370.1	148	25,8541	24,9304	25,2097	25,7696	26,2978	25,7434	25,8225	25,6406	25,0758	24,1406	25,4928	25,2759	25,4732	25,7248	25,6952	24,7623	24,1008	23,7042	22,7228	23,2324
24	16	55,2	48,156	24967000000	414	AT1G09210.1	AT1G09210.1	149	26,8061	27,6517	27,2676	27,3927	27,3514	27,5291	27,3564	27,1362	27,2654	27,1921	27,7084	27,5099	27,2858	27,7192	27,3911	27,4859	27,5405	27,462	27,4353	27,8715
11	9	34,2	59,445	3270200000	134	AT1G09270.1;AT1G09270.2;AT1G09270.3	AT1G09270.1;AT1G09270.2;AT1G09270.3	150	25,645	25,1619	24,5095	24,4215	25,4771	24,8146	25,4956	25,0594	25,0247	25,5001	26,1975	23,1639	25,2301	24,6558	25,6479	25,6668	25,1007	26,5955	25,7659	26,1086
21	20	68,7	19,947	66601000000	734	AT1G09310.1	AT1G09310.1	152	28,8679	29,0014	29,2084	29,1695	28,9077	28,9301	28,6333	28,9024	29,1728	29,2257	29,2093	29,1862	29,2595	29,0649	28,6108	28,8465	28,8745	29,6356	29,1934	29,386
39	39	76,7	42,619	1079700000000	3150	AT1G09340.1;AT1G09340.2	AT1G09340.1;AT1G09340.2	153	31,851	31,8637	31,8386	31,7526	32,1029	31,9699	31,9394	31,9148	31,991	32,203	31,9381	32,1176	31,9446	31,9843	32,205	32,0144	31,8316	31,8991	31,9252	31,8709
16	12	43,6	46,945	38656000000	571	AT1G09430.1	AT1G09430.1	154	28,0303	27,9454	28,071	27,6176	28,0637	28,0683	27,9367	28,0216	28,002	27,8895	27,8053	27,6602	28,1092	27,9973	28,1243	27,5023	27,943	27,7974	27,3993	27,6382
11	10	42,6	32,397	3600500000	152	AT1G09490.2;AT1G09490.1;AT1G09480.2;AT1G09480.1;AT1G09500.3;AT1G09500.2;AT1G09500.1	AT1G09490.2;AT1G09490.1	155	25,952	26,0052	26,3664	26,0235	25,6247	25,9208	25,6052	25,7102	25,5449	25,6394	25,2396	22,4626	25,7876	25,23	26,0014	25,015	25,1289	26,1186	25,3997	25,5336
11	11	53	18,709	62937000000	430	AT1G57860.1;AT1G57660.1;AT1G09690.1;AT1G09590.1	AT1G57860.1;AT1G57660.1;AT1G09690.1;AT1G09590.1	156	29,4755	28,9312	29,4398	29,211	29,4052	29,2846	29,2578	29,0302	29,5904	29,6275	29,3796	29,4585	29,2999	29,4873	29,4711	29,5987	29,6266	28,6324	28,7715	29,3827
62	62	65,5	123,45	75999000000	1774	AT1G09620.1	AT1G09620.1	157	27,8821	27,7718	27,9604	27,6025	27,7721	27,7383	27,9926	27,76	27,8252	27,6507	27,6539	27,5088	27,6427	27,6115	27,6849	27,828	28,1868	27,7966	28,2033	27,959
25	15	52,2	46,66	75452000000	565	AT1G09640.1;AT1G09640.2	AT1G09640.1	158	28,9596	28,706	28,8904	29,0884	29,1655	28,9262	29,1423	28,8739	28,9639	29,1871	29,0803	29,2216	28,9984	28,9182	29,2991	29,0262	29,2197	29,1252	28,9953	29,3202
13	13	30,5	47,661	54691000000	399	AT1G09750.1	AT1G09750.1	159	27,9898	28,2205	28,4779	29,0808	27,9643	28,8444	28,3241	28,9116	28,1732	28,4251	28,8295	28,4363	29,0205	28,6387	28,1971	28,2514	27,7323	27,7924	27,6622	27,7031
11	11	72,7	28,041	3047700000	93	AT1G09760.1	AT1G09760.1	160	25,1442	25,5247	25,4284	25,8241	25,7384	25,8377	25,4527	25,5817	25,6515	25,7498	25,888	24,7869	25,3603	25,6697	25,5929	26,0201	26,0402	26,0563	26,0779	25,6599
47	34	91	60,579	297370000000	1945	AT1G09780.1	AT1G09780.1	162	30,007	30,3089	30,2009	30,1728	30,1597	30,0971	30,2775	30,0682	30,1529	30,1277	30,1122	30,2502	30,1633	30,2687	30,1947	30,0526	30,2846	29,8821	30,1673	29,8741
22	19	58,4	44,756	57979000000	670	AT1G09795.1	AT1G09795.1	163	28,8146	28,8595	28,8191	28,8802	28,7909	28,792	29,0393	28,9685	28,8743	29,0563	28,7985	28,7676	28,827	28,6743	28,7497	28,5455	28,6347	29,1567	29,0593	28,2528
12	12	34,2	56,473	9164000000	203	AT1G09830.1	AT1G09830.1	164	26,5941	26,7752	26,7009	27,0032	26,766	26,823	27,0111	26,9369	26,9727	26,909	26,7572	26,706	26,6649	26,8442	27,0022	27,1378	27,0219	27,3738	26,9036	26,7068
13	13	52,6	21,04	9953300000	223	AT1G10200.1;AT1G10200.2	AT1G10200.1;AT1G10200.2	168	27,2132	26,8464	27,2547	27,0674	26,8803	26,9249	27,3577	26,85	27,019	27,3921	25,4362	26,3894	26,2979	26,5395	25,9968	25,415	26,6804	26,259	27,2365	26,7398
24	9	34,4	99,165	1369000000	106	AT1G10290.1	AT1G10290.1	169	24,6213	24,0379	24,1144	24,0458	24,1718	24,4149	24,1919	24,2672	24,5965	24,2926	24,5451	24,6185	24,6611	24,7529	24,5303	24,3613	25,0132	25,3278	25,103	25,0326
3	3	16,3	25,911	920480000	20	AT1G10360.1	AT1G10360.1	170	26,0696	22,9032	22,9891	23,3259	22,692	25,7392	25,9992	23,033	25,9056	22,2018	22,8684	23,4901	22,1451	22,1084	25,8671	22,5653	22,4881	24,0736	23,5199	25,0719
11	11	57,7	25,307	21543000000	264	AT1G10370.1	AT1G10370.1	171	27,8626	27,6123	28,1106	27,7759	28	28,3215	27,8585	28,0847	28,1814	28,0973	27,5578	27,8746	27,8056	27,653	27,8051	27,7784	28,0916	28,8163	27,869	28,2521
5	5	28,8	15,455	4136700000	81	AT1G10590.1;AT1G10590.2;AT1G10590.3	AT1G10590.1;AT1G10590.2;AT1G10590.3	175	26,6102	23,9911	26,7005	26,4128	23,3733	26,3549	26,2339	26,5093	25,5574	25,5853	23,166	26,6274	26,3222	26,4162	26,0214	26,5418	24,7462	27,2775	26,1295	26,299
16	1	80,7	20,608	29323000000	503	AT2G47170.3;AT2G47170.2;AT2G47170.1;AT1G10630.2;AT1G10630.1;AT5G14670.3;AT5G14670.2;AT1G70490.7;AT1G70490.6;AT1G70490.5;AT1G70490.4;AT1G70490.3;AT1G70490.2;AT1G70490.1;AT1G23490.1;AT5G14670.1	AT2G47170.3;AT2G47170.2;AT2G47170.1;AT1G10630.2;AT1G10630.1;AT5G14670.3;AT5G14670.2;AT1G70490.7;AT1G70490.6;AT1G70490.5;AT1G70490.4;AT1G70490.3;AT1G70490.2;AT1G70490.1;AT1G23490.1;AT5G14670.1	176	27,9003	27,3822	27,662	27,5644	27,032	27,6408	27,865	27,8355	27,3263	27,0655	28,7043	27,2775	27,7579	27,7246	27,1864	28,1153	27,8178	27,3333	27,9514	27,0773
16	10	42,8	46,678	20672000000	323	AT1G10670.4;AT1G10670.2;AT1G10670.1;AT1G10670.3	AT1G10670.4;AT1G10670.2;AT1G10670.1;AT1G10670.3	177	27,9361	28,0334	28,0169	28,0539	27,9662	28,133	28,0198	28,1633	28,1051	28,0002	28,5567	27,915	27,9228	27,6177	27,7949	27,9402	27,7969	27,6651	27,4861	27,7655
9	9	40,1	44,696	927140000	68	AT1G10700.1;AT1G10700.2	AT1G10700.1;AT1G10700.2	178	24,5711	24,6924	24,3399	23,5579	24,8026	21,9874	23,5261	25,1332	21,3004	22,2968	24,5274	24,2016	24,4418	24,1875	24,4378	24,7653	22,7448	25,7292	22,9397	23,3189
67	67	50,3	156,58	122570000000	2079	AT1G10760.3;AT1G10760.2;AT1G10760.1;AT4G24450.3;AT4G24450.2;AT4G24450.1	AT1G10760.3;AT1G10760.2;AT1G10760.1	179	28,194	28,0989	28,2208	27,9947	28,3156	28,092	28,1166	28,1341	28,1177	28,2384	28,396	28,2803	28,2683	28,2056	28,314	28,5132	28,4833	28,5668	28,418	28,2062
12	12	48,4	38,372	1512700000	131	AT1G10840.1;AT1G10840.2	AT1G10840.1;AT1G10840.2	180	24,7565	24,1875	25,0992	22,8319	24,6279	24,7134	25,5393	25,2062	25,0062	25,0067	24,5195	24,942	23,8183	24,94	25,1478	25,1989	24,9925	24,5314	25,1272	23,4995
3	2	31,1	15,897	22546000000	252	AT1G10960.1	AT1G10960.1	182	29,1357	29,7248	29,149	28,9276	29,3857	29,0299	23,5031	28,9524	29,0342	28,7815	28,8172	30,1548	29,2476	28,6877	29,1165	30,4245	29,0961	26,3774	30,2036	30,3158
4	4	19	26,508	333350000	17	AT1G11360.4;AT1G11360.3;AT1G11360.2;AT1G11360.1	AT1G11360.4;AT1G11360.3;AT1G11360.2;AT1G11360.1	183	23,4934	23,912	24,2838	23,0284	24,0779	24,8543	24,6457	24,935	24,4538	21,8575	22,704	22,1374	22,8825	23,31	22,8942	22,8309	22,9112	22,8907	25,5927	24,3686
9	9	40,5	26,2	13932000000	287	AT1G11430.1	AT1G11430.1	184	28,1287	27,6976	27,8995	27,4822	27,4247	27,9707	27,9804	27,6762	27,7959	27,2175	27,6833	26,2918	27,2905	27,2266	27,1981	27,6995	28,0083	27,7883	28,0821	27,8255
5	5	22,3	35,564	449930000	35	AT1G11545.1	AT1G11545.1	187	24,6217	24,6663	24,9843	24,9261	25,2918	24,9522	24,5624	24,6675	22,9084	22,3161	23,6621	22,8102	24,7495	24,354	21,9408	23,4283	22,9616	24,5988	24,5308	23,5842
9	9	17,6	61,687	2085600000	79	AT1G11580.1;AT1G11580.2	AT1G11580.1;AT1G11580.2	188	25,0895	25,3925	25,4972	25,388	24,9325	25,3954	24,6829	24,9009	25,6431	24,944	25,2514	25,4342	25,5249	25,6702	25,2961	25,2563	25,008	26,5199	25,868	26,5133
10	10	30,1	44,114	15460000000	260	AT1G11650.2;AT1G11650.1	AT1G11650.2;AT1G11650.1	189	27,0559	27,4924	27,577	27,5926	27,4716	27,2074	27,6839	27,15	27,4503	27,2842	27,4456	27,685	27,3831	27,2056	27,0413	27,4502	27,8007	28,0607	27,9614	27,4981
13	13	28,1	81,262	3074700000	116	AT1G11660.2;AT1G11660.4;AT1G11660.3;AT1G11660.1	AT1G11660.2;AT1G11660.4;AT1G11660.3;AT1G11660.1	190	25,7216	25,3049	25,7753	25,0397	26,5177	26,1996	26,174	25,4337	25,496	25,543	25,8363	25,3306	26,0214	25,4815	25,8346	26,2851	26,6334	26,1444	26,4252	26,147
17	17	23	118,51	2358100000	144	AT1G11720.1;AT1G11720.2	AT1G11720.1;AT1G11720.2	191	25,3556	25,3921	24,4343	23,6243	26,0474	24,1561	24,6328	24,3233	25,4668	22,0616	25,1379	24,9926	22,3892	25,2735	25,2304	25,7966	25,1975	23,1966	24,6526	25,1563
8	8	32,1	29,382	14786000000	321	AT1G11750.1;AT1G11750.2	AT1G11750.1;AT1G11750.2	192	27,3415	27,1189	27,3982	27,5251	27,2008	26,9318	27,432	27,22	27,2075	27,401	27,394	27,0413	27,4412	26,8701	26,9844	27,7955	27,6215	27,866	28,3339	27,524
7	5	32,3	37,614	191410000	21	AT1G11790.2;AT1G11790.1	AT1G11790.2;AT1G11790.1	193	23,1183	24,1024	23,7066	23,7697	23,9568	23,4448	22,8698	22,1047	23,9923	22,3717	22,3666	21,6084	22,9215	23,1998	22,8997	22,3827	21,6703	22,4282	23,1559	22,301
16	15	47	31,928	109190000000	723	AT1G11840.4;AT1G11840.3;AT1G11840.2;AT1G11840.1;AT1G11840.6;AT1G11840.5	AT1G11840.4;AT1G11840.3;AT1G11840.2;AT1G11840.1;AT1G11840.6;AT1G11840.5	194	29,572	29,3761	29,4746	29,5427	29,6031	29,7511	29,6735	29,7235	29,3575	29,2928	30,2034	29,4983	29,5474	29,5812	29,5461	29,7729	29,599	29,9037	29,7232	29,2834
43	43	80,9	44,444	1245800000000	4882	AT1G11860.1;AT1G11860.2;AT1G11860.3	AT1G11860.1;AT1G11860.2;AT1G11860.3	195	31,9587	31,9313	31,983	31,837	31,9956	31,9827	31,9232	31,9677	32,0237	31,9258	31,9448	31,9152	31,9415	31,9081	32,0383	32,1791	32,2019	32,2686	32,2192	31,9747
15	15	48,2	57,181	7779200000	279	AT1G11870.1;AT1G11870.2;AT1G11870.6;AT1G11870.4;AT1G11870.5;AT1G11870.3	AT1G11870.1;AT1G11870.2;AT1G11870.6;AT1G11870.4;AT1G11870.5;AT1G11870.3	196	26,1919	26,0429	26,3092	25,9284	26,1552	26,0792	26,203	26,1559	26,1736	26,5589	25,9209	26,1783	26,2968	25,8489	26,1015	26,2993	26,3898	25,6305	25,9425	25,9947
13	13	36,8	54,613	14241000000	388	AT1G11910.1;AT1G11910.2;AT1G62290.2;AT1G62290.1;AT1G62290.5	AT1G11910.1;AT1G11910.2	198	26,9439	26,9783	26,8027	26,837	26,5054	26,4814	26,6242	26,726	26,691	26,4415	27,2159	26,7996	26,7917	27,0865	26,7195	27,1387	27,3993	26,828	27,3816	27,0235
28	22	68,2	61,459	32484000000	763	AT1G12000.1	AT1G12000.1	200	27,3791	27,3782	27,383	27,3753	27,3478	27,3581	27,5147	27,3374	27,267	27,2506	26,9398	27,1438	27,2855	27,3431	27,2572	26,8277	27,6634	27,1103	27,1219	27,2762
1	1	7,5	36,531	2409500000	62	AT1G12010.1	AT1G12010.1	201	25,236	24,4582	25,8293	26,2576	24,5062	26,1464	25,3587	25,8207	26,539	25,4453	25,2764	22,7289	26,2103	25,5237	25,5631	24,8309	25,8997	25,3769	26,1899	25,966
13	13	41,3	46,095	3489900000	200	AT1G12050.1	AT1G12050.1	202	25,4488	25,5841	25,6616	26,2407	25,2019	25,6082	25,2809	25,1928	25,5012	24,1947	25,6275	24,5469	25,4196	26,3906	23,9591	25,3532	24,9426	26,6433	26,2997	26,5443
13	12	36,4	52,103	3214200000	190	AT1G12140.3;AT1G12140.1;AT1G12140.2;AT1G12200.2;AT1G12200.1;AT1G12160.1;AT1G12130.1	AT1G12140.3;AT1G12140.1;AT1G12140.2	203	24,8157	25,1169	24,9167	25,307	25,2378	24,9132	25,1694	24,9611	25,1147	24,8336	25,0775	24,9625	25,2495	25,2633	25,2537	25,2197	24,6485	24,9841	24,9051	25,063
16	16	51,1	43,994	14075000000	296	AT1G12230.1;AT1G12230.2	AT1G12230.1;AT1G12230.2	204	26,9753	26,7861	27,1301	27,2311	26,9048	27,0547	26,6406	26,9394	26,8174	27,082	27,3763	26,6095	27,1049	27,4346	27,2149	26,6764	26,3584	27,3268	26,4926	27,3149
19	17	40,5	73,843	36006000000	608	AT1G12240.1	AT1G12240.1	205	27,8444	27,4554	27,6705	27,6804	27,5237	27,8697	27,6188	27,8315	27,7628	27,6972	28,2339	27,5589	27,8061	27,6954	27,5219	27,8597	28,0353	27,7722	27,9583	27,7814
3	3	33,1	15,432	94880000	9	AT1G12250.3;AT1G12250.2;AT1G12250.1	AT1G12250.3;AT1G12250.2;AT1G12250.1	206	23,1007	21,9971	23,4223	23,3758	21,8756	22,8733	22,8908	22,0801	22,2696	24,4911	22,4212	22,0971	22,7255	23,207	22,7788	23,8462	21,9956	24,3476	25,1065	23,9492
30	25	62,6	64,584	10083000000	305	AT1G12270.1	AT1G12270.1	207	26,1926	25,3968	25,9749	25,9201	25,9724	25,9569	26,3884	26,3695	26,1425	26,2761	26,3714	26,0284	25,9759	26,2523	25,7192	26,1062	26,7708	26,2504	26,1201	25,8983
3	3	34,5	16,517	563990000	31	AT1G12310.1;AT1G62820.1	AT1G12310.1	208	24,8545	24,572	24,5492	25,3	24,3783	22,8009	24,5737	24,1215	22,1855	25,085	22,783	21,8523	23,1401	25,2894	25,0502	21,8571	24,5098	25,4298	23,8651	25,8936
5	5	24,9	35,368	270620000	61	AT1G12350.2;AT1G12350.1;AT5G02080.6;AT5G02080.1;AT5G02080.4;AT5G02080.7;AT5G02080.5	AT1G12350.2;AT1G12350.1	209	22,759	22,9236	22,5048	22,801	23,4275	22,5564	22,7791	22,5307	21,4995	22,1603	23,8186	22,064	22,6028	22,9243	22,4851	23,9158	23,6464	23,2582	22,7846	23,257
7	7	37,6	31,208	7913400000	196	AT1G12410.1	AT1G12410.1	211	26,0538	26,7448	26,2603	27,0742	26,0036	25,8794	25,5416	25,8455	26,5441	25,5534	26,6026	26,3138	26,5952	26,8157	25,2458	25,8542	26,4637	27,3692	27,2439	26,9207
8	8	27,5	33,851	999670000	56	AT1G12520.1;AT1G12520.2;AT1G12520.3	AT1G12520.1;AT1G12520.2;AT1G12520.3	212	23,9049	22,8653	25,4002	24,3934	24,3828	23,9689	24,4719	24,5321	22,219	25,4271	22,2788	25,835	25,3709	23,5666	23,6915	23,0094	25,1216	25,7335	25,3002	23,5112
3	3	15,5	34,912	201000000	18	AT1G12550.1	AT1G12550.1	213	23,8085	22,1906	23,2078	24,0513	23,3784	23,4758	22,9126	23,8012	24,2992	23,533	23,2521	21,5937	23,3756	23,438	23,6926	24,5084	22,7456	24,0617	24,5273	22,349
6	6	17,8	60,718	165390000	24	AT1G12770.2;AT1G12770.1	AT1G12770.2;AT1G12770.1	214	22,7921	22,4179	22,6506	23,2868	23,2901	22,8496	22,2134	22,1903	22,1374	23,4387	23,6113	22,9393	22,9996	23,7917	23,0093	22,6701	24,3737	24,0671	23,3991	23,7287
14	8	46,2	39,157	775890000	70	AT1G12780.1;AT4G10960.1	AT1G12780.1	215	22,052	23,4535	23,4471	25,839	24,0688	23,6762	22,6792	24,5682	24,4888	24,9576	24,8517	23,6907	23,661	23,0784	22,2227	23,2876	23,1951	25,1174	24,7881	23,4205
34	34	57,8	85,667	20310000000	659	AT1G12800.1	AT1G12800.1	216	27,1931	27,3791	27,0689	27,0043	26,9327	27,0025	27,0959	26,8229	26,8661	26,9446	27,45	27,3149	27,1099	27,0344	27,1479	26,9162	26,8375	27,1195	27,1138	26,4221
25	25	64,5	42,619	43092000000	713	AT1G12840.1	AT1G12840.1	217	28,0288	27,995	27,8048	28,1725	28,1439	27,8974	28,2118	27,8035	27,7641	27,869	28,0027	27,6749	28,1263	27,9258	27,9002	28,0786	28,4474	28,6697	28,6652	28,4978
34	9	89,1	37,667	246260000000	1953	AT1G12900.4;AT1G12900.3;AT1G12900.1;AT1G12900.5	AT1G12900.4;AT1G12900.3;AT1G12900.1;AT1G12900.5	218	31,0825	31,2942	31,1443	31,1442	31,925	31,3398	31,686	31,4021	31,5801	31,6177	29,8785	31,7813	31,1612	31,2495	31,8299	31,8586	31,9195	31,7628	31,5292	31,5266
25	1	73,8	34,332	435080000	318	AT1G12900.2	AT1G12900.2	219	22,3275	22,1211	21,9589	22,7911	23,3926	20,5228	20,7336	21,1066	20,7747	20,224	23,0265	23,8269	22,061	21,4723	22,0879	23,0952	22,2394	23,5186	22,4086	21,1075
18	17	42,4	59,324	3252100000	118	AT1G13020.1	AT1G13020.1	222	26,9711	25,3876	24,9647	25,3755	24,9915	27,1144	23,7332	24,8746	24,1272	22,9033	25,5255	24,4536	24,5832	24,715	24,98	25,0444	24,1996	24,1056	23,612	24,1852
7	2	45,6	29,667	20888000000	316	AT1G13060.1;AT1G13060.3;AT1G13060.2	AT1G13060.1;AT1G13060.3;AT1G13060.2	223	27,7496	27,445	27,3057	27,09	27,2701	27,6693	27,4277	27,3715	27,2706	27,7368	27,6115	27,4167	27,3382	27,3342	27,4203	27,729	27,6828	27,8952	27,5813	27,3129
3	3	6,8	61,399	110300000	11	AT1G13190.1	AT1G13190.1	225	24,0853	23,5816	23,2075	22,796	22,722	23,1607	23,4677	21,6045	22,3391	22,2601	23,4723	22,7784	22,9558	22,2511	22,8703	22,3405	23,1349	23,2741	23,2287	22,0899
13	13	46,1	40,424	41101000000	583	AT1G13270.1;AT1G13270.2	AT1G13270.1;AT1G13270.2	226	28,8143	28,7142	28,7715	28,75	28,7275	28,5264	28,7958	28,6606	28,5575	28,6834	28,4147	28,7401	28,3444	28,6367	28,6665	28,8282	28,6944	28,4637	28,6444	28,4577
7	6	39,8	27,809	11403000000	233	AT1G13280.1;AT3G25780.1	AT1G13280.1	227	27,7124	27,3428	27,3714	27,402	27,3506	27,6233	27,3965	27,5769	27,5953	27,3148	27,203	27,2649	27,4373	27,5041	27,7133	27,1679	27,3256	27,718	27,4739	27,5063
26	19	63,9	65,516	10617000000	717	AT1G13320.3;AT1G13320.1;AT1G13320.2;AT1G13320.4	AT1G13320.3;AT1G13320.1;AT1G13320.2;AT1G13320.4	228	26,044	26,0654	26,1434	25,8819	25,6024	25,6953	25,9751	25,8198	25,8394	25,8049	25,6397	25,5639	25,924	25,757	25,7847	25,9629	25,6577	25,2522	25,9694	26,0933
45	7	90,5	36,913	1515700000000	3927	AT1G13440.1;AT1G13440.2	AT1G13440.1;AT1G13440.2	229	32,6372	32,4999	32,575	32,613	32,6462	32,5076	32,6527	32,7218	32,5623	32,4051	32,7023	32,6396	32,4462	32,5493	32,6559	32,8319	32,6354	32,5688	32,6447	32,4782
2	2	10,7	46,803	164180000	20	AT1G13730.2;AT1G13730.1	AT1G13730.2;AT1G13730.1	230	22,6397	23,4594	21,641	23,2721	22,8379	21,7789	22,6013	22,7311	23,3313	22,1698	22,0659	23,3968	22,461	22,0385	22,1747	24,2545	24,768	24,8825	24,5841	23,1269
5	5	11,7	68,241	368040000	26	AT1G13750.1	AT1G13750.1	231	24,0106	24,0293	23,0363	24,532	22,6521	22,4926	24,6041	24,5403	24,3143	24,4772	22,4218	22,8646	22,2849	21,4843	21,5754	25,1563	23,6472	25,0444	23,628	25,2752
11	11	95,5	16,163	12368000000	248	AT1G13930.3;AT1G13930.2;AT1G13930.1	AT1G13930.3;AT1G13930.2;AT1G13930.1	234	27,7365	27,5927	27,1999	27,0504	26,8425	27,3661	27,0989	27,3298	27,0679	27,8263	27,3908	27,3921	27,4833	27,2176	27,3053	27,3774	27,2134	24,244	27,7871	26,6611
22	21	62,1	49,335	10104000000	283	AT1G14000.1	AT1G14000.1	237	26,3144	26,2908	26,2081	26,4733	26,7484	26,2795	25,9322	26,1754	25,8504	26,5793	26,3183	26,3763	26,0231	25,9636	26,6309	24,8199	25,8955	25,011	25,0964	26,1028
20	20	51,5	54,611	4249900000	180	AT1G14030.1	AT1G14030.1	238	25,0383	25,9343	25,4742	25,6004	25,8956	25,5101	25,2724	26,5949	25,7048	26,0975	26,5537	26,1453	26,4467	26,1131	26,3597	26,8999	27,2556	26,721	26,8159	26,2883
16	3	50,5	24,917	67857000000	448	AT1G14320.1;AT1G14320.2	AT1G14320.1;AT1G14320.2	241	29,4456	29,3804	28,9901	29,0758	29,548	29,0614	28,8398	28,8029	28,8037	29,0884	29,1738	29,7284	29,1	29,5776	29,4018	29,0401	28,2202	28,3618	28,5049	29,2007
2	2	36,8	17,279	1373300000	40	AT2G02760.4;AT2G02760.3;AT2G02760.2;AT2G02760.1;AT1G14400.2;AT1G14400.1	AT2G02760.4;AT2G02760.3;AT2G02760.2;AT2G02760.1;AT1G14400.2;AT1G14400.1	243	25,395	24,9748	25,23	23,234	23,3526	25,8617	25,4612	25,845	23,0549	25,8192	25,8431	23,391	25,6243	25,8181	23,2801	25,8238	25,5926	25,3252	24,6003	23,0446
9	6	44,1	29,058	2806800000	86	AT1G14410.1	AT1G14410.1	244	25,4352	25,4448	25,2066	25,8692	25,5878	24,6193	25,7713	25,1817	25,9342	25,2371	25,389	25,5939	25,9467	25,4517	24,7192	24,965	23,7358	26,045	26,2008	25,5292
44	43	50,3	125,92	27958000000	761	AT1G14610.1	AT1G14610.1	246	27,013	27,1109	27,1619	27,0832	27,3474	27,1858	27,2173	27,1642	27,2718	27,2196	27,3939	27,1728	27,077	26,869	27,2379	27,1765	27,0865	27,0804	27,0788	27,2739
15	12	28,5	87,593	1286300000	99	AT1G14650.3;AT1G14650.2;AT1G14650.1	AT1G14650.3;AT1G14650.2;AT1G14650.1	247	25,2666	24,4666	24,0166	25,5782	23,1721	23,8213	23,8383	24,1855	23,6556	24,474	23,7171	24,3043	26,1289	24,1005	22,6337	23,757	24,7716	26,3189	24,5647	23,7036
6	6	11,5	66,203	569770000	78	AT1G14710.2;AT1G14710.1	AT1G14710.2;AT1G14710.1	248	23,5317	23,9245	24,4039	23,5971	23,4538	23,7661	23,9855	23,2293	23,2943	23,51	23,6812	23,6334	23,8517	23,7502	24,1521	24,3982	24,6734	22,2383	24,2913	24,1544
19	19	62,9	40,745	92173000000	864	AT1G14810.1;AT1G14810.2	AT1G14810.1;AT1G14810.2	249	28,9342	29,1083	28,9615	28,9133	29,1304	28,8966	28,9909	28,9206	29,0144	29,0831	28,9591	29,1004	28,8728	28,9882	29,1328	29,0784	29,2829	29,3984	28,9111	29,1266
10	8	28,7	68,722	413790000	43	AT1G14830.1	AT1G14830.1	251	23,4868	22,9025	23,9239	23,4233	24,135	22,9656	21,456	23,6191	22,2854	22,1922	22,5527	23,9522	23,444	23,6221	23,8458	22,8621	24,0512	22,625	26,0454	24,7078
7	7	71,4	10,812	9729500000	165	AT1G14980.1;AT1G14980.2	AT1G14980.1;AT1G14980.2	254	26,6353	26,6913	26,9784	27,0112	25,8512	27,2414	26,4254	27,1449	27,1473	26,9688	26,6301	24,6175	26,7206	27,6	26,944	25,561	26,2093	26,9346	26,8145	27,4035
2	2	5,2	63,674	209270000	35	AT1G15060.1;AT1G15060.3;AT1G15060.2	AT1G15060.1;AT1G15060.3;AT1G15060.2	256	23,2608	23,0863	22,6815	23,6632	23,8239	23,3828	22,911	22,8597	23,4223	23,5503	23,6534	22,3674	23,2703	21,9103	22,7137	22,9858	23,7406	22,9865	23,9284	24,0525
16	16	23,6	95,208	2851700000	165	AT1G15130.1	AT1G15130.1	257	24,9511	24,9196	24,9615	24,5346	24,3861	24,908	24,856	24,8683	25,4102	24,8412	25,254	24,9445	25,2861	24,9621	24,8909	25,8846	25,23	26,1273	25,8906	25,3156
10	10	41,7	31,923	18563000000	230	AT1G15140.1;AT1G15140.3;AT1G15140.2	AT1G15140.1;AT1G15140.3;AT1G15140.2	258	27,6691	27,9973	27,9439	28,2613	28,185	27,9414	28,4235	28,3202	28,2682	28,1968	27,8458	28,3412	27,9059	27,9342	28,1688	27,9695	27,9903	28,5028	28,6229	27,9528
3	3	39,1	6,978	3264500000	49	AT1G15270.1;AT3G16040.1	AT1G15270.1	259	26,6672	26,921	26,078	26,3524	26,0403	22,1947	26,6106	27,245	26,2332	27,2954	26,7272	25,6632	26,391	22,3566	26,898	25,3415	26,0333	25,868	27,1692	26,3113
14	10	15,2	177,63	3655800000	64	AT1G15290.1;AT1G15290.2	AT1G15290.1;AT1G15290.2	260	22,7959	26,9156	26,7907	27,0695	27,4042	27,1554	26,7745	27,0911	27,26	27,4833	22,217	22,6077	27,108	27,1615	27,2549	22,1641	23,324	26,4099	26,2866	26,8212
15	13	45,6	42,357	8385500000	224	AT1G15340.1;AT1G15340.2	AT1G15340.1;AT1G15340.2	261	27,0473	27,2968	26,9151	26,5816	27,0011	26,8263	26,4383	26,5717	26,0772	26,5253	26,4376	26,1719	25,8528	26,6186	26,7509	25,6228	26,8622	26,7083	26,5213	26,6352
7	7	33,5	29,995	1192500000	71	AT1G15390.1	AT1G15390.1	262	23,9442	25,2892	22,9975	25,4794	25,6694	23,1304	24,5912	25,0566	24,7882	25,451	25,5243	24,5558	25,4223	25,6151	25,6146	22,8605	24,6829	23,8532	23,9615	23,6428
7	5	27,6	36,344	280730000	27	AT1G15470.1;AT1G15470.2	AT1G15470.1;AT1G15470.2	263	22,7468	24,8144	24,5072	24,8105	22,8604	23,9208	22,6026	23,6048	22,4169	23,483	23,9842	21,5594	23,5428	24,1605	22,2879	23,6874	23,5302	23,5312	24,013	23,3312
10	10	17,5	80,819	1673500000	71	AT1G15690.1;AT1G15690.2	AT1G15690.1;AT1G15690.2	264	25,5668	24,4335	25,7525	22,8433	24,8727	24,5229	24,1231	24,854	22,4108	21,3717	26,4005	25,4989	25,4039	25,4284	23,4881	24,8604	23,6794	24,312	23,9436	24,1781
7	6	24,3	40,633	1314000000	73	AT1G15710.1	AT1G15710.1	265	25,4834	24,3035	24,5743	24,9869	25,6967	24,407	25,2403	24,4268	23,4156	21,7247	25,2286	25,0384	24,6012	24,8137	24,1437	24,7505	25,4289	25,5086	25,4638	25,0008
8	6	26,3	50,258	990710000	40	AT1G15730.1	AT1G15730.1	266	22,3917	25,6196	24,9939	23,4306	25,2026	21,6511	24,0471	23,411	25,0566	24,703	25,0882	25,7946	22,5908	25,6205	24,3575	23,1606	22,7399	23,4232	23,7161	23,1502
32	11	35,3	124,3	12025000000	370	AT1G15750.4;AT1G15750.3;AT1G15750.2;AT1G15750.1	AT1G15750.4;AT1G15750.3;AT1G15750.2;AT1G15750.1	267	27,0009	26,6866	26,6748	26,7959	27,0231	26,7247	26,8497	26,796	26,8102	26,919	26,8162	25,8572	26,6667	26,6828	26,9046	26,2983	26,7325	26,9069	26,0846	26,7486
7	7	41,5	27,522	1676600000	127	AT1G15820.1	AT1G15820.1	268	24,5271	24,5588	25,2659	23,8989	24,6805	24,6715	23,8578	24,9837	24,8595	23,2003	24,7138	23,8541	24,3977	24,9392	25,0949	24,4955	25,1366	26,2058	24,5377	25,6428
12	8	84,7	15,377	24113000000	294	AT1G15930.2;AT1G15930.1	AT1G15930.2;AT1G15930.1	270	28,7416	28,7501	28,6641	28,8581	28,5369	28,6013	28,5667	28,749	28,6852	28,9646	28,0235	28,6416	28,7101	28,6725	28,4357	28,294	28,4698	28,1571	28,059	28,6446
18	18	62,8	37,488	7917000000	232	AT1G15950.3;AT1G15950.1;AT1G15950.2;AT1G15950.7;AT1G15950.6;AT1G15950.5;AT1G15950.4	AT1G15950.3;AT1G15950.1;AT1G15950.2;AT1G15950.7;AT1G15950.6;AT1G15950.5;AT1G15950.4	271	26,5451	26,1985	26,6288	26,9302	26,7548	26,546	26,5362	26,3247	26,5469	26,0277	26,7851	26,331	26,891	26,315	25,2031	22,5304	26,8287	27,0622	26,6966	26,6807
7	7	18,7	51,022	212650000	27	AT1G15980.1	AT1G15980.1	272	23,1968	22,7956	23,6811	23,2631	22,5978	23,2877	23,1608	23,1542	23,282	23,1026	22,3482	22,3199	24,0746	21,8892	22,7592	23,8003	22,4527	24,3641	23,9355	22,8601
20	20	68,4	34,13	29377000000	487	AT1G16080.1	AT1G16080.1	273	27,4302	27,0724	27,2561	27,3138	26,9644	27,2777	27,006	27,1693	27,0963	27,2285	27,519	26,7938	27,2974	27,164	27,0234	27,1407	27,0178	27,166	26,8597	27,3079
4	4	17,9	39,842	241160000	26	AT1G16190.1;AT1G16190.2;AT1G79650.3;AT1G79650.2;AT1G79650.1;AT1G79650.4	AT1G16190.1;AT1G16190.2	274	23,4532	23,2038	22,7106	23,8522	22,5689	22,9373	23,808	23,1304	22,5293	22,1222	23,1488	22,4201	22,8428	22,8262	22,3054	23,9465	23,0396	22,4426	24,6637	23,1354
11	4	41,9	31,675	525220000	39	AT1G16340.3;AT1G16340.2;AT1G16340.1;AT1G16340.4	AT1G16340.3;AT1G16340.2;AT1G16340.1;AT1G16340.4	277	22,6633	24,1793	24,26	24,0758	22,2165	24,3324	24,5281	24,3259	24,4083	24,5032	23,8307	24,2101	24,4817	24,5398	23,6296	24,0768	24,4512	23,3445	23,6324	24,3694
19	15	50,8	54,051	15092000000	307	AT1G16350.1	AT1G16350.1	278	26,8029	27,2654	27,2442	27,0915	26,9083	27,1765	27,1087	27,1382	27,1177	27,2124	27,2257	27,238	26,8167	27,2024	27,2647	25,9527	26,5021	26,2787	26,2273	26,6741
1	1	4,7	30,155	16527000	2	AT1G16445.1	AT1G16445.1	279	23,0179	22,2339	21,4345	22,0797	22,3821	23,1618	21,2165	22,0927	22,9699	21,4628	22,3787	23,1049	21,7005	20,9718	21,5467	23,5941	22,1267	22,9523	23,1029	22,6898
10	10	63,2	29,451	2675900000	112	AT1G16460.6;AT1G16460.5;AT1G16460.4;AT1G16460.3;AT1G16460.1;AT1G16460.2	AT1G16460.6;AT1G16460.5;AT1G16460.4;AT1G16460.3;AT1G16460.1;AT1G16460.2	280	25,329	25,5128	25,4607	25,6161	25,3776	25,4043	25,4203	25,7714	25,5263	25,8574	24,8687	24,0921	25,217	24,5412	24,3069	25,1572	23,9418	25,3875	25,3512	25,1223
15	2	66,4	25,701	39040000000	457	AT1G16470.2;AT1G16470.1	AT1G16470.2;AT1G16470.1	281	27,8986	28,0067	28,2001	28,2483	27,8654	28,2038	28,2015	28,3801	28,055	28,0792	28,3342	28,3004	28,2826	28,1915	28,0306	28,4049	28,0425	28,1326	28,5238	27,705
29	29	57,8	61,83	17614000000	540	AT1G16720.3;AT1G16720.1;AT1G16720.2	AT1G16720.3;AT1G16720.1;AT1G16720.2	282	26,937	26,5367	26,9207	26,6273	26,6836	26,8218	26,9075	26,7577	26,7098	26,5789	27,0082	26,7402	26,9867	26,7631	26,8447	27,0903	26,6469	27,0924	26,2123	26,7163
10	10	36,9	31,294	46021000000	320	AT1G16880.1;AT1G16880.2	AT1G16880.1;AT1G16880.2	284	29,0295	28,9713	28,6372	28,982	28,3732	28,8596	28,6607	28,8953	28,7184	29,0655	28,8471	28,5852	29,2803	28,9365	28,7296	28,9916	28,2355	28,5436	28,502	28,9358
5	2	47,7	17,22	815660000	61	AT1G16890.2;AT1G16890.3;AT1G16890.1;AT1G78870.4;AT1G78870.1	AT1G16890.2;AT1G16890.3;AT1G16890.1	285	24,392	23,6512	23,9385	24,2817	24,2564	24,293	23,5238	24,9217	24,5351	23,2375	22,3604	23,0245	22,5936	24,3291	23,0024	22,4803	24,0395	24,6511	25,5021	24,5939
12	10	42,4	46,044	5530000000	277	AT1G17050.1	AT1G17050.1	286	25,7688	25,9176	25,9988	25,6715	25,7511	25,296	25,7388	25,6274	26,0874	25,795	25,6658	25,9403	25,7655	25,9682	25,6493	26,0179	26,5557	26,4916	26,9302	26,4206
10	10	51,7	25,388	13740000000	269	AT1G17100.1	AT1G17100.1	287	27,1901	27,5338	27,0023	27,4196	26,9616	27,1053	27,042	27,1014	26,9348	27,0628	27,3976	27,5178	27,3398	27,561	27,2273	27,1951	27,218	26,9986	27,4253	27,0728
9	9	39,7	37,676	3616100000	238	AT1G17160.2;AT1G17160.1	AT1G17160.2;AT1G17160.1	288	25,7704	25,3238	25,6509	25,5309	25,1264	25,5722	25,6409	25,6209	25,2919	25,1405	25,135	23,6753	25,6492	25,3237	25,4505	25,6608	25,3836	25,222	25,9508	25,6623
37	37	43	109,75	40995000000	779	AT1G17220.1	AT1G17220.1	291	27,4276	27,4414	27,3393	27,4944	27,3443	27,1694	27,676	27,5979	27,1993	27,1992	27,6679	27,8774	27,6472	27,2773	27,3373	27,602	27,4887	27,7332	27,5706	27,3525
31	24	57,1	59,82	82241000000	897	AT1G17290.1	AT1G17290.1	292	28,4748	28,5212	28,492	28,7112	28,4004	28,4582	28,3758	28,5197	28,4401	28,426	28,656	28,7182	28,5604	28,5383	28,3975	28,7517	28,6281	28,4826	28,2775	28,0688
8	4	21,6	45,733	418780000	37	AT1G17370.2;AT1G17370.1	AT1G17370.2;AT1G17370.1	294	23,3005	23,1007	23,502	23,416	23,6472	23,5305	21,5233	24,1838	22,7971	22,706	24,5455	23,4615	23,1405	23,0497	23,582	22,2407	22,8746	23,9426	25,2446	23,4201
15	15	47,4	44,639	3686100000	120	AT1G17470.2;AT1G17470.1;AT1G72660.3;AT1G72660.2;AT1G72660.1;AT1G72660.4	AT1G17470.2;AT1G17470.1	296	26,2614	25,8715	25,2089	25,3781	25,8729	25,1595	24,4862	25,0217	24,6166	25,0824	25,6337	23,5432	25,8576	25,3127	25,1321	23,8462	24,1896	23,9319	25,1066	24,756
10	10	51,8	31,282	6415200000	261	AT1G17650.2;AT1G17650.1	AT1G17650.2;AT1G17650.1	297	25,905	25,9233	25,6132	25,6517	25,7428	25,7193	25,7506	25,6129	25,6928	25,7508	26,2213	25,7343	25,6563	25,5694	25,8042	26,0522	26,2207	26,4976	26,2963	26,2983
14	12	35,8	56,175	1038100000	95	AT1G17720.2;AT1G17720.1	AT1G17720.2;AT1G17720.1	298	23,4559	24,5882	24,4607	24,8003	23,3707	23,821	24,5267	23,8271	23,7617	23,2828	24,3348	22,8283	22,1799	24,6953	24,3433	24,4132	24,2003	23,8244	24,7357	25,8692
17	15	43,4	66,453	4428400000	152	AT1G17745.1;AT1G17745.2	AT1G17745.1;AT1G17745.2	300	25,8652	25,7068	25,8167	25,6403	25,8638	25,4112	25,3724	26,0602	25,6142	24,0371	25,8534	25,4255	26,0648	25,5537	25,3211	25,3083	26,0924	26,0158	25,6326	25,0372
2	2	12,2	22,081	181350000	29	AT1G17860.1	AT1G17860.1	301	22,8898	23,4007	22,3607	23,4574	22,7464	23,1793	22,1751	22,8628	23,3276	23,6552	22,8905	21,8205	23,4289	23,4026	21,7882	22,9546	23,0997	24,5928	24,4278	24,3802
9	8	77,6	17,946	28949000000	492	AT1G17880.1	AT1G17880.1	302	27,4808	27,4576	27,6911	27,4304	27,8982	27,4217	27,4707	27,3624	27,4579	27,7272	27,6241	27,7638	27,3835	27,6452	27,514	27,876	28,3683	28,1719	28,0577	28,1107
16	11	77,1	36,227	10116000000	311	AT1G17890.1;AT1G17890.3;AT1G17890.2	AT1G17890.1;AT1G17890.3;AT1G17890.2	303	26,3237	26,3081	26,7015	26,4953	26,6657	26,6554	26,3732	26,4977	26,4468	26,0263	26,4929	26,2143	26,574	26,3799	26,3215	26,6512	27,2133	26,9644	27,2044	26,1455
22	22	36,8	59,242	17277000000	359	AT1G18070.1;AT1G18070.2;AT1G18070.3	AT1G18070.1;AT1G18070.2;AT1G18070.3	305	26,7352	26,6016	27,0335	26,8088	26,9744	26,8872	26,8802	26,9546	26,5972	26,5291	26,4358	26,9259	26,9191	26,5805	26,8799	26,8874	26,6674	27,3966	26,7318	26,5106
27	21	80,1	35,747	121990000000	900	AT1G18080.1	AT1G18080.1	306	29,9443	29,835	29,8404	29,8489	29,4448	29,6064	29,6764	29,8194	29,629	29,5339	30,0492	29,5002	29,9045	29,9436	29,685	29,5124	29,4176	29,0227	29,4353	29,4119
10	8	23,8	66,231	495450000	38	AT1G18150.3;AT1G18150.2;AT1G18150.1;AT3G18040.5;AT3G18040.1;AT3G18040.4;AT3G18040.3;AT3G18040.2;AT5G19010.1;AT1G73670.1	AT1G18150.3;AT1G18150.2;AT1G18150.1	308	24,1391	24,8819	21,6231	23,8573	24,4217	23,9836	23,9751	22,5761	24,3242	24,3142	22,3854	23,5541	22,0882	24,1614	24,2387	23,0724	23,8257	25,1539	22,7606	22,774
9	9	88,2	18,35	2306500000	67	AT1G18210.2;AT1G18210.1	AT1G18210.2;AT1G18210.1	309	26,2901	25,8616	25,051	25,1372	25,7825	25,9484	25,6959	26,3187	25,0711	26,3449	25,8055	22,492	26,051	25,5058	25,8216	25,3229	25,6639	25,9065	26,1915	25,7499
3	2	24,7	25,906	479660000	35	AT1G18250.1;AT1G18250.2	AT1G18250.1;AT1G18250.2	310	24,3782	22,2274	24,1866	22,9328	23,2085	23,957	24,3449	22,748	24,741	24,7335	22,3862	22,1713	24,4844	23,5299	22,579	24,5584	24,7096	25,092	25,2629	24,5768
23	23	24,6	147,04	2050200000	127	AT1G18270.1;AT1G18270.2;AT1G18270.3;AT1G18270.4	AT1G18270.1;AT1G18270.2;AT1G18270.3;AT1G18270.4	311	24,5735	24,5733	24,6339	24,5411	25,027	24,5832	24,6979	24,671	24,6957	24,4736	24,5146	24,7149	25,7384	24,6503	24,4538	25,2869	25,4068	25,2239	25,1926	24,6535
5	5	19,4	31,561	1040200000	54	AT1G18440.1;AT1G18440.2	AT1G18440.1	312	24,7696	24,278	24,6967	24,1164	25,078	25,0325	24,5206	22,7462	22,0559	24,6647	25,1918	24,5623	24,6736	24,0094	24,5389	22,8067	25,8859	25,4493	25,6821	22,8551
10	10	34,2	48,936	1288100000	57	AT1G18450.1;AT1G73910.2;AT1G73910.1;AT1G73910.3	AT1G18450.1	313	24,8727	24,9885	24,6049	24,8187	25,5714	24,5375	24,8955	24,7527	24,6724	24,9341	22,6167	22,2835	24,8279	24,6051	22,0538	22,4094	25,1732	25,2839	25,2888	22,7791
34	13	68,6	68,675	21604000000	441	AT1G18500.1	AT1G18500.1	314	27,0754	27,3747	27,2109	27,3167	27,4583	27,2666	27,3088	27,3426	27,2591	27,2565	26,5787	27,2508	27,3051	27,1318	27,4127	27,1882	27,292	27,2197	26,8149	27,5211
21	8	63,1	26,152	92650000000	845	AT1G18540.1	AT1G18540.1	315	28,8232	28,8507	28,5306	28,9038	29,1219	28,9705	28,6211	28,5002	28,9041	29,1235	29,0423	28,9545	28,7318	29,241	29,0088	29,0651	28,8709	28,5998	28,8171	28,8557
16	9	64,2	39,912	1400100000	69	AT1G18590.1	AT1G18590.1	316	24,5605	24,8123	24,8103	24,531	24,5665	24,2971	24,7395	24,7242	24,8369	25,4757	24,2343	23,9349	24,5935	25,1723	25,0576	25,2991	24,5619	25,3984	24,6713	25,4441
11	11	46,8	32,318	2729200000	118	AT1G18640.2;AT1G18640.3	AT1G18640.2;AT1G18640.3	317	25,3007	25,4563	25,4046	25,6754	25,3638	25,49	25,5183	22,2674	25,3414	25,6675	25,5875	25,6692	25,9968	25,7032	25,6374	24,5434	25,4225	25,5224	24,7805	25,8735
16	16	92,5	23,641	23853000000	375	AT1G19570.1;AT1G19550.1	AT1G19570.1	323	27,9704	27,7653	27,207	27,3848	27,6984	28,0453	28,0914	28,0684	27,5589	27,7914	28,1729	27,7073	28,1642	27,8483	27,7482	27,8085	27,6821	27,7247	27,5677	28,3862
5	5	26,2	34,854	2490100000	52	AT1G19670.1	AT1G19670.1	325	25,6777	22,5019	25,6981	25,0865	25,5552	26,3696	25,7796	26,5161	26,6172	25,7324	22,0184	25,6255	26,0465	25,9454	26,5326	26,876	26,3821	26,3693	22,7091	26,7643
4	3	29,5	31,371	459420000	54	AT1G19740.1	AT1G19740.1	329	23,9879	23,2397	23,8762	22,5334	23,1784	23,9141	23,7119	23,4601	24,0188	23,5295	23,3941	21,9881	23,3193	23,953	22,9244	24,4373	23,7407	24,2475	24,7807	23,6955
25	20	52,7	53,638	13158000000	448	AT1G19920.1	AT1G19920.1	332	26,3559	26,4574	26,4107	26,7442	26,3171	26,3497	25,7625	26,6442	26,7666	26,48	27,0117	26,5952	26,7666	26,961	26,4629	26,3076	26,8605	26,8978	27,1889	26,9607
31	9	79,5	50,342	40116000000	440	AT1G20010.1;CON__ENSEMBL:ENSBTAP00000025008	AT1G20010.1	333	28,2207	27,895	28,3232	27,9789	28,1704	28,2845	28,0241	28,0225	28,0069	28,1171	28,1726	27,6549	28,2539	27,9671	28,0576	28,0516	28,1319	27,6879	27,8361	28,3075
29	27	70,2	41,168	199030000000	1454	AT1G20020.1;AT1G20020.3;AT1G20020.2	AT1G20020.1;AT1G20020.3;AT1G20020.2	334	29,7553	29,5977	29,5973	29,6214	29,5522	29,6363	29,5206	29,4836	29,4937	29,4256	29,8567	29,5692	29,3687	29,6993	29,5885	29,8796	29,9194	30,1334	30,1228	29,8154
10	10	19,1	65,395	2166000000	95	AT1G20110.1	AT1G20110.1	335	25,3436	25,3483	25,6477	25,3924	25,5119	25,1802	25,3255	25,2093	25,0771	25,1359	25,6126	23,6069	24,568	25,415	24,3781	22,5447	24,9638	24,8556	25,1734	24,4676
4	4	10	81,479	150630000	47	AT1G20160.1;AT1G20160.2;AT1G20160.3	AT1G20160.1;AT1G20160.2;AT1G20160.3	336	22,3671	22,0891	22,2355	22,5237	22,2538	23,2734	22,3932	22,6696	22,2582	21,8708	21,7903	21,6434	22,0401	22,0464	21,6918	23,017	22,6953	23,2592	23,4619	23,4148
26	13	57,6	55,582	21331000000	481	AT1G20200.1	AT1G20200.1	338	26,9844	26,9726	27,0901	27,0524	27,1758	27,1761	27,0053	27,1864	27,3253	27,4653	27,2967	27,3416	27,3258	27,2512	27,4701	26,1858	26,8011	26,7029	26,6026	26,8224
11	10	39	33,763	6547200000	178	AT1G20220.1	AT1G20220.1	339	26,7691	26,5163	26,6752	26,6403	26,9109	26,6996	26,8405	26,7049	26,8623	25,9969	26,9651	26,6759	26,8676	27,0526	27,0185	26,1211	26,2737	25,7174	25,6829	26,4506
34	7	75,5	54,107	117570000000	1257	AT1G76030.1;AT1G20260.1	AT1G76030.1;AT1G20260.1	341	28,7946	28,886	28,9056	28,7442	28,73	28,8405	28,9958	28,7563	28,8624	28,7683	28,8534	28,806	28,7723	28,7087	28,739	29,2982	29,1622	29,3932	29,1297	29,3365
5	5	71,9	16,984	221570000000	578	AT1G20340.1	AT1G20340.1	342	31,508	31,9171	30,8921	31,7396	31,4648	31,269	31,301	31,2541	31,3406	31,4693	30,9108	31,3891	31,0809	31,371	31,7059	32,3188	32,2349	32,1219	32,6424	31,9266
17	16	83,8	29,896	14812000000	262	AT1G20440.1	AT1G20440.1	344	27,4475	27,4062	26,7894	27,3185	26,5497	26,9847	26,121	27,1462	26,6396	26,7085	28,2695	26,7279	26,8889	27,4748	26,6414	27,5219	26,8516	26,8042	27,5667	26,5344
12	12	51,4	29,443	8976200000	218	AT1G20450.2;AT1G20450.1	AT1G20450.2;AT1G20450.1	345	26,6328	26,6784	26,2563	26,847	26,3742	27,091	26,5244	26,4176	26,7682	26,6	27,057	26,754	26,556	27,0613	26,7677	27,2527	26,7266	25,9818	26,1974	26,5894
18	18	49,3	59,374	3350900000	159	AT1G20510.1;AT1G20510.3;AT1G20510.2	AT1G20510.1;AT1G20510.3;AT1G20510.2	346	25,9988	25,0009	25,7075	25,2339	24,5457	25,8186	24,8442	25,7014	25,4523	25,5136	26,4965	22,9957	25,5753	23,301	25,0388	23,9818	24,5588	25,9942	24,4332	24,8344
3	2	26	14,237	1171100000	77	AT1G20580.1;AT1G20600.1	AT1G20580.1	349	25,5188	24,7394	24,959	24,6743	22,7733	25,0532	25,0725	25,251	25,2406	24,7183	24,8739	25,3026	24,5703	24,8511	22,5234	24,0728	23,6982	25,6623	24,9636	23,9042
34	27	70,1	56,695	339880000000	1597	AT1G20620.1;AT1G20620.5;AT1G20620.6;AT1G20620.2;AT1G20620.4;AT1G20620.7	AT1G20620.1;AT1G20620.5;AT1G20620.6;AT1G20620.2;AT1G20620.4;AT1G20620.7	350	30,6462	30,1677	30,7201	30,2677	30,3781	30,5557	30,1017	30,6862	30,4013	30,2145	30,5548	30,0355	30,5447	30,3661	30,501	30,458	30,2828	30,3569	30,0922	30,351
22	10	50,4	56,761	6909400000	244	AT1G20630.1	AT1G20630.1	351	26,4426	26,1142	26,6012	25,8847	26,0497	26,2176	26,005	26,4891	26,212	26,3684	26,2666	26,0359	25,8863	26,4565	26,6232	25,8442	25,8925	26,0851	26,4541	26,523
1	1	13,3	11,257	1907900000	44	AT1G20696.3;AT1G20696.4;AT1G20696.5;AT1G20696.1;AT1G20693.2;AT1G20693.3;AT1G20693.1;AT1G20696.2	AT1G20696.3;AT1G20696.4;AT1G20696.5;AT1G20696.1;AT1G20693.2;AT1G20693.3;AT1G20693.1;AT1G20696.2	352	25,1079	25,3635	25,2955	22,0603	26,0132	25,7264	24,8232	24,8783	25,5909	25,5887	21,3498	22,4078	25,5912	26,1107	26,4519	22,8791	25,2731	25,4649	22,4242	26,0994
8	8	48	25,477	6273500000	121	AT1G20810.2;AT1G20810.1	AT1G20810.2;AT1G20810.1	354	26,7944	27,0222	26,8734	26,9143	26,5972	26,9276	26,8646	26,8075	26,8534	27,0664	26,1439	22,2022	26,7917	26,1896	26,3865	25,7465	26,393	27,1611	27,4244	26,1778
40	26	69,9	67,118	45093000000	1110	AT1G20950.1	AT1G20950.1	356	27,4899	27,5707	27,4312	27,5944	27,4595	27,3999	27,4855	27,5818	27,4058	27,2457	27,7379	27,4253	27,5388	27,641	27,5252	27,5685	27,4853	27,1595	27,4807	27,3672
7	7	32,7	23,707	6440200000	151	AT1G21065.1	AT1G21065.1	358	26,7544	26,9142	26,9361	26,9322	27,1376	27,1541	27,3492	27,006	26,6574	26,9778	26,6366	26,4883	26,7135	26,7637	26,6547	25,1724	25,538	26,6988	26,39	26,8545
13	13	47,5	40,747	4346700000	158	AT1G21130.1;AT1G21130.2;AT1G21100.1;AT1G21120.1;AT1G21120.2;AT1G21110.1	AT1G21130.1;AT1G21130.2;AT1G21100.1;AT1G21120.1;AT1G21120.2	360	25,3695	25,8415	25,5212	25,6947	24,9389	25,2811	26,0659	26,7727	25,8216	25,7222	23,3671	24,4572	25,5267	25,2185	25,1002	25,247	25,5091	25,0927	24,8277	23,572
5	5	32,9	24,822	3382300000	70	AT1G21350.2;AT1G21350.3;AT1G21350.5;AT1G21350.4;AT1G21350.1	AT1G21350.2;AT1G21350.3;AT1G21350.5;AT1G21350.4;AT1G21350.1	362	23,055	26,1748	22,9172	26,0773	25,9754	21,4567	26,2113	26,7529	26,6457	25,6868	26,6224	26,2725	26,5708	25,9434	26,2631	25,972	25,4398	26,5347	26,7789	23,127
7	6	15	55,791	1253400000	101	AT1G21380.1	AT1G21380.1	363	24,6575	24,5427	24,7391	24,5656	24,2548	23,9423	24,7183	24,4294	24,0889	24,042	24,7213	24,0164	24,5433	24,5483	24,1318	24,4312	24,7446	23,9062	25,4371	25,2145
13	12	56	36,306	4817500000	206	AT1G21440.2;AT1G21440.1	AT1G21440.2;AT1G21440.1	364	25,761	26,1305	25,9558	25,7532	25,2361	26,5297	25,8431	26,4474	25,8214	25,7895	26,3771	23,7791	26,3167	26,2652	24,2982	25,8853	25,4458	26,3467	26,2557	26,1512
2	2	8,7	13,258	1858900000	27	AT1G21500.1	AT1G21500.1	365	25,792	26,1052	23,0024	23,8909	26,6438	25,7033	23,2677	25,6146	25,5502	26,3225	25,9212	25,7165	26,489	26,2464	26,3837	25,5231	23,1939	22,4285	26,672	26,5202
23	21	40,7	77,288	7903800000	220	AT1G21670.1	AT1G21670.1	372	25,957	26,3927	26,7961	26,263	26,5155	26,2879	26,4835	26,383	26,2731	26,6384	26,4857	26,5443	26,5856	26,5252	26,5318	26,7295	26,4172	25,9189	26,8272	26,9072
26	24	44,3	78,441	25284000000	504	AT1G21680.1	AT1G21680.1	373	27,6278	27,4523	27,5067	27,5879	27,5558	27,5806	27,2404	27,5252	27,5713	27,3782	27,6711	27,7713	27,4168	27,4067	27,7264	27,8283	27,1237	27,7653	27,6181	27,6356
10	3	52,9	22,798	14672000000	412	AT1G21720.1	AT1G21720.1	374	27,173	27,1867	27,0101	27,1352	26,8611	26,8818	26,8071	27,1831	26,9378	26,6505	27,5856	26,7887	27,0669	27,0805	26,932	27,502	27,5604	27,6207	27,8315	26,9322
32	27	57,7	55,601	54144000000	753	AT1G21750.1;AT1G21750.2	AT1G21750.1;AT1G21750.2	375	28,3444	28,7611	28,311	28,4698	28,2214	28,44	28,4536	28,5302	28,2996	28,0377	28,5633	28,3919	28,628	28,7198	28,4665	27,784	28,0821	28,3044	28,2065	28,5535
2	2	14,4	12,561	185840000	10	AT1G21770.1	AT1G21770.1	376	24,8911	24,5665	23,3622	22,6045	24,5543	22,9397	23,1155	24,5219	23,0574	22,345	21,5262	23,1368	23,5188	24,8484	23,1151	22,7893	22,658	23,9112	23,6757	22,48
1	1	4,6	30,721	2869100000	40	AT1G22280.1;AT1G22280.3	AT1G22280.1;AT1G22280.3	378	26,8436	22,5746	26,9085	22,9955	26,0732	26,351	26,2821	26,8446	26,9126	26,6436	24,0574	26,6424	26,9171	22,7115	26,5185	23,8727	26,279	27,8459	26,2214	26,5958
26	21	77,2	28,915	32681000000	650	AT1G22300.1;AT1G22300.2;AT1G22300.3;AT1G78220.1	AT1G22300.1;AT1G22300.2;AT1G22300.3	379	27,7724	27,9984	28,1756	27,6935	27,2937	27,3509	27,5825	27,6179	27,6904	27,4412	28,2705	27,5461	28,0628	28,0766	27,5642	27,3163	27,3138	26,9001	27,5335	27,7973
14	12	29,3	54,364	3156800000	144	AT1G22360.1;AT1G22360.2	AT1G22360.1;AT1G22360.2	380	25,209	24,7777	25,3847	24,8726	25,0853	25,4156	24,8775	25,4758	25,4689	24,5478	25,3724	24,5126	25,3636	25,0666	25,2686	25,923	25,7059	25,1892	25,4173	24,8663
7	5	14,1	55,01	445500000	29	AT1G22400.1;AT1G22380.1	AT1G22400.1	382	24,6492	22,8664	24,4303	22,6722	22,104	24,8694	24,3922	24,6858	24,1363	23,1075	23,8253	22,8616	24,3866	24,7922	23,6372	24,9356	23,489	23,0996	24,3996	23,0005
25	19	56,9	58,326	23348000000	381	AT1G22410.1	AT1G22410.1	383	27,8089	28,6878	28,0258	28,1262	28,3217	28,2373	28,4169	28,4121	28,536	28,5303	28,5604	28,2202	28,1438	28,2294	28,5871	28,1413	27,725	28,0064	28,2489	27,7331
11	11	28,6	42,529	1301100000	62	AT1G22430.2;AT1G22430.1;AT1G22430.5;AT1G22430.4;AT1G22430.3;AT4G22110.2;AT4G22110.1	AT1G22430.2;AT1G22430.1;AT1G22430.5;AT1G22430.4;AT1G22430.3	384	24,9308	25,0243	24,7722	23,6649	25,2914	22,7162	25,0549	25,0809	25,0675	24,8286	24,9068	22,5784	24,324	23,8779	21,8376	24,6388	25,2343	24,3225	24,7422	23,1674
30	27	56,8	76,007	27873000000	500	AT1G22530.1;AT1G22530.2	AT1G22530.1;AT1G22530.2	386	27,734	27,1653	27,4751	27,1714	26,9768	27,5868	27,393	27,6773	27,5635	27,3458	27,8694	27,4726	27,6777	27,2941	27,7203	27,0296	26,6647	26,7528	27,3322	27,131
4	4	32,7	11,879	657210000	38	AT1G22630.1	AT1G22630.1	387	23,3391	22,0977	25,08	25,1865	24,5513	24,618	24,0164	24,2357	24,3346	23,6797	23,1374	24,1743	24,1495	22,1694	22,5181	23,2773	22,149	23,4495	23,157	22,2475
17	17	69,7	17,545	94744000000	454	AT4G09800.1;AT1G34030.1;AT1G22780.1	AT4G09800.1;AT1G34030.1;AT1G22780.1	389	29,8706	29,774	29,542	29,9054	30,2681	29,8487	29,6483	29,7115	29,8457	30,1671	29,7879	29,9719	29,3477	30,0218	30,095	30,1391	29,8908	29,6272	30,3264	29,8355
2	2	9	39,365	170990000	27	AT1G22800.1	AT1G22800.1	390	23,1438	23,6261	22,3764	22,3705	23,2812	22,7307	22,7902	22,7832	22,4733	22,3074	23,0969	22,4319	22,3155	22,8163	22,3802	23,2123	22,9814	23,3366	21,8769	22,7742
5	3	46,5	12,394	11751000000	131	AT1G22840.1;AT1G22840.2	AT1G22840.1;AT1G22840.2	391	27,7766	27,9251	27,5908	27,7745	27,2338	27,6097	27,2109	28,0325	27,4545	27,7298	27,8258	27,626	28,0454	28,2038	27,5853	27,7653	27,2278	27,5676	27,5831	27,1222
13	13	46,6	55,812	1766300000	156	AT1G22940.1	AT1G22940.1	393	24,5069	24,4832	24,4544	23,8848	23,9523	24,703	24,6077	24,0715	24,7091	24,6741	23,7428	23,9135	24,0155	24,7217	24,0755	24,31	24,1381	23,9372	25,0013	24,565
10	10	68,1	17,859	3519600000	113	AT1G23130.1	AT1G23130.1	394	26,6171	25,9947	25,7887	26,3017	25,6627	26,1753	26,2852	25,9379	25,5129	25,5248	26,333	25,1731	26,152	25,4911	24,4647	25,6612	25,0611	24,9392	26,2567	25,2328
1	1	5,5	18,569	125170000	46	AT1G23140.1;AT5G37740.1;AT5G37740.2	AT1G23140.1;AT5G37740.1;AT5G37740.2	395	22,1442	22,3722	22,3388	22,084	22,5424	22,02	22,2687	21,9616	21,6504	21,2005	21,8139	21,8778	22,2153	21,4469	21,3726	21,6865	22,372	23,3108	23,4379	21,1363
21	21	34,9	91,693	1506200000	134	AT1G23180.1;AT1G23180.2	AT1G23180.1;AT1G23180.2	396	24,2393	24,6217	24,8952	24,1582	23,7309	24,2481	24,4162	23,8211	25,1748	24,0999	24,8853	24,4874	24,759	23,7189	23,5345	23,9074	25,0664	23,5891	24,508	24,4196
45	30	82	63,17	93062000000	1206	AT1G23190.1	AT1G23190.1	397	28,7871	28,9344	29,0247	28,8716	29,0696	28,9185	28,9401	28,9115	29,0676	28,9261	28,8546	29,0111	28,7975	28,8805	29,0222	29,2089	29,3358	29,3811	29,4964	29,3217
13	1	59,6	16,292	14141000000	83	AT1G23290.1	AT1G23290.1	399	27,8819	22,2632	27,7676	28,0543	28,1335	28,2434	28,0355	27,8377	28,5553	28,7679	27,6512	28,234	27,4391	28,1198	28,3953	28,1343	28,017	26,9549	27,5998	27,394
45	26	79,6	53,301	901250000000	3430	AT1G23310.1;AT1G23310.2	AT1G23310.1;AT1G23310.2	400	31,6126	31,5208	31,4349	31,6813	31,3596	31,6559	31,4914	31,5383	31,4814	31,4386	31,5567	31,3118	31,5063	31,4035	31,2733	31,468	31,409	31,826	31,6444	31,602
6	5	37,8	23,618	238080000	14	AT1G23440.1;AT1G23440.3;AT1G23440.2	AT1G23440.1;AT1G23440.3	401	24,3283	23,8416	24,0761	24,6744	22,0563	22,1546	23,7436	23,3614	22,7371	21,4915	22,288	21,6196	24,222	22,9248	23,3621	22,968	23,6233	22,9972	23,1459	23,3851
25	25	70,5	40,986	182190000000	1261	AT1G23740.1	AT1G23740.1	402	29,7929	29,7224	29,9141	29,7921	29,6468	29,8303	29,7951	29,8709	29,7126	29,6714	29,934	29,6777	29,7453	29,6302	29,7965	29,7659	29,7523	29,814	29,8193	29,6439
18	14	80,5	36,553	40381000000	560	AT1G23820.1;AT1G23820.2	AT1G23820.1;AT1G23820.2	403	29,0242	28,968	29,1978	29,0872	28,9279	28,8361	29,0813	28,9105	29,1238	28,8394	29,0354	28,8405	28,8688	28,9438	29,1593	29,0831	29,2954	29,2415	29,1632	28,9047
1	1	5,5	18,87	352380000	21	AT1G23860.3;AT1G23860.4;AT1G23860.2;AT1G23860.1;AT2G24590.1;AT4G31580.2;AT4G31580.1	AT1G23860.3;AT1G23860.4;AT1G23860.2;AT1G23860.1;AT2G24590.1;AT4G31580.2;AT4G31580.1	404	25,2258	22,6742	22,401	21,8274	23,633	24,9326	24,3926	22,2917	24,552	21,8873	22,637	25,0216	22,9062	25,1752	23,228	22,3413	24,12	23,1957	23,3422	24,7209
8	7	15,3	95,105	372100000	74	AT1G23900.3;AT1G23900.2;AT1G23900.1;AT1G23935.3;AT1G23935.2;AT1G23935.1	AT1G23900.3;AT1G23900.2;AT1G23900.1	405	23,0535	23,0985	22,2372	23,0807	23,5285	23,5648	23,7723	22,3603	22,1887	21,8356	23,172	23,187	23,7993	23,2615	22,9203	23,6396	23,1918	23,8872	23,9211	24,2232
15	15	84,5	17,054	31318000000	475	AT1G24020.2;AT1G24020.1	AT1G24020.2;AT1G24020.1	406	28,1045	28,0109	27,8598	27,8909	27,8013	28,0918	28,116	28,0584	28,0526	28,0031	28,0799	28,1573	28,3782	28,0471	27,7972	27,5666	27,8464	27,8561	27,7552	27,8605
17	17	47,6	51,002	11792000000	237	AT1G24100.1	AT1G24100.1	407	27,3978	26,5825	27,2015	27,1039	27,0653	27,0804	27,1006	27,1564	26,9388	26,9104	27,2427	27,1858	28,1392	27,1052	27,346	27,4664	27,4465	27,4822	28,1489	27,424
25	21	49,6	43,358	16386000000	459	AT1G24180.1	AT1G24180.1	408	26,9046	27,0679	27,0068	26,9261	27,0751	26,858	27,0514	27,2145	27,2754	27,3028	26,6716	26,9685	26,8411	26,9849	26,8197	26,8195	27,2132	27,1714	26,9982	26,6909
15	15	47,6	33,548	47994000000	621	AT1G24360.1	AT1G24360.1	412	28,3167	28,2149	28,3964	28,1518	28,3128	28,3402	28,3454	28,3822	28,3717	28,5759	28,4369	28,1792	28,364	28,2077	28,4343	28,6478	28,7067	28,5493	28,5643	28,6791
30	30	70,7	59,384	35679000000	844	AT1G24510.1;AT1G24510.2;AT1G24510.3;AT1G67760.1	AT1G24510.1;AT1G24510.2;AT1G24510.3	413	27,1435	27,0954	27,2082	27,0875	27,1957	27,1279	27,1533	27,2278	27,0665	27,3365	26,9555	27,0757	27,1224	27,2557	27,2755	26,821	27,3476	27,2606	27,1077	27,0244
5	5	21,2	52,589	1955100000	76	AT1G24610.1	AT1G24610.1	414	24,8651	25,5646	25,5065	23,1499	25,4236	25,3479	25,6098	24,9751	25,1236	25,6846	25,3305	25,5358	25,2188	25,7066	25,2166	26,2087	25,8654	25,9666	26,0817	25,6487
7	2	20,2	53,285	68417000	18	AT1G24764.2;AT1G24764.1;AT1G24764.3	AT1G24764.2;AT1G24764.1;AT1G24764.3	416	22,5442	21,9994	22,3631	23,417	23,0329	22,0717	22,9128	21,0243	21,5592	23,8676	23,7698	21,5762	22,5169	23,3015	22,7134	23,0208	23,7374	24,3343	23,4192	22,9739
32	32	46,5	91,246	9871400000	378	AT1G25350.1;AT1G25350.2	AT1G25350.1;AT1G25350.2	419	26,2071	25,9472	25,8942	25,9352	25,8913	25,7503	25,8928	25,9569	25,8806	25,8078	25,8936	26,011	26,1812	25,816	26,1405	25,5281	25,9424	25,6808	25,1522	25,3444
3	3	12,4	35,813	309500000	66	AT1G25420.1;AT1G25420.3;AT1G25420.2;AT1G25420.4	AT1G25420.1;AT1G25420.3;AT1G25420.2;AT1G25420.4	420	22,9092	22,5818	23,0922	23,0467	23,0517	23,1265	23,2198	23,0833	22,4565	23,1829	23,4008	23,4837	22,6968	22,3166	23,1899	23,2801	23,776	24,0734	23,8236	23,1779
25	21	53,2	65,493	19143000000	663	AT1G25490.1	AT1G25490.1	421	26,5162	26,8198	26,8136	26,3022	26,792	26,5809	26,958	26,8203	26,6171	26,8059	26,566	26,3033	26,556	26,7652	26,8743	26,5658	26,754	26,9487	26,847	26,7867
7	7	23,1	49,908	551600000	56	AT1G26090.1	AT1G26090.1	422	23,16	22,5685	24,2141	24,3408	22,5564	24,5869	24,2119	24,3761	22,6868	23,8858	24,6544	21,833	24,4372	23,1602	23,8899	24,3964	22,5043	22,6053	24,9498	25,0353
9	9	23,6	63,66	2723300000	106	AT1G26110.2;AT1G26110.1	AT1G26110.2;AT1G26110.1	423	25,8158	26,1122	25,6115	25,2045	25,6625	25,7487	25,8514	25,6945	25,6531	25,3687	26,4417	25,5208	25,7121	25,268	25,7118	25,5213	25,9122	25,989	25,6342	25,1246
5	5	7,6	113,47	199880000	51	AT1G26170.1	AT1G26170.1	425	22,2987	22,2932	22,3817	21,5681	22,6695	21,7074	22,2198	22,2511	22,5342	22,359	22,2735	21,6943	21,7339	22,3395	22,4409	22,1258	22,51	22,8408	21,8108	22,8529
5	5	37,6	21,851	737490000	47	AT1G26220.1	AT1G26220.1	426	23,8738	25,0548	24,7652	25,0567	22,9715	23,3579	22,2458	22,9198	24,8657	22,5469	22,6481	22,8746	25,4081	22,4154	22,0456	20,8267	23,4325	23,6931	23,2226	23,3634
19	17	36,8	66,795	2426500000	172	AT1G26230.1;AT1G26230.3;AT1G26230.4;AT1G26230.2;AT1G26230.5	AT1G26230.1;AT1G26230.3;AT1G26230.4;AT1G26230.2;AT1G26230.5	427	24,5942	24,1805	24,982	23,9493	25,444	24,688	25,52	25,5536	25,938	22,9935	23,5753	25,3576	25,612	24,8989	25,3633	24,8322	25,7295	24,8906	25,7961	25,878
3	2	15	38,148	1103100000	30	AT1G26320.2;AT1G26320.1	AT1G26320.2;AT1G26320.1	428	26,0023	25,3057	22,9113	22,8634	22,6815	22,4824	25,595	25,7766	22,6421	21,8505	26,955	23,0074	25,9778	26,1737	25,8811	24,936	25,0708	23,3126	25,9697	21,7978
4	4	9,8	70,234	680550000	36	AT1G26460.1	AT1G26460.1	429	24,2897	23,146	22,6651	22,7512	21,393	22,3037	22,8075	23,5921	22,497	22,8468	22,5564	25,3501	25,3841	25,4193	25,3205	23,2949	25,5044	25,5623	24,7081	22,946
8	8	71,1	14,857	6528200000	192	AT1G26550.1	AT1G26550.1	430	26,6002	26,3674	26,1482	26,1675	26,3671	26,7221	26,402	26,4719	26,0607	25,8684	26,2994	26,069	26,3291	25,8801	26,581	26,4139	26,1531	25,8822	26,5109	25,6562
8	8	21,2	58,125	1722900000	89	AT1G26560.1;AT2G32860.1;AT2G32860.2	AT1G26560.1	431	24,8172	25,0258	24,8002	25,0654	25,2453	23,9989	24,8314	25,1347	25,0734	25,1406	25,1535	25,2158	25,2634	25,0514	25,2713	25,1593	25,0384	25,3964	24,1427	23,3244
12	5	32,4	52,971	1049700000	43	AT1G26570.1	AT1G26570.1	432	24,9041	22,7146	24,9617	23,8363	25,4399	24,6451	25,3065	24,7641	25,0635	25,0092	22,0702	25,4397	24,8408	23,7854	24,6749	24,8689	25,2205	22,2825	24,006	22,7994
14	10	91,2	17,14	138650000000	1159	AT1G26630.1;AT1G26630.2	AT1G26630.1;AT1G26630.2	433	30,3266	30,3954	30,7309	30,4755	30,7233	30,5273	30,9028	30,3893	30,4309	30,3306	30,922	30,2754	30,0697	29,6779	29,5426	30,8608	30,2968	30,682	30,0572	30,0142
5	5	11,7	49,74	136800000	16	AT1G26761.1	AT1G26761.1	435	22,6859	23,8344	22,9963	24,313	24,546	22,659	22,0241	21,2589	22,2025	22,6564	21,8258	23,1489	23,7592	22,0296	22,8042	22,9162	23,8135	24,1451	23,8921	23,3705
4	2	33,3	13,705	61258000000	110	AT1G26880.1;AT1G26880.2	AT1G26880.1;AT1G26880.2	438	30,4592	30,4307	30,1439	30,2744	30,5512	30,2049	29,9271	29,907	30,0803	30,3158	29,7875	30,0449	29,6635	30,6719	30,3999	28,978	29,2094	28,7231	28,2663	29,1605
7	7	39,6	35,079	1761900000	114	AT1G27020.1	AT1G27020.1	439	23,3472	24,3232	25,386	24,5091	25,0899	23,6992	25,5805	24,9766	24,9428	23,5279	23,7444	24,7664	25,2595	24,8231	25,2017	24,7184	26,0345	25,2652	25,3071	25,2421
5	5	24,5	35,52	532140000	50	AT1G27030.1	AT1G27030.1	440	22,9952	23,82	23,4391	24,2466	24,3357	24,4727	23,8649	21,6045	23,7342	24,5186	24,2372	23,0589	23,3476	23,8374	24,2691	24,191	23,6442	23,5276	24,2338	24,7356
13	13	44,3	46,018	11832000000	387	AT1G27090.1	AT1G27090.1	441	26,3348	26,6602	26,5008	26,8612	26,5551	26,5192	25,518	26,9306	26,5735	26,5087	26,666	26,8218	26,5074	26,8536	25,9708	27,0628	26,7841	27,0547	26,9719	26,4758
9	9	36,6	25,131	8356500000	177	AT1G27130.1;AT1G27140.1;AT1G69920.1	AT1G27130.1	442	27,2606	27,0749	27,1066	26,8912	26,5134	26,8997	26,7745	27,1825	26,9199	26,5398	27,6625	26,8453	26,9618	26,9372	26,8017	27,1397	26,29	26,8124	26,4444	26,4709
3	3	23	13,527	1198000000	17	AT1G27310.1	AT1G27310.1	444	26,3522	26,3441	22,2044	22,8402	25,3071	22,3379	21,5757	22,556	20,458	26,6249	25,6763	27,1967	21,5415	23,1078	22,8858	25,833	25,3165	26,3412	23,1218	24,7385
11	11	56,2	19,897	52222000000	230	AT1G27400.1;AT1G67430.1;AT1G67430.2	AT1G27400.1;AT1G67430.1;AT1G67430.2	446	29,698	29,4628	29,3997	29,4013	29,7691	29,1183	28,9391	29,0003	29,2885	29,9054	29,1853	29,2919	29,4564	30,076	29,8153	29,2458	28,2442	28,4865	28,0865	29,1418
10	1	44,4	26,396	19545000000	812	AT1G27450.1;AT1G27450.3	AT1G27450.1;AT1G27450.3	448	28,0628	28,1099	27,9144	27,9893	27,9172	28,2372	28,1257	27,8843	27,8695	27,7012	27,9418	27,8945	27,7755	27,8603	27,9202	28,2793	28,4699	28,6759	28,8108	28,3656
10	1	56,8	19,739	4680100000	42	AT1G27450.4;AT1G27450.2	AT1G27450.4;AT1G27450.2	449	23,1092	28,0355	27,7781	27,1787	27,1395	27,2626	27,0483	27,2538	27,1321	27,5194	27,638	22,6054	26,8918	27,2483	26,6546	26,8627	26,9382	27,1014	26,2058	27,0413
5	5	37,9	19,611	234090000	29	AT1G27530.1	AT1G27530.1	451	22,6819	22,0051	22,6849	23,3826	22,8168	22,3659	23,6134	23,0635	22,5744	22,4766	22,5451	21,6711	21,96	22,871	22,8347	21,8426	22,223	23,184	23,4329	23,0201
7	6	16,4	57,469	1100000000	48	AT1G27680.1	AT1G27680.1	454	24,3399	24,7419	25,4611	22,5924	24,9464	23,2223	24,0483	24,4392	25,042	25,1327	25,5205	25,5513	22,405	25,2391	22,6196	23,1439	23,63	22,8509	23,7243	22,7626
5	5	50	14,002	4030300000	73	AT1G27970.1;AT1G27970.2	AT1G27970.1;AT1G27970.2	459	26,8338	27,0346	26,3352	26,989	25,7362	22,6429	26,7106	26,6923	23,4612	26,7401	26,8151	26,4453	22,7961	26,3014	26,6449	26,3167	25,6976	25,2912	26,0661	26,9416
7	7	31,3	27,958	976020000	48	AT1G28200.2;AT1G28200.1	AT1G28200.2;AT1G28200.1	461	22,6506	25,2841	22,6431	25,5284	25,4767	21,4605	22,9473	22,324	25,1276	24,5768	25,0714	25,2131	22,8165	25,635	25,6649	24,9554	21,562	22,9951	25,0738	25,1563
7	7	22,5	33,932	13239000000	206	AT1G28290.2;AT1G28290.1	AT1G28290.2;AT1G28290.1	462	26,7037	27,7731	27,2858	27,5555	28,0798	27,9281	27,8111	27,9179	27,4507	27,2379	27,2046	27,8098	28,3667	27,7643	27,3167	26,8563	27,7716	28,163	27,9431	27,8046
23	20	40,4	84,717	8121100000	328	AT1G28350.1;AT1G28350.2;AT1G28350.3	AT1G28350.1;AT1G28350.2;AT1G28350.3	464	26,0554	25,9651	26,2037	26,2185	26,3564	25,7306	26,5675	25,9669	26,2054	26,5396	24,9844	26,0861	26,4048	26,3111	26,3869	25,5531	26,1512	26,0191	25,9461	25,7161
9	9	37,9	43,61	2025600000	99	AT1G28600.1;AT1G28600.2	AT1G28600.1	465	24,5017	24,3768	24,7423	25,2701	25,1142	24,7406	23,7662	24,754	23,4926	22,6865	25,2425	25,3815	25,8404	24,6935	24,6615	25,6556	24,9724	26,0119	25,4706	25,6472
4	4	14,2	49,679	658450000	44	AT1G28680.1;AT1G28680.2	AT1G28680.1;AT1G28680.2	466	24,4586	24,1541	24,7533	24,4327	22,7908	24,5499	22,246	24,4807	24,5784	24,9954	24,4159	24,9589	24,7644	22,7705	22,8521	24,7877	22,7252	23,6672	22,2325	23,2386
3	3	15,1	31,898	311060000	72	AT1G28960.7;AT1G28960.6;AT1G28960.5;AT1G28960.3;AT1G28960.1	AT1G28960.7;AT1G28960.6;AT1G28960.5;AT1G28960.3;AT1G28960.1	467	22,8914	23,1328	23,1108	22,5249	22,4066	23,1204	23,0001	22,5069	22,8912	22,6553	22,7192	22,3496	22,6555	22,6407	22,6329	22,9964	23,0929	22,591	23,1531	23,2728
24	24	56,6	46,749	16517000000	370	AT1G29150.2;AT1G29150.1	AT1G29150.2;AT1G29150.1	469	27,2886	26,9714	27,0121	27,0998	26,9174	27,2318	27,0551	27,1227	27,0837	27,2988	27,2339	27,3491	27,418	27,2762	27,0398	26,7627	26,0068	26,3513	27,208	26,7878
6	4	59,2	14,574	6883900000	157	AT1G29250.1;AT3G04620.1	AT1G29250.1	470	26,8008	26,885	26,9809	26,7829	26,9267	26,4512	27,1107	27,1195	26,8069	27,3271	26,3008	26,3986	27,0021	26,4674	26,1309	26,8657	26,6323	27,6164	27,3979	26,281
6	6	19,9	35,473	567770000	46	AT1G29260.1	AT1G29260.1	471	23,7313	22,7972	23,3493	22,1636	24,1311	23,5221	23,1185	23,8171	24,4134	24,7238	23,2939	24,7322	23,9416	24,0563	22,9454	24,8309	24,4508	22,9174	23,8234	24,9164
6	6	8,9	90,878	1655600000	56	AT1G29350.1;AT1G29370.1;AT1G29370.2	AT1G29350.1;AT1G29370.1	472	25,7707	25,2869	25,8587	25,5213	25,6166	25,7416	25,5535	25,588	25,5298	24,7326	23,1829	25,8442	24,6188	22,8498	25,7753	22,6687	23,1617	23,7605	23,6297	23,4067
8	8	37,4	40,141	2269600000	96	AT1G29660.1	AT1G29660.1	474	25,5755	24,8451	25,2446	25,0359	25,1166	25,378	24,5971	24,7962	24,6649	24,958	25,213	24,6001	24,8563	24,6426	24,3324	25,31	25,8681	25,9445	25,4724	25,7814
16	16	69,1	39,871	25662000000	514	AT1G29670.1;AT1G29670.2	AT1G29670.1;AT1G29670.2	475	27,9367	27,7017	27,8914	28,0945	27,6628	27,6054	27,3583	27,5714	27,3241	27,813	27,6415	27,4872	27,5598	27,5915	27,6521	27,3712	27,7645	27,6668	27,6665	28,1378
3	3	11,8	62,222	162390000	49	AT1G29690.1	AT1G29690.1	476	22,7797	22,5643	23,1603	22,9628	23,1956	22,7337	22,2721	21,864	22,3384	21,8105	21,0168	21,6259	22,2529	22,1426	20,7675	23,306	23,7311	23,3425	22,677	23,4096
58	58	65	81,943	104470000000	1316	AT1G29880.1;AT3G44740.5;AT3G44740.4;AT3G44740.3;AT3G44740.1;AT3G44740.2;AT1G29870.1	AT1G29880.1	480	28,4654	28,4633	28,3805	28,3413	28,3641	28,2496	28,4433	28,5553	28,4132	28,4004	28,5375	28,3647	28,3916	28,4555	28,5294	28,3716	28,5643	28,6467	28,3712	28,216
64	64	61,7	129,96	115110000000	1651	AT1G29900.1	AT1G29900.1	481	28,5468	28,6993	28,625	28,4896	28,663	28,6121	28,7093	28,659	28,6748	28,677	28,7051	28,5015	28,6173	28,6311	28,621	28,411	28,6021	28,3383	28,5009	28,3435
9	4	50,6	28,241	12540000000	269	AT1G29930.1;AT1G29920.1;AT1G29910.1	AT1G29930.1;AT1G29920.1;AT1G29910.1	482	27,0668	27,2069	27,8001	26,6407	27,0806	27,1479	26,562	27,1876	27,3519	26,3498	27,9123	26,9573	27,0449	27,362	26,8667	27,4672	27,4601	27,8566	27,4065	28,3605
5	5	25,7	24,82	1168600000	50	AT1G30070.1;AT1G30070.2	AT1G30070.1;AT1G30070.2	484	23,1472	24,4586	22,8617	25,3806	22,7438	24,2593	23,9778	25,1029	24,6039	25,0689	22,3982	24,8477	24,7045	24,9719	24,5568	22,5852	25,8138	25,5589	25,5037	24,8375
9	1	24,1	44,244	7755200000	100	AT1G30120.1	AT1G30120.1	485	27,4757	27,6897	27,2542	27,5649	27,489	27,0808	26,9771	27,1039	27,0819	27,1626	27,4727	27,4768	27,161	27,2139	27,5372	25,6218	25,1092	24,6784	22,6442	25,6428
16	11	74,5	25,132	82303000000	712	AT1G30230.1;AT1G30230.2	AT1G30230.1;AT1G30230.2	486	28,5731	28,979	28,6007	28,8098	28,8489	28,7207	28,971	28,7556	28,8169	28,7796	28,9027	29,0751	28,8882	28,7006	28,8355	28,8485	28,9323	29,2609	28,7847	28,897
10	10	19,7	84,901	1299600000	60	AT1G30470.3;AT1G30470.2;AT1G30470.1	AT1G30470.3;AT1G30470.2;AT1G30470.1	489	24,6703	25,4756	22,3378	25,3503	23,2616	23,0447	21,847	24,529	24,7229	25,0791	25,0957	25,4082	25,3808	23,1168	24,7882	25,2847	24,7914	23,3748	24,6044	25,0448
16	8	55,5	35,671	2754100000	85	AT1G30510.3;AT1G30510.1;AT1G30510.2	AT1G30510.3;AT1G30510.1;AT1G30510.2	490	25,8541	24,9761	25,7835	25,0809	25,9925	25,1321	22,4684	25,3041	25,7307	25,7394	27,0607	25,7009	25,6755	25,6561	25,1919	25,5969	25,6945	25,8527	24,7901	25,2568
27	23	70,6	50,094	31006000000	810	AT1G30530.1	AT1G30530.1	492	27,1988	27,1914	27,1335	27,2824	27,2571	27,1294	27,3482	27,1771	27,3352	26,9425	27,4054	27,1571	27,0581	27,2152	27,0151	27,6415	27,7039	27,5959	27,5893	27,2835
2	2	12,5	29,346	41507000	22	AT1G30540.3;AT1G30540.2;AT1G30540.1;AT1G30540.4	AT1G30540.3;AT1G30540.2;AT1G30540.1;AT1G30540.4	493	21,0319	21,0486	21,5579	21,4277	20,8605	20,7743	21,3616	20,9062	23,5399	21,0111	20,5341	20,8281	21,4089	20,7298	22,9105	23,2271	22,3077	22,4588	22,9231	22,5564
35	35	81,5	44,471	134610000000	1342	AT1G30580.1	AT1G30580.1	494	29,0666	29,1551	29,0886	29,0886	29,1265	28,958	28,9675	29,0077	29,1188	29,0783	28,9787	29,0358	29,0433	29,0219	29,1134	28,5507	28,7613	28,2807	28,3042	28,8453
6	6	34,2	32,602	913720000	54	AT1G30630.1;AT2G34840.2;AT2G34840.1	AT1G30630.1	495	24,7114	24,3701	22,6809	24,7836	21,8307	23,6544	23,1736	24,9693	24,0588	22,1815	25,3285	24,7957	23,1466	25,1636	23,1739	24,2216	24,8071	24,9926	25,2167	22,8958
16	16	42,4	61,189	16059000000	295	AT1G30690.2;AT1G30690.1	AT1G30690.2;AT1G30690.1	497	27,3652	27,3181	27,1178	26,9647	27,4198	27,1624	27,1444	26,9646	27,1455	26,7242	27,37	27,2169	27,2479	27,3375	27,1705	27,6717	27,3811	27,7319	27,0965	27,3792
8	8	40,6	35,192	410880000	37	AT1G30910.1	AT1G30910.1	499	23,5274	23,9577	23,5964	23,8903	23,03	22,0325	24,3362	22,2936	23,3673	21,6062	22,6846	21,431	24,0604	23,9077	22,5293	23,0986	22,5088	23,2063	22,4073	22,7492
8	8	23,6	55,991	1050400000	37	AT1G31070.2;AT1G31070.1;AT2G35020.1	AT1G31070.2;AT1G31070.1;AT2G35020.1	500	25,4058	25,0864	25,338	22,7808	22,7323	24,6989	22,4644	24,7157	24,3389	22,4611	24,7339	21,9636	21,8379	24,6564	24,4813	22,6802	25,5465	25,2487	23,7693	23,3988
4	4	32,6	20,4	383780000	14	AT1G31160.1;AT1G31160.2	AT1G31160.1;AT1G31160.2	501	24,8541	22,8331	22,7034	22,3296	23,3109	25,3297	22,4476	23,4781	25,1626	23,0673	23,345	23,2732	25,7287	25,4132	20,8765	23,6679	22,561	25,3633	24,7769	25,4002
24	13	59,9	43,847	19297000000	334	AT1G31180.1;AT1G31180.2	AT1G31180.1;AT1G31180.2	503	26,7645	26,7766	26,9294	27,1222	26,7309	27,1676	26,5459	27,2711	27,2359	27,0202	26,8904	26,4508	26,871	27,3116	26,1235	27,0506	27,6342	27,5935	27,8644	27,5483
11	11	43,4	40,445	31396000000	500	AT1G31190.1	AT1G31190.1	504	28,0508	27,9546	27,8789	27,8325	27,7233	27,6775	27,8915	27,4475	27,5805	27,7456	27,7962	27,7307	27,7482	27,873	27,8311	28,1092	27,6413	27,5234	27,6691	27,6596
5	5	20,2	32,17	1531300000	79	AT1G31220.1	AT1G31220.1	505	24,1957	24,7248	24,3378	24,9444	24,8564	24,4636	24,5254	24,7467	24,8206	24,7215	25,0273	25,3705	25,0903	24,4447	24,0669	24,4826	25,074	24,7899	25,1277	25,1192
40	31	49,8	99,403	13937000000	403	AT1G31230.1	AT1G31230.1	506	26,2186	26,4214	26,2866	26,3773	26,6017	26,5066	26,4069	26,3734	26,4832	26,6327	26,4686	26,3248	26,3918	26,3028	26,5763	26,4546	26,3727	26,0683	26,8206	26,8829
4	4	26,2	24,173	3144300000	99	AT1G31330.1	AT1G31330.1	508	25,3955	25,3335	25,501	24,89	26,0103	25,7648	24,7772	25,6465	25,9368	25,5235	26,2266	25,0004	25,843	26,2922	25,884	25,7554	25,5734	26,7366	26,1722	26,2657
16	16	29,7	76,673	6928000000	245	AT1G31690.1;AT1G31710.1;AT1G31670.1	AT1G31690.1	511	26,206	25,7384	26,1161	25,6756	25,9343	25,8071	25,8363	25,9237	25,6004	25,9091	25,8691	25,7281	25,9921	25,5202	25,7918	25,525	25,3748	26,1095	26,3287	26,3882
20	20	33,6	103,73	2961600000	133	AT1G31730.1	AT1G31730.1	512	24,6628	21,9663	24,3863	25,0446	24,4529	25,7766	25,0559	25,6925	25,2239	24,2028	25,6972	24,9216	24,8874	25,7967	25,4125	25,8856	25,7955	24,7424	25,4164	23,8316
7	7	16	66,845	504570000	69	AT1G31800.1	AT1G31800.1	514	23,0621	23,2259	23,372	23,4228	23,4566	22,8836	23,5328	22,6114	23,0869	22,5755	23,775	22,6248	23,1156	23,6908	22,6782	23,8179	23,6553	23,3365	24,0701	23,3292
3	3	65,2	10,386	1804900000	45	AT1G31812.1	AT1G31812.1	516	25,6158	26,0391	25,6413	25,847	25,5987	25,5577	25,4202	26,0325	26,1018	26,6595	23,4137	22,5375	25,9629	26,2891	25,9086	24,5116	25,0111	25,7601	24,9686	26,1408
10	10	52,7	22,883	4404200000	161	AT1G31860.2;AT1G31860.1;AT1G31860.3	AT1G31860.2;AT1G31860.1;AT1G31860.3	517	26,5247	26,4669	26,1297	26,1268	25,3967	25,4743	27,2608	26,4465	26,1325	26,0874	26,754	26,1448	25,8178	25,6862	26,3316	26,7443	26,1304	26,3197	26,2662	26,2753
14	14	58,8	54,409	862650000	86	AT1G31910.1;AT1G31910.2	AT1G31910.1;AT1G31910.2	518	23,7844	24,4014	24,4229	23,7858	23,9091	24,3467	23,7742	23,7903	24,4925	23,9933	23,5775	24,2378	24,1061	24,0449	24,7705	24,0328	24,4468	24,4781	24,9632	23,8561
31	31	74,7	44,463	926320000000	2557	AT1G32060.1	AT1G32060.1	520	31,4624	31,6379	31,4104	31,6959	31,4063	31,5345	31,5985	31,6371	31,5524	31,4746	31,8733	31,6208	31,6315	31,6441	31,3405	31,7755	31,77	31,9744	31,8426	31,8588
4	4	31,4	28,649	840720000	45	AT1G32070.2;AT1G32070.1;AT1G32070.3	AT1G32070.2;AT1G32070.1;AT1G32070.3	521	22,9965	24,6437	25,0466	24,4127	24,7091	24,38	23,6274	22,2243	24,2947	24,2242	24,1105	24,6109	24,5777	25,171	24,868	23,0897	26,6644	26,0917	23,3146	25,0292
12	12	40,1	45,867	1459200000	106	AT1G32160.1	AT1G32160.1	522	23,5896	22,3783	24,8257	23,9289	24,5784	23,976	24,6061	24,3117	23,1868	24,1423	25,4344	22,4406	24,6264	24,9055	24,5967	24,8784	25,2851	25,4739	25,3207	25,2215
21	21	61	50,421	18678000000	380	AT1G32200.2;AT1G32200.1	AT1G32200.2;AT1G32200.1	523	26,988	27,1526	26,9935	27,6344	26,8992	27,4611	27,2141	27,2813	27,4788	27,3673	27,1043	26,7094	26,7157	27,4783	26,77	26,8356	25,6863	27,5801	27,7102	27,5508
10	10	32,1	31,978	7104600000	95	AT1G32220.1	AT1G32220.1	524	26,712	27,283	26,8003	27,1808	26,076	25,9129	26,0707	21,7339	25,03	26,0964	27,4722	27,8171	26,3623	26,5242	22,9036	25,809	26,0291	26,8046	27,0064	26,541
19	17	43,8	62,614	10829000000	259	AT1G32440.1	AT1G32440.1	526	26,6312	26,606	26,9554	26,9354	26,9091	26,5331	27,2968	26,8631	26,6373	26,7748	27,2353	26,9772	26,9006	26,342	26,9239	27,4223	27,4579	26,9087	27,3661	26,9937
8	4	57,2	17,897	37346000000	203	AT1G32470.1	AT1G32470.1	527	29,5698	29,8378	29,1118	29,3	28,7567	28,9065	29,0896	29,358	28,8022	28,8664	29,9964	29,8664	29,8363	29,3182	29,5446	28,8916	28,906	28,5018	28,066	28,5708
18	18	47,8	52,824	22475000000	344	AT1G32500.1	AT1G32500.1	528	27,6562	27,728	27,6355	27,6265	27,7434	27,4569	27,5389	27,2751	27,5665	27,7313	27,4602	27,713	27,4549	27,5493	27,8306	26,8959	27,2905	27,2575	27,0312	27,37
3	3	32	20,377	766180000	27	AT1G32550.1;AT1G32550.2	AT1G32550.1;AT1G32550.2	530	23,0716	25,6784	21,3249	25,3128	23,6015	25,4194	22,6072	25,3278	24,859	25,3047	23,5099	24,7282	22,4852	23,1472	23,0375	24,0719	26,3234	22,0349	23,6352	25,8858
4	4	14,8	26,024	4442300000	53	AT1G32580.1;AT2G35240.1	AT1G32580.1;AT2G35240.1	531	27,2776	26,7482	27,311	27,5797	27,5147	26,8264	25,2668	26,5234	27,0402	24,0516	27,0676	27,4988	27,6132	26,9362	26,0897	27,2521	27,4975	28,2264	28,0274	27,9354
20	20	45,6	66,879	8058400000	353	AT1G32900.1	AT1G32900.1	534	25,3178	24,7731	24,3844	24,2964	25,7332	25,6046	25,7018	25,1866	25,5209	26,0974	25,6904	25,1363	25,2756	24,8807	26,0425	26,0588	25,3046	25,7446	25,8357	26,3833
11	11	50,9	23,148	69101000000	351	AT1G32990.1	AT1G32990.1	535	29,961	29,5011	29,6872	29,7008	29,6304	29,9631	29,8094	29,8239	29,8062	29,9249	29,5053	29,0648	29,6074	29,7188	29,6619	29,724	29,3756	29,7896	29,7251	28,8494
7	7	41,6	22,78	1851000000	98	AT1G33040.1	AT1G33040.1	536	24,8529	25,0774	24,8843	25,1917	24,8252	24,4488	25,0812	24,6987	24,8379	24,3468	24,7137	25,664	24,856	24,9727	24,3079	24,7952	25,341	25,0466	25,0717	25,6659
18	13	72,2	22,017	229980000000	1027	AT1G33140.1;AT1G33120.1	AT1G33140.1;AT1G33120.1	537	30,2432	30,1637	30,1471	30,1741	30,5378	29,9814	30,137	29,9468	30,1664	30,3521	30,2199	30,4468	30,1605	30,505	30,4797	30,0672	29,796	29,065	29,181	29,6626
3	3	21	27,646	377480000	53	AT1G33330.3;AT1G33330.2;AT1G33330.1	AT1G33330.3;AT1G33330.2;AT1G33330.1	538	22,2861	23,7177	23,8661	23,4283	22,1729	23,5885	23,4509	23,8246	23,1048	23,0048	22,6065	22,6666	23,9895	22,4733	22,8703	22,3164	23,4878	23,786	23,4468	23,7899
20	19	62,1	51,741	24275000000	556	AT1G33590.1;AT1G33590.3;AT1G33590.2	AT1G33590.1;AT1G33590.3;AT1G33590.2	540	27,1038	27,0485	27,3559	27,5665	26,8437	27,5331	27,0995	27,3514	27,3016	27,2379	27,3608	26,9781	27,0379	27,2273	26,1411	27,133	26,8933	27,4641	27,6774	27,4657
12	11	31,4	52,47	3568800000	152	AT1G33600.2;AT1G33600.1	AT1G33600.2;AT1G33600.1	541	26,4509	25,8135	26,5953	25,5194	25,6431	26,2135	25,9969	25,5657	25,724	25,7935	25,3409	25,2476	25,5778	25,8106	25,0182	25,7966	26,5942	25,2403	26,0967	26,248
7	7	17,8	80,438	533040000	31	AT1G33680.1	AT1G33680.1	543	23,1921	22,193	24,4736	23,0206	24,1358	22,8446	24,6101	24,3885	24,0267	24,3005	23,3053	22,9817	24,043	22,4208	23,9455	23,3414	23,6185	22,9763	22,9234	25,7324
8	8	31,6	41,697	721320000	65	AT1G33811.1	AT1G33811.1	544	23,4767	23,7703	23,075	23,7871	23,9946	24,1399	23,6643	23,8035	24,0913	23,81	23,8013	23,0504	24,2388	23,9846	23,2127	24,067	23,7908	23,8132	24,6453	24,3488
1	1	2,6	38,854	62062000	3	AT1G33990.1	AT1G33990.1	545	24,4276	23,3108	23,6767	23,486	23,8639	21,9839	22,0414	22,4834	22,862	22,6391	22,7656	22,5494	21,8752	24,025	22,9671	22,2955	22,8384	23,5281	23,3129	22,8537
9	9	21,2	68,958	933480000	40	AT1G34220.2;AT1G34220.1	AT1G34220.2;AT1G34220.1	546	25,0686	25,1806	22,8092	22,9577	25,5209	22,2849	24,8342	22,7978	24,8346	24,9928	23,4167	25,5721	25,261	25,5369	25,0904	24,9822	23,9284	25,0688	22,6155	26,0374
23	20	50,8	48,306	52735000000	652	AT1G34430.1	AT1G34430.1	547	28,2273	28,4768	28,355	28,4503	28,3352	28,3484	28,4073	28,5025	28,4084	28,452	28,5726	28,4398	28,2	28,4101	28,6302	28,5473	28,5839	28,5105	28,8323	28,378
17	8	57,7	30,194	6460300000	128	AT1G35160.1;AT1G35160.2	AT1G35160.1;AT1G35160.2	550	27,0571	26,6255	27,576	26,4634	26,6584	26,4925	26,4427	26,7048	27,4232	27,0813	27,6348	26,5008	27,4675	27,1309	26,7287	25,2528	24,5846	26,49	25,1508	26,8533
8	8	39,2	34,751	825340000	41	AT1G35340.4;AT1G35340.1;AT1G35340.7;AT1G35340.6;AT1G35340.2;AT1G35340.3;AT1G35340.5	AT1G35340.4;AT1G35340.1;AT1G35340.7;AT1G35340.6;AT1G35340.2;AT1G35340.3	552	24,8511	25,3994	22,8212	25,0289	24,2844	24,8728	24,9475	22,2696	25,3008	21,9168	23,4826	23,3334	24,7204	25,1727	24,2804	23,1928	25,4778	23,4529	24,9136	23,4187
14	14	50,7	30,586	6069600000	177	AT1G35420.3;AT1G35420.1;AT1G35420.2	AT1G35420.3;AT1G35420.1;AT1G35420.2	553	26,1734	26,4039	26,5477	25,712	25,6409	26,9048	26,8119	26,1351	26,4174	26,0982	26,9886	26,07	27,1378	26,1994	26,5558	26,4762	26,7744	26,0508	26,2571	24,6694
16	16	39,2	62,834	2458800000	170	AT1G35580.2;AT1G35580.1;AT1G35580.3;AT4G09510.1;AT4G09510.2;AT1G22650.2;AT1G22650.1;AT4G34860.3;AT4G34860.2;AT4G34860.1	AT1G35580.2;AT1G35580.1;AT1G35580.3	555	25,0456	24,7479	25,2635	25,8431	25,1518	24,8762	25,3266	25,3713	24,37	24,6972	25,9275	25,2234	25,1746	25,8089	25,2049	22,119	24,6152	25,0775	24,4584	25,2435
12	3	35,6	55,915	4765100000	159	AT1G35670.1;AT5G23580.1	AT1G35670.1	556	25,5021	25,6655	26,3489	25,7479	25,6189	26,1137	26,1903	25,7866	25,799	26,0279	25,9061	25,2124	26,0675	25,4008	25,5487	25,6978	26,1358	25,4011	25,4401	24,762
8	8	47,3	24,038	16274000000	172	AT1G35680.1	AT1G35680.1	557	28,979	28,0457	25,9308	27,8728	27,1447	27,7869	26,5036	26,2401	27,375	26,8615	28,9027	28,0985	27,6798	27,1563	28,3252	28,3089	27,3565	27,1169	26,5349	26,9463
14	14	48,3	36,203	3082800000	107	AT1G35720.1	AT1G35720.1	558	25,9237	25,5202	25,3975	25,1583	25,7028	21,9234	24,9454	23,8941	25,0775	22,1356	26,277	26,2071	25,5532	26,8744	25,4108	25,7776	24,9634	24,7402	22,8428	26,4014
55	38	33,7	251,38	12317000000	584	AT1G36160.2;AT1G36160.1;AT1G36180.2;AT1G36180.3	AT1G36160.2;AT1G36160.1	559	25,7954	25,8171	25,9381	25,6242	26,3219	26,0181	24,0389	25,8215	26,3665	25,9797	25,9993	26,1834	26,0863	26,2922	26,3623	26,0772	26,6444	25,5942	26,4026	26,6806
17	6	41,7	58,815	924310000	39	AT1G36280.1;AT1G36280.2	AT1G36280.1;AT1G36280.2	561	24,2467	24,4319	24,7525	24,3819	23,2246	21,4181	23,5609	24,7889	24,7852	25,4302	25,3161	24,5529	24,9787	24,6495	23,9862	24,116	22,7699	23,4303	23,6003	23,4377
7	7	28,5	44,959	1290300000	52	AT1G36310.2;AT1G36310.1	AT1G36310.2;AT1G36310.1	562	22,1026	24,798	25,3787	24,8625	23,747	24,7672	24,9256	22,4681	25,5898	25,5919	23,267	22,5793	25,2046	24,975	23,6315	22,7691	25,3278	25,4154	23,0834	25,254
10	10	34,8	31,223	3363500000	91	AT1G36390.2;AT1G36390.1	AT1G36390.2;AT1G36390.1	565	26,1709	26,4812	26,2141	25,7502	25,8408	25,3246	22,8633	25,6814	26,2518	26,1482	25,96	25,5612	25,9389	26,2062	25,3845	25,6892	25,2086	26,364	26,5401	26,1616
44	43	52,1	102,84	54233000000	939	AT1G37130.1	AT1G37130.1	567	28,1303	27,8706	28,0284	27,9622	28,0519	27,8069	27,6684	27,7977	27,9754	27,7875	28,0247	27,7779	27,9147	28,1705	27,9612	27,9448	27,7998	28,2736	27,9166	27,831
12	9	28	60,577	7277200000	210	AT1G41830.1	AT1G41830.1	568	26,1226	26,0843	26,1847	25,8422	26,2172	26,1608	26,2087	26,3075	26,1477	25,893	26,3732	26,2759	26,6134	26,1753	26,0066	26,7789	26,6637	27,0571	26,5731	26,7196
8	2	59,5	12,799	7943600000	220	AT1G41880.1;AT1G41880.2;AT1G07070.1	AT1G41880.1;AT1G41880.2;AT1G07070.1	569	26,645	26,5008	25,8768	26,1865	26,5086	26,7748	25,847	24,374	26,3724	26,2838	26,6169	26,6263	25,3434	26,7612	26,3569	26,2155	26,5307	26,4009	26,7116	26,1998
20	20	32,7	93,874	4065500000	177	AT1G42550.1	AT1G42550.1	570	25,6162	26,0626	25,9365	26,1349	26,6983	26,0349	25,5223	25,4535	25,5407	23,2145	24,9083	24,611	26,1183	25,8119	24,6568	25,1559	25,6068	26,2634	25,4129	25,3171
44	38	77,9	47,659	2796700000000	4128	AT1G42970.1	AT1G42970.1	571	33,6877	33,7953	33,7018	33,6532	34,0111	33,7589	33,8392	33,7614	33,8664	33,9199	33,5246	33,9361	33,561	33,6785	33,9275	33,9813	33,8446	33,8145	33,8985	33,892
34	26	62,5	44,559	269920000000	1320	AT1G43170.9;AT1G43170.8;AT1G43170.7;AT1G43170.6;AT1G43170.5;AT1G43170.3;AT1G43170.2;AT1G43170.1;AT1G43170.4	AT1G43170.9;AT1G43170.8;AT1G43170.7;AT1G43170.6;AT1G43170.5;AT1G43170.3;AT1G43170.2;AT1G43170.1;AT1G43170.4	572	30,5643	30,2952	30,2544	30,143	30,5179	30,1847	29,8297	29,8457	30,1262	30,4737	30,4976	30,4512	30,0245	30,4978	30,4388	29,9448	30,0331	29,953	29,864	30,2162
11	11	39,8	48,02	6508200000	210	AT1G43190.3;AT1G43190.2;AT1G43190.1	AT1G43190.3;AT1G43190.2;AT1G43190.1	573	25,8349	24,3546	25,8027	25,6993	25,9541	25,819	25,791	25,8538	25,6675	25,8057	26,3231	26,2546	26,2884	26,5518	26,7757	25,47	25,6623	26,2362	25,542	26,5992
3	3	13,2	18,592	124620000	9	AT1G43560.1	AT1G43560.1	574	24,3579	23,8325	24,2182	23,8994	22,6634	23,0981	22,9097	21,802	22,2744	24,566	22,4574	21,9247	22,1137	22,8846	22,5618	22,6362	22,5564	23,0422	23,5277	22,863
24	24	62,2	37,287	130730000000	1353	AT1G43670.1	AT1G43670.1	575	28,6826	28,6431	28,6927	28,68	28,5192	28,6564	28,9482	28,6848	28,7615	28,5479	28,5774	28,5766	28,6151	28,6941	28,7154	28,7838	28,8284	28,9426	28,9051	28,7636
11	11	30,4	65,463	2545500000	173	AT1G43690.1	AT1G43690.1	576	25,4874	25,0817	24,8741	24,6515	25,087	24,5679	25,0051	24,9872	25,1115	24,9316	24,5295	24,7028	24,7253	24,9279	25,2042	25,1553	25,2925	24,3831	25,3411	25,4315
7	7	25,1	54,076	1481400000	53	AT1G43710.1	AT1G43710.1	578	24,5296	23,3268	24,5881	25,4719	25,6382	25,0447	24,3514	25,7112	25,2848	25,3864	22,7629	25,7525	24,9577	24,8495	24,97	22,908	25,8476	25,0532	25,716	25,2669
6	4	23,5	44,155	364350000	68	AT1G43800.1	AT1G43800.1	579	23,7229	23,6992	23,7236	23,4621	21,521	22,8362	22,3596	22,6792	22,5602	21,9331	23,012	22,8117	23,2511	23,0016	22,0883	22,0905	22,9726	22,7024	23,5657	23,0347
8	8	26,5	42,231	1182500000	72	AT1G43860.1;AT1G43860.2	AT1G43860.1;AT1G43860.2	580	25,0717	22,6169	24,5702	24,7502	24,6223	24,4914	24,3553	24,4965	24,6741	24,452	23,313	23,663	24,7041	24,398	22,5474	25,0567	25,3679	24,2418	24,0968	24,4687
2	2	9	23,53	527780000	17	AT1G43890.3;AT1G43890.2;AT1G43890.1;AT5G03530.2;AT5G03530.1	AT1G43890.3;AT1G43890.2;AT1G43890.1;AT5G03530.2;AT5G03530.1	581	23,6079	22,5656	23,4554	24,7116	23,468	22,8427	23,856	23,7526	24,8777	22,9732	25,5578	24,9762	25,5998	25,2013	22,5544	23,6693	24,4064	23,5731	24,4265	25,3873
10	10	44,7	22,229	3298200000	178	AT1G44790.1	AT1G44790.1	584	26,3785	25,9943	26,0592	25,4772	25,7336	25,5272	25,7433	25,8125	25,3716	25,6505	25,6998	25,6923	26,0051	25,7276	25,2231	25,8931	26,3909	26,1214	26,5276	26,0948
8	8	42,7	33,71	1200000000	72	AT1G44835.1;AT1G44835.2	AT1G44835.1;AT1G44835.2	585	24,8291	24,532	25,0563	24,4775	24,4873	24,1691	25,3437	25,0121	25,4134	24,9772	24,2295	22,6451	24,158	24,3305	23,1022	22,7359	24,2914	23,5242	25,1908	24,4602
22	3	67,4	44,755	28675000000	517	AT1G45000.1;AT1G45000.2	AT1G45000.1;AT1G45000.2	586	27,3951	27,3324	27,444	27,4647	27,454	27,3635	27,529	27,2324	27,6486	27,5439	27,0979	27,699	27,5441	27,6046	27,5797	27,8602	27,6229	27,5813	27,6771	27,686
7	7	21,7	44,118	1519500000	74	AT1G45201.2;AT1G45201.1;AT1G45201.3	AT1G45201.2;AT1G45201.1;AT1G45201.3	587	22,1983	22,8682	22,9753	22,2435	23,0994	23,6848	25,391	22,3774	25,4534	24,7631	25,8613	24,8959	25,7874	26,4998	26,43	25,5831	25,1127	23,7054	21,9798	23,3284
2	2	11,4	25,577	398640000	10	AT1G45230.2;AT1G45230.1	AT1G45230.2;AT1G45230.1	588	22,8002	22,9224	22,3397	23,6889	22,1512	22,635	22,4777	22,0305	22,6236	22,5399	24,7811	25,1304	22,6113	22,3092	22,4358	25,1533	25,3165	22,736	26,1388	23,0006
9	9	17,5	50,966	43050000000	347	AT1G47128.1	AT1G47128.1	590	29,2702	29,0999	29,1664	28,9251	29,0879	29,105	29,0722	29,2286	29,1957	29,3044	29,7064	29,6436	29,3724	29,0698	29,3066	29,3275	29,2338	28,8831	28,5562	29,3378
10	2	49,8	30,41	1778400000	39	AT1G47250.1	AT1G47250.1	591	22,5001	24,2214	26,6047	25,8439	22,7552	26,0432	22,5208	26,3088	25,9032	25,6639	25,8271	25,5584	23,2478	25,9734	22,9697	22,9294	22,8365	23,3058	21,5144	25,8102
10	3	36,6	48,497	3228900000	94	AT1G47490.1;AT1G47490.2	AT1G47490.1;AT1G47490.2	593	26,1146	26,0951	26,1555	25,7909	26,167	25,5744	26,1025	25,6221	24,8286	24,3627	25,4619	26,3066	25,9885	26,3709	26,5137	23,3249	26,0592	26,5456	25,7222	26,6732
15	15	56,8	42,639	1740200000	67	AT1G47710.1;AT1G47710.2	AT1G47710.1;AT1G47710.2	596	23,3506	25,379	24,8132	25,7917	25,038	25,6374	25,4792	25,5165	25,0236	22,9123	23,0969	25,8051	22,5441	25,0021	25,2269	22,378	22,7725	25,6185	26,321	24,3108
2	1	5,7	53,879	43509000	35	AT1G47840.1;AT1G47840.2	AT1G47840.1;AT1G47840.2	597	23,9854	20,6278	20,5702	20,4221	22,8947	20,4574	20,3617	20,7037	20,8637	20,6778	23,1222	20,5647	23,3011	20,9834	21,0384	22,6174	21,2788	21,3236	22,9498	22,2922
42	29	74,4	53,987	299530000000	1942	AT1G48030.5;AT1G48030.4;AT1G48030.3;AT1G48030.2;AT1G48030.1;AT3G17240.2	AT1G48030.5;AT1G48030.4;AT1G48030.3;AT1G48030.2;AT1G48030.1	598	29,7931	29,9738	30,035	29,8894	29,9333	29,902	30,0732	30,0957	30,0447	30,1316	30,0229	29,9982	29,979	30,0793	30,1366	29,9997	29,8495	30,084	29,9523	29,9936
6	6	45,5	16,274	449470000	40	AT1G48160.2;AT1G48160.1	AT1G48160.2;AT1G48160.1	601	23,3894	23,3448	23,7702	21,9171	23,461	22,952	22,4521	22,566	23,8925	23,762	22,7805	22,9535	23,9072	22,4687	22,624	24,4445	23,5537	24,1608	23,6187	23,8958
6	6	46,2	16,712	424270000	22	AT1G48320.1	AT1G48320.1	602	22,2621	22,854	22,7722	23,117	24,1732	22,6628	23,0305	23,3663	23,7057	23,5748	24,0499	22,1794	22,8743	22,4134	23,1913	22,0795	22,0801	23,2772	22,3176	23,3365
5	5	26,5	18,726	13011000000	198	AT1G48350.1	AT1G48350.1	603	27,3984	27,1565	27,1158	27,0067	27,2623	27,4866	26,8335	27,0526	27,1777	27,3834	28,1762	27,7205	27,501	27,5313	27,85	27,7619	26,9983	26,9858	26,6283	26,654
12	12	42,4	43,9	9053200000	143	AT1G48420.3;AT1G48420.2;AT1G48420.1	AT1G48420.3;AT1G48420.2;AT1G48420.1	605	26,5832	26,6181	27,1446	26,0396	26,9233	27,0764	26,8612	27,3581	27,0966	26,8697	26,4678	26,4047	26,3491	25,7116	26,0039	26,768	26,9959	26,9558	27,2005	27,2932
38	38	71,3	60,94	35745000000	955	AT1G48520.1;AT1G48520.3;AT1G48520.2	AT1G48520.1;AT1G48520.3;AT1G48520.2	608	27,654	27,3332	27,3901	27,4416	27,2326	27,319	27,4042	27,4765	27,4028	27,3012	27,6169	27,1182	27,4038	27,2333	27,1876	27,336	27,3659	27,3526	27,7339	27,0005
6	6	15,6	51,817	640290000	71	AT1G48570.1	AT1G48570.1	610	24,3167	24,1717	23,8806	23,8582	24,4882	22,7869	24,0641	24,1837	24,1794	24,1486	23,2324	23,2007	24,3807	23,8128	24,2913	22,9053	23,5445	25,4647	23,3396	22,5327
27	17	58,1	54,018	81467000000	893	AT1G48600.1;AT1G48600.2	AT1G48600.1;AT1G48600.2	611	28,8768	28,5478	28,7375	28,707	28,7114	28,7717	28,7367	28,7682	28,6908	28,8896	29,0734	28,4242	28,703	28,4747	28,9291	28,8985	28,6513	28,5767	28,5828	28,554
5	5	35,9	20,208	177180000	18	AT1G48610.2;AT1G48610.1	AT1G48610.2;AT1G48610.1	612	24,0645	22,7549	23,5374	23,0547	22,2136	23,5106	23,0698	22,6811	22,1418	22,7973	23,1897	23,3361	22,662	22,5543	22,1897	22,6338	23,6495	21,9499	24,8039	24,6701
18	5	66	35,8	7616700000	137	AT1G48630.1	AT1G48630.1	614	26,8132	26,8309	26,7064	26,7831	26,5317	26,3907	26,0817	26,891	26,6217	25,9158	26,5069	26,7575	26,4848	26,4129	26,397	25,8536	25,1237	24,8063	24,1332	25,9208
15	15	60,7	21,922	20407000000	386	AT1G48830.2;AT1G48830.1	AT1G48830.2;AT1G48830.1	615	27,6122	27,4619	27,5421	27,3752	27,6422	27,5899	27,2283	27,2538	27,393	27,4924	27,6822	27,2717	27,4828	27,6647	27,6531	27,8	27,4703	27,3698	27,7228	27,3144
18	18	60,6	47,317	53198000000	585	AT1G48850.1;AT1G48850.3;AT1G48850.2	AT1G48850.1;AT1G48850.3;AT1G48850.2	616	28,3985	28,3262	28,5526	28,5858	28,7831	28,6151	28,6718	28,5514	28,4609	28,553	28,5862	28,6534	28,548	28,4069	28,6664	28,9397	28,8175	29,1014	28,8075	28,0137
24	5	56	55,831	6779400000	149	AT1G48860.1;AT1G48860.2	AT1G48860.1;AT1G48860.2	617	27,1088	27,083	26,9086	26,838	26,5241	26,7773	26,7132	26,9614	26,7441	26,065	26,9957	26,3199	26,8523	26,4141	25,3984	26,4105	26,6155	26,0198	25,8208	25,8931
15	2	40	54,781	2693100000	125	AT1G48900.1;AT5G49500.1;AT1G15310.1	AT1G48900.1	618	25,0467	22,8966	25,4146	25,6632	22,7839	24,788	26,4512	25,8294	24,55	25,0895	25,5749	24,2862	26,4762	25,655	25,9728	23,8288	25,8833	25,0609	25,0787	25,1205
16	16	25,7	58,773	3982700000	135	AT1G48920.1	AT1G48920.1	619	25,206	25,6152	25,3946	24,5302	25,7697	25,4981	25,4538	25,4121	25,3697	25,7647	25,6644	25,4818	25,2296	25,6391	25,7608	24,4391	25,7258	24,8547	24,9067	24,8902
9	9	19,1	74,388	1265100000	128	AT1G49430.1;AT1G49430.2	AT1G49430.1;AT1G49430.2	624	24,6776	23,9105	24,7103	24,7654	24,6488	24,5791	24,7217	23,5984	24,0176	24,2172	24,1147	24,6351	24,5351	24,8802	24,554	24,6917	24,9254	24,4363	24,8323	25,2768
9	6	27,6	48,483	3783100000	160	AT1G49600.1;AT1G49600.3;AT1G49600.2	AT1G49600.1;AT1G49600.3;AT1G49600.2	627	25,4764	25,8996	25,9022	26,0696	26,0272	25,6439	25,7689	25,6533	26,0259	25,9565	25,4114	25,9789	25,4465	26,2153	25,8787	25,5031	26,3594	26,367	26,3555	26,5855
30	11	32,7	121,13	602170000	87	AT1G49630.3;AT1G49630.2;AT1G49630.1;AT1G49630.5;AT1G49630.4	AT1G49630.3;AT1G49630.2;AT1G49630.1;AT1G49630.5;AT1G49630.4	628	22,7582	23,5284	23,5702	23,2074	23,5513	23,7144	23,0336	24,2558	24,0213	23,6797	23,0451	22,7195	23,8349	24,2304	23,4746	24,0299	24,4502	24,3678	24,7346	23,5308
5	4	16	41,693	2011500000	50	AT1G49650.1;AT1G49640.1	AT1G49650.1	629	25,5374	25,6438	25,8943	25,9995	25,8408	25,8241	25,7134	25,4176	22,0698	25,6784	24,2353	22,9788	25,2654	25,5665	25,669	25,8178	23,0803	26,667	23,9037	25,2935
8	7	48,6	35,196	5031900000	171	AT1G49660.1	AT1G49660.1	630	26,0429	26,3397	26,6796	26,1487	26,4986	26,2042	26,4398	26,3988	26,601	26,4037	25,7035	26,3166	26,1274	26,0695	26,5055	26,9973	27,4193	27,8019	27,3531	27,0218
14	14	32,3	67,943	2422100000	96	AT1G49670.1;AT1G49670.2	AT1G49670.1;AT1G49670.2	631	25,392	24,684	25,2096	25,0411	25,146	24,9454	25,9832	25,478	25,897	25,388	25,9667	25,3334	25,907	25,9336	25,3757	25,3062	26,2223	24,6352	25,2802	25,5266
4	4	15,9	39,825	472610000	19	AT1G49740.1;AT3G19310.1	AT1G49740.1	632	22,7295	23,2235	22,4014	25,2354	23,4146	24,8549	25,1708	24,7727	23,6976	25,0782	25,0272	23,3035	24,8823	22,6578	25,2214	24,4235	24,7271	25,5655	22,8818	23,4414
19	19	46,2	54,407	8358600000	300	AT1G49750.1	AT1G49750.1	633	26,02	26,1532	26,5462	26,4104	26,1784	25,9381	26,0968	27,0327	26,2193	25,7971	26,1197	26,1389	26,2972	26,1107	25,8854	26,012	24,9293	26,9387	25,966	26,1528
32	27	55,4	72,779	78499000000	1114	AT1G49760.2;AT1G49760.1	AT1G49760.2;AT1G49760.1	634	28,6256	28,7182	28,663	28,6618	28,4299	28,2395	28,8	28,6052	28,5556	28,504	28,3833	28,6587	28,618	28,57	28,6075	28,7543	28,9899	28,84	28,7473	28,5908
11	11	32,1	48,07	1467900000	71	AT1G49820.1	AT1G49820.1	635	24,996	24,6105	24,92	24,5292	24,5293	25,1024	24,9704	24,9041	25,1477	25,4185	24,874	24,458	24,9103	24,5812	24,6918	24,5517	24,6223	24,244	22,9192	24,3819
11	11	31,8	42,627	19814000000	285	AT1G49970.1	AT1G49970.1	636	27,6569	27,9625	27,6154	28,3961	27,9989	27,7764	27,1283	27,5245	27,7396	27,5975	26,8684	27,8062	27,592	27,9549	26,7738	28,5019	27,8449	27,532	28,2734	27,6267
1	1	5,6	24,013	112680000	16	AT1G50170.2;AT1G50170.3;AT1G50170.1	AT1G50170.2;AT1G50170.3;AT1G50170.1	637	22,5646	22,9007	22,3426	22,1865	23,3029	22,5199	22,3521	21,5906	22,9702	22,5903	22,9839	23,3877	22,3769	23,2855	22,0742	22,1274	23,0076	22,8898	23,4722	23,6668
61	61	65,3	110,49	73466000000	1431	AT1G50200.1;AT1G50200.2	AT1G50200.1;AT1G50200.2	638	27,9021	27,9548	27,9201	27,875	27,8964	27,7682	27,9034	27,8466	27,8464	27,639	27,8385	27,8666	27,7311	27,7409	27,7712	27,7201	28,0723	27,8581	27,8916	27,8163
5	5	29,1	19,648	8110600000	171	AT1G50320.1	AT1G50320.1	640	27,1519	26,7553	27,156	27,2145	26,6491	27,254	26,9891	27,3862	26,9715	27,0663	26,5672	26,2645	27,5909	26,8515	26,4608	27,0079	27,3681	27,7298	27,712	26,8844
10	10	44,2	34,819	1464300000	103	AT1G50370.1;AT3G19980.1	AT1G50370.1;AT3G19980.1	641	23,449	24,9209	25,074	25,6579	24,6117	25,4887	24,2383	24,4111	24,6718	24,3581	24,9608	24,0541	24,7936	24,5644	24,1005	22,4919	23,4723	23,9335	24,4934	24,5981
22	22	44,1	80,938	2501000000	131	AT1G50380.1;AT1G50380.2	AT1G50380.1;AT1G50380.2	642	25,4905	25,4946	25,2711	25,419	24,7079	25,339	25,1593	25,8059	25,4099	25,1048	25,6698	25,7534	25,9439	25,7332	25,2759	25,6737	25,451	25,2622	25,8673	24,2576
38	38	70,2	67,801	71624000000	1023	AT1G50480.1;AT2G12280.1	AT1G50480.1	643	28,1051	28,214	28,3001	28,5167	28,1685	28,1236	28,0158	28,3021	28,3016	28,2867	28,4686	28,2401	28,1806	28,3929	28,2274	28,2613	28,4465	28,2682	28,3796	28,3343
5	5	11,9	76,815	155150000	19	AT1G50500.5;AT1G50500.3;AT1G50500.1;AT1G50500.2;AT1G50500.4	AT1G50500.5;AT1G50500.3;AT1G50500.1;AT1G50500.2;AT1G50500.4	644	22,2806	22,8047	22,9506	23,7519	23,532	22,1581	22,5549	21,0883	23,0266	21,6098	23,1071	22,6688	23,8359	23,0099	23,1613	24,1021	23,5124	22,1836	23,819	22,1294
9	9	45,5	34,799	874110000	114	AT1G50510.1	AT1G50510.1	645	24,3214	24,3888	24,277	23,6371	24,0162	23,9699	24,147	23,6469	24,049	24,5229	22,8882	22,7561	24,069	24,4201	23,4031	24,2513	24,5277	24,4447	24,0831	23,4025
8	8	40,2	33,971	302930000	35	AT1G50575.1	AT1G50575.1	646	21,9072	23,3599	23,3067	22,9239	23,7599	23,1522	22,9591	22,9901	23,8013	23,8653	22,0941	21,6101	23,2789	24,5963	23,0505	23,8358	25,0183	23,1285	22,2251	23,2406
4	4	21,2	23,425	1633000000	83	AT1G50670.3;AT1G50670.2;AT1G50670.1	AT1G50670.3;AT1G50670.2;AT1G50670.1	647	24,5811	24,7105	24,393	24,9338	23,8772	24,7663	24,9079	24,9573	24,9557	25,1314	24,7829	24,8272	25,4636	24,7522	24,7783	24,7499	25,4022	26,1411	23,2495	25,5394
5	5	43,3	23,651	1181200000	25	AT1G51360.1	AT1G51360.1	653	25,1388	25,4269	25,0493	24,8557	23,4394	22,3059	25,3816	24,9732	24,951	25,0314	25,8192	24,9087	25,2387	24,5341	24,5588	25,3457	23,6673	25,0005	23,0426	25,3859
1	1	11,3	11,361	1763500000	28	AT1G51400.1	AT1G51400.1	655	26,5916	26,178	26,108	26,5505	25,7243	26,6054	25,2549	25,9092	26,1117	26,6532	22,8803	21,684	26,3139	23,2405	25,7784	22,4204	22,4494	23,5668	27,3613	24,8977
3	3	11,9	22,438	1969000000	61	AT1G51510.1	AT1G51510.1	656	26,3882	26,0353	25,6594	22,5147	25,3434	26,0598	25,7136	25,6493	24,8337	24,9714	25,5607	25,8106	25,7519	25,206	25,6017	24,7882	25,0566	24,9325	24,3386	25,1421
8	6	31,6	43,582	1286900000	65	AT1G51560.1	AT1G51560.1	657	25,5087	25,0457	24,6366	24,7522	26,3224	22,4531	21,6694	25,4399	24,6678	24,8151	25,1095	22,9529	22,9886	25,2227	25,7333	26,0559	24,2844	24,7638	25,2636	22,4966
1	1	14,3	7,8319	73372000	8	AT1G51650.1	AT1G51650.1	658	22,2552	22,8073	23,3668	23,242	23,1164	22,4126	22,152	23,3826	23,2928	21,7669	21,9686	23,1273	23,2552	23,1241	22,3137	24,1955	22,1895	23,8884	23,0766	23,2193
14	14	33,7	61,053	8102600000	293	AT1G51680.1;AT1G51680.3;AT1G51680.2;AT3G21240.3;AT3G21240.2;AT3G21240.1	AT1G51680.1;AT1G51680.3;AT1G51680.2	660	26,0504	26,1203	26,0286	26,2039	26,1577	25,918	26,2033	26,0898	26,0523	26,0868	25,9819	26,2375	25,8205	25,9963	26,2166	26,0792	25,9471	26,0026	26,5457	25,929
11	9	32,8	56,835	1820900000	101	AT1G51690.2;AT1G51690.4;AT1G51690.1;AT1G51690.3;AT1G51690.5	AT1G51690.2;AT1G51690.4;AT1G51690.1;AT1G51690.3;AT1G51690.5	661	24,5702	22,5313	25,162	24,8101	22,9517	25,0887	24,603	24,3113	25,1649	25,1822	25,1114	25,1267	23,6579	24,7206	23,1937	24,6663	25,064	25,0059	24,5023	23,6713
17	17	50,4	53,695	17594000000	441	AT1G51710.1;AT1G51710.2;AT3G21280.2;AT3G21280.1	AT1G51710.1;AT1G51710.2	662	27,3624	27,1684	26,9702	27,3665	27,2089	27,136	27,3936	27,3342	27,1365	26,9756	27,0525	27,3568	27,1206	27,2353	27,2109	27,0595	27,1268	26,6706	26,681	27,0495
8	8	32,6	54,401	1491700000	42	AT1G51980.1;AT1G51980.2;AT3G16480.1	AT1G51980.1;AT1G51980.2;AT3G16480.1	665	25,3084	24,059	25,3856	23,9442	25,3679	23,4352	24,3198	24,5762	25,0511	25,0724	25,9006	23,7073	24,8463	26,2435	25,2853	23,4679	24,6574	23,9007	22,6085	26,03
5	5	34,7	10,771	17019000000	105	AT3G16080.1;AT1G52300.1;AT1G15250.2;AT1G15250.1;AT3G16080.2	AT3G16080.1;AT1G52300.1;AT1G15250.2;AT1G15250.1	669	28,3845	28,4808	27,7546	29,1723	28,8683	27,7562	26,87	27,3666	27,4814	27,9099	28,4212	29,2492	28,0001	28,9497	28,7155	29,1817	28,7997	28,4891	27,4635	28,2708
10	10	49,5	30,272	1849200000	96	AT1G52340.1	AT1G52340.1	670	25,0401	25,5495	25,0766	25,0153	25,3106	24,8877	23,0922	24,7999	24,0922	24,7537	25,0571	24,822	24,7399	24,9862	25,1885	24,565	24,4414	25,1222	25,1874	24,3158
15	5	21,5	104,22	5416200000	139	AT1G52360.3;AT1G52360.4;AT1G52360.1;AT1G52360.2	AT1G52360.3;AT1G52360.4;AT1G52360.1;AT1G52360.2	671	25,5787	25,3127	26,091	25,9088	26,2976	26,1762	26,0039	26,6123	26,0476	23,3383	26,0227	26,3444	26,9203	26,738	26,4582	26,712	25,8395	25,1972	25,4253	25,3747
14	14	45	46,592	2506800000	117	AT1G52380.4;AT1G52380.3;AT1G52380.2;AT1G52380.1	AT1G52380.4;AT1G52380.3;AT1G52380.2;AT1G52380.1	672	25,2527	26,5793	25,7677	26,0822	25,5655	25,5607	25,4685	24,6012	24,4352	25,6885	25,506	24,7637	24,9069	25,8235	25,3231	24,3292	24,2907	22,5672	24,196	24,9585
21	19	57	60,459	24465000000	417	AT1G52400.3;AT1G52400.1;AT1G52400.2;AT3G21370.1;AT5G28510.1;AT1G75940.1	AT1G52400.3;AT1G52400.1;AT1G52400.2	673	27,944	27,7225	28,1605	27,2247	27,8333	28,232	28,3731	28,2232	28,0933	27,8995	28,0997	27,8456	28,1286	28,0632	28,0935	27,7001	27,7882	27,7406	27,6798	27,5396
8	8	19,1	84,375	267010000	48	AT1G52410.2;AT1G52410.1	AT1G52410.2;AT1G52410.1	674	23,7322	23,292	23,7059	22,0387	21,8845	24,3026	23,425	23,6998	22,744	23,1315	22,6297	22,9689	23,0652	22,6041	23,131	21,7906	21,7138	23,4774	23,6862	24,1666
16	16	59,5	41,839	28117000000	420	AT1G52510.1;AT1G52510.2	AT1G52510.1;AT1G52510.2	675	27,8855	27,7887	27,7011	27,7058	27,4799	27,7567	27,7174	27,9527	27,7179	27,8463	28,3165	27,6052	27,8881	27,707	27,6395	28,3243	28,2917	28,7081	28,3086	27,8583
9	9	46,7	29,573	9408100000	276	AT1G52670.1	AT1G52670.1	677	26,31	26,2595	26,1732	26,7706	26,0316	26,5875	26,2756	26,5772	26,4478	26,3545	26,5437	25,7198	26,2754	26,4464	26,1133	26,7798	26,7497	27,1946	27,5595	26,974
6	6	19,9	36,975	1286600000	76	AT1G52760.1	AT1G52760.1	680	25,34	22,5305	24,7505	24,3805	24,6162	24,7032	24,8585	24,8164	23,2829	21,9929	26,1676	24,554	25,2729	24,9849	25,0273	24,5963	24,5606	23,6368	23,6556	24,3993
7	7	26,6	34,468	912570000	110	AT1G53120.2;AT1G53120.1	AT1G53120.2;AT1G53120.1	681	24,4778	23,3056	24,4399	22,94	23,235	24,6654	24,169	24,7429	23,2557	23,4882	23,8361	24,1122	24,2002	22,2082	24,107	22,2435	23,4903	22,2593	23,2905	23,825
17	11	76	35,804	86395000000	936	AT1G53240.1	AT1G53240.1	683	28,7532	29,1666	28,93	29,0194	28,953	29,0235	28,9708	28,875	29,0823	29,1163	29,1579	28,6773	28,8936	28,7808	28,9372	29,0754	29,9195	29,627	29,8572	29,7968
18	18	60,3	46,99	16175000000	501	AT1G53280.1;AT1G53280.2	AT1G53280.1;AT1G53280.2	684	27,0691	27,1937	27,201	26,6404	27,0478	27,0554	27,3702	26,949	26,956	27,2589	26,8364	26,4449	26,9046	26,4349	26,9863	26,524	26,5982	27,1861	26,4623	27,103
75	34	73	110,28	74403000000	1246	AT1G53310.3;AT1G53310.2;AT1G53310.1	AT1G53310.3;AT1G53310.2;AT1G53310.1	685	28,1948	27,9841	28,1123	27,9166	28,1593	28,1843	28,2923	28,2518	28,2691	28,0664	28,4258	28,3001	28,1659	28,2309	28,2052	28,3396	28,3787	28,123	28,2624	28,1004
38	18	66,7	75,225	16790000000	479	AT1G53500.1	AT1G53500.1	687	27,6547	27,4358	27,3613	26,8367	27,0686	27,1167	27,4902	27,2759	27,359	27,217	27,2492	27,0166	27,1083	27,094	27,1796	27,0098	27,4168	26,4932	27,3967	27,8085
6	6	25,4	30,729	6479900000	202	AT1G53520.1	AT1G53520.1	688	26,3659	26,645	26,5156	26,3251	26,6525	26,5356	26,4422	26,4437	26,4398	26,8012	25,9623	26,4426	26,25	26,0626	26,6492	26,628	26,5178	26,7152	26,8114	26,4419
5	5	35	32,332	1976500000	59	AT1G53580.1;AT1G53580.2	AT1G53580.1;AT1G53580.2	689	25,4504	25,4603	25,1697	25,8312	25,8714	25,7973	26,1381	25,3251	25,3738	25,1035	25,8169	25,6787	26,3419	25,5055	25,1369	23,6617	24,7344	24,8824	24,6795	23,2545
3	3	14,9	21,854	758510000	38	AT1G53670.2;AT1G53670.1	AT1G53670.2;AT1G53670.1	690	25,0361	22,4925	24,9703	24,9157	24,3965	25,0762	24,3382	25,2792	25,2065	25,0284	20,9983	24,1634	22,6739	25,3229	21,0235	21,7449	24,3725	23,2353	24,9093	23,7506
26	25	61	47,803	36112000000	695	AT1G53750.1;AT1G53780.3;AT1G53780.4;AT1G53780.1;AT1G53780.2	AT1G53750.1	691	27,6959	27,7864	27,8803	27,881	27,7653	27,699	27,8255	27,7343	27,9153	27,8932	27,7927	27,6043	27,7886	27,9965	28,0003	27,618	27,6682	27,7102	27,6375	27,4766
19	3	79,3	25,947	31461000000	485	AT1G53850.2;AT1G53850.1	AT1G53850.2;AT1G53850.1	692	27,9618	28,1213	27,7626	28,0082	27,6202	27,8932	27,8949	27,6933	27,6932	27,7756	28,0367	27,5088	28,0855	27,6879	27,5235	27,5511	27,711	28,2813	27,9691	28,0081
19	19	57,5	54,208	7458900000	302	AT1G54100.2;AT1G54100.1	AT1G54100.2;AT1G54100.1	697	26,218	25,9653	26,2889	26,0585	26,3663	26,1283	25,7658	25,5834	25,9214	25,9014	26,3071	26,0728	26,2635	26,0685	26,4313	26,1512	25,9311	26,3289	25,9263	26,2576
17	12	39,1	58,467	5824200000	182	AT1G54220.2;AT1G54220.1	AT1G54220.2;AT1G54220.1	699	22,4963	25,0366	24,9886	25,9314	25,2921	25,7374	25,8633	26,4139	26,265	26,2479	26,248	26,2229	25,8335	26,1402	26,2568	25,8965	25,9038	25,3918	26,2184	25,4143
34	9	81,8	46,762	15786000000	236	AT1G54270.1;AT1G54270.2	AT1G54270.1;AT1G54270.2	700	27,3623	27,9123	27,4287	27,8959	28,1751	27,9856	27,8277	27,873	27,9412	27,8035	27,9006	27,6458	27,9273	27,4769	28,1012	26,9492	28,0976	27,5425	27,4614	28,1637
3	3	34,7	10,796	1233200000	10	AT1G54410.1	AT1G54410.1	704	22,2028	26,7953	22,1749	26,3613	22,298	22,6089	23,6764	22,9252	23,3746	22,1539	27,5231	21,9804	22,6224	27,1967	22,4516	24,7293	23,0406	24,8491	26,2413	22,0774
5	3	39,7	14,528	803500000	35	AT1G54580.1	AT1G54580.1	707	24,7682	24,903	25,3316	22,5833	22,4178	21,9221	23,7007	22,3259	21,9399	23,958	23,8603	23,54	24,8123	24,5365	24,7496	22,657	23,6077	22,7544	22,5377	23,1622
4	2	27,9	14,65	631020000	83	AT1G54630.1;AT1G54630.2	AT1G54630.1;AT1G54630.2	708	24,572	24,4963	24,2626	22,6792	22,3464	22,9858	22,998	24,103	23,5205	22,7799	23,6163	22,662	23,9963	23,6667	23,1587	22,906	23,3863	22,2818	23,7645	24,4836
12	12	21,7	98,044	576690000	76	AT1G55020.1	AT1G55020.1	710	24,0405	23,439	23,8149	23,5845	23,0365	23,5129	23,7351	23,9377	22,9425	23,3429	23,4843	22,7916	23,3358	22,4055	23,2098	23,4013	23,0956	23,3198	23,744	24,0998
10	10	24,7	80,9	968720000	68	AT1G55090.1	AT1G55090.1	711	25,0792	25,2966	24,8943	24,8587	24,9341	22,6697	24,8235	24,5436	23,9609	24,6776	24,5788	25,0719	21,76	24,8397	25,6683	23,9288	23,8881	24,7325	24,149	24,9356
3	3	18,6	26,302	412140000	24	AT1G55140.1	AT1G55140.1	712	24,3136	22,7166	24,3903	24,5214	23,8448	21,7606	23,8413	24,1769	21,5852	22,8642	24,4828	21,8549	23,3984	23,6928	23,4276	24,0455	24,1899	24,7332	24,0661	24,9247
2	2	12,3	20,618	882310000	18	AT1G55210.2;AT1G55210.1	AT1G55210.2;AT1G55210.1	714	23,427	22,9735	23,0875	23,6799	24,9071	21,9324	22,514	23,7499	22,4466	23,2109	26,6067	26,8281	25,7276	23,0762	22,7517	26,847	26,5603	27,1955	24,2242	23,2251
7	7	25,7	34,475	590810000	51	AT1G55450.1;AT1G55450.2;AT3G54150.2;AT3G54150.1	AT1G55450.1;AT1G55450.2	716	22,8388	23,9594	22,9305	23,8366	23,677	22,7598	23,7885	23,93	23,7885	24,2061	24,2327	24,9155	24,282	24,4796	23,8112	22,7922	24,2656	23,972	23,6671	24,4847
30	30	71,3	37,41	66660000000	965	AT1G55480.1	AT1G55480.1	717	28,322	28,0824	28,357	28,4778	28,2602	28,3842	28,1422	28,2917	28,3196	28,2225	28,5289	28,0277	27,3371	28,0398	27,5026	28,4158	28,1952	27,9952	28,511	27,7999
69	21	81,8	63,808	1481400000000	5299	AT1G55490.5;AT1G55490.4;AT1G55490.3;AT1G55490.2;AT1G55490.1	AT1G55490.5;AT1G55490.4;AT1G55490.3;AT1G55490.2;AT1G55490.1	718	32,1454	32,3429	32,2155	32,2691	32,2082	32,0546	32,4398	32,1875	32,2203	32,1989	32,1146	32,32	32,106	32,204	32,3587	32,2032	32,2638	32,3799	32,1987	32,4426
1	1	1,6	62,212	9562100000	44	AT1G55570.1	AT1G55570.1	720	28,3867	28,523	28,6562	28,6809	23,7142	28,2206	28,3915	28,258	27,9294	28,348	22,3814	28,5071	28,7716	28,4942	28,5251	22,4125	27,2636	28,5658	27,3994	29,1453
5	5	41,2	17,672	1135300000	66	AT1G55805.1	AT1G55805.1	721	24,7297	24,7734	22,1996	24,1583	24,2447	23,2453	25,2036	22,0846	24,0931	25,1297	24,7	24,3564	24,4738	24,3715	22,9019	22,7052	25,4641	23,0164	24,9687	24,6837
36	15	15	404,99	2847400000	239	AT1G55860.1	AT1G55860.1	723	24,7172	24,8136	24,8797	24,3255	24,9898	24,7217	24,9567	24,8736	24,7303	24,5436	25,1653	24,2816	24,9034	24,7084	24,8873	24,3734	25,1655	24,514	24,3806	24,9218
14	14	53,6	41,48	1568500000	109	AT1G56000.1;AT1G55980.2;AT1G55980.1;AT1G56000.2;AT1G55980.3	AT1G56000.1;AT1G55980.2;AT1G55980.1;AT1G56000.2;AT1G55980.3	725	25,35	25,5572	24,2844	25,0815	24,8977	24,5827	24,6508	24,2831	24,4344	24,591	24,0386	22,0566	24,6338	24,5159	23,8897	24,9245	25,4686	23,6737	25,3582	22,3773
16	16	46,8	45,628	28590000000	443	AT1G56050.1	AT1G56050.1	726	28,0469	28,2185	27,9658	28,1112	27,8136	27,9171	28,2864	28,1206	28,0465	28,3714	28,2233	28,0035	28,2539	27,9641	28,0918	27,8232	28,0194	28,2229	27,6566	28,0918
87	60	79,4	93,89	1798900000000	9530	AT1G56070.3;AT1G56070.2;AT1G56070.1	AT1G56070.3;AT1G56070.2;AT1G56070.1	727	32,0907	32,2916	32,254	32,2503	32,4285	32,1944	32,3584	32,1784	32,3146	32,3431	32,0805	32,3873	32,2151	32,216	32,3829	32,3384	32,5322	32,4844	32,3779	32,4436
13	13	30,8	58,673	2194000000	105	AT1G56110.1;AT3G12860.1	AT1G56110.1	728	25,3166	25,1263	25,59	25,6649	25,5395	25,5266	23,2672	25,8115	25,4774	25,4804	25,9937	24,3462	25,5529	25,135	24,5454	25,313	25,3104	25,8211	26,0836	25,5293
38	19	95,3	42,615	218150000000	1190	AT1G56190.2;AT1G56190.1	AT1G56190.2;AT1G56190.1	729	30,6591	30,7632	30,6738	30,7137	30,529	30,6973	30,6681	30,8277	30,829	30,5292	30,8409	30,6794	30,8821	30,8206	30,8124	31,0431	31,2303	31,1613	31,1217	30,6833
9	4	69,4	21,986	8543900000	132	AT1G56330.1;AT3G62560.1;AT1G09180.1	AT1G56330.1;AT3G62560.1	730	27,8006	26,5697	27,0511	27,0296	27,2432	26,6506	26,6651	26,6225	26,7277	26,3219	26,9821	27,7037	26,8971	27,3625	27,7004	27,0529	26,6055	27,2879	27,2179	27,6375
26	18	60,7	48,527	21966000000	449	AT1G56340.1;AT1G56340.2	AT1G56340.1;AT1G56340.2	731	26,8829	27,077	26,9767	27,1766	26,9958	26,953	26,9365	26,8846	26,6446	26,6218	27,6292	26,8341	26,9731	27,1725	26,4912	26,9614	26,5976	27,5295	27,0187	27,1792
2	2	18,8	36,351	120570000	10	AT1G56430.1	AT1G56430.1	732	22,0543	23,0262	21,753	22,6036	23,2186	24,0873	23,0022	22,5973	23,4069	23,4862	23,587	23,3051	23,2115	21,8882	23,0348	23,3283	22,9765	23,5163	24,1316	22,9165
10	10	53,7	27,651	31557000000	360	AT1G56450.1	AT1G56450.1	733	28,2026	27,8954	28,1691	28,099	28,1832	28,391	28,2447	28,451	28,3962	28,3539	28,0794	27,9882	28,1578	27,9201	28,346	28,3026	29,0771	28,8643	29,1676	28,5493
11	11	12,9	114,4	5205600000	146	AT1G56500.1;AT1G56500.2;AT1G56500.3	AT1G56500.1;AT1G56500.2	734	26,1429	25,9152	25,7239	26,0476	25,8194	25,903	25,8072	25,683	25,988	25,3972	27,1389	25,8241	26,6084	25,23	25,7073	26,2946	25,3508	26,933	26,0872	26,7272
9	8	51,8	18,406	5147500000	99	AT1G56580.1	AT1G56580.1	736	26,9715	25,9479	26,8479	26,2937	25,1139	26,199	26,6959	26,8873	25,8589	26,0281	26,8486	27,1248	26,4648	26,6986	26,4531	26,7715	26,4919	28,591	27,0904	26,1763
5	3	32,9	24,046	238260000	47	AT1G56700.4;AT1G56700.2;AT1G56700.1;AT1G56700.3	AT1G56700.4;AT1G56700.2;AT1G56700.1;AT1G56700.3	737	23,0817	22,8741	23,2382	21,5139	22,4754	22,1484	23,0322	23,4591	22,6762	22,2473	21,7151	21,5023	22,7011	22,6089	22,1252	22,9988	21,8768	23,2259	23,1507	22,9178
28	18	60,5	46,4	210230000000	1317	AT1G57720.2;AT1G57720.1	AT1G57720.2;AT1G57720.1	738	29,8664	30,1119	30,0206	30,0758	30,2028	29,972	30,005	30,1159	30,2127	30,1895	30,1796	30,2022	30,0559	30,0903	30,1794	30,3004	30,4867	30,5698	30,4403	30,1778
22	22	52,8	61,723	12621000000	467	AT1G57770.1	AT1G57770.1	739	26,2796	26,3288	26,4347	26,3638	26,2209	26,203	26,4038	26,5764	26,5374	26,3035	26,666	26,5599	26,6946	26,3691	25,8903	26,5307	26,6656	27,1109	26,9375	26,2909
14	11	42,6	44,556	21013000000	408	AT1G58080.1	AT1G58080.1	740	27,6475	27,4925	27,3984	27,6982	27,6307	27,5062	27,6307	27,6663	27,6812	27,537	27,1483	27,3183	27,2374	27,4871	27,2388	27,322	27,87	27,8073	28,0221	27,8899
5	5	15,2	45,035	1438900000	87	AT1G58270.1	AT1G58270.1	741	25,5489	25,2048	23,131	22,9328	23,706	24,9925	23,9783	24,7335	24,663	24,7407	26,5894	25,3941	24,7565	24,4646	22,4245	25,5757	24,6807	24,1216	23,9858	24,449
5	5	31,1	33,868	634940000	52	AT1G58280.4;AT1G58280.3;AT1G58280.1;AT1G58280.2	AT1G58280.4;AT1G58280.3;AT1G58280.1;AT1G58280.2	742	24,6143	23,5219	22,9357	22,9	22,9271	24,7026	21,843	24,4561	25,0121	22,3964	23,4216	24,1023	24,6859	23,5388	24,258	24,9938	22,5182	23,4132	22,664	24,3485
14	8	31,3	59,515	10248000000	219	AT1G58290.1	AT1G58290.1	743	26,3953	27,1024	26,8286	26,5328	26,619	26,429	26,5117	27,1743	26,069	26,3349	26,6623	25,4228	26,8694	26,9873	27,0876	26,0696	26,8526	26,408	26,4855	26,8355
16	7	46,8	30,771	41998000000	289	AT1G59359.1;AT1G58983.1;AT1G58684.1;AT1G58380.1	AT1G59359.1;AT1G58983.1;AT1G58684.1;AT1G58380.1	744	28,8744	29,1027	28,9813	28,6583	28,9119	28,8424	28,7834	28,6016	28,9824	28,7045	29,178	29,1086	28,9931	28,8026	29,3841	28,3878	28,4486	27,3184	28,2151	28,7393
25	10	35,7	100,23	4329400000	229	AT1G59610.1	AT1G59610.1	748	25,6721	25,0288	25,9993	24,7893	26,2254	24,9795	24,7492	25,5107	25,3899	25,2134	25,8004	26,3157	26,0712	26,4111	26,3474	25,9187	25,3211	24,8846	25,5073	26,039
9	9	44,4	26,506	339950000	68	AT1G59700.1	AT1G59700.1	749	23,2894	23,1013	23,1304	22,9471	23,1726	22,3901	23,0094	22,6707	22,7252	22,9824	23,3838	23,2098	22,7707	22,7202	22,6493	23,4292	22,7323	23,375	23,6439	23,6323
25	21	57,8	43,059	50388000000	775	AT1G59900.1;AT1G59900.2	AT1G59900.1;AT1G59900.2	753	27,7416	27,8972	27,9008	27,9304	27,7428	27,7781	27,722	27,7786	27,8146	27,7226	28,2028	27,8708	28,0111	27,9083	28,1078	27,6014	27,7894	27,9473	28,0773	27,6634
5	5	20,9	36,73	998440000	127	AT1G59960.1;AT1G59950.1	AT1G59960.1	754	23,63	22,8699	24,3299	23,604	23,5735	23,1212	23,4012	23,4783	23,7093	23,2284	23,8334	23,0344	23,3314	23,4279	23,721	23,7255	24,3939	24,5799	24,2686	23,9837
5	5	17,7	64,747	1466600000	72	AT1G59990.1;AT1G59990.2	AT1G59990.1;AT1G59990.2	755	24,6264	24,8486	25,6069	25,3081	25,0746	24,6063	25,6217	24,66	24,8701	25,1854	23,6498	24,4422	25,3343	24,9155	25,1102	22,8963	26,3495	22,4525	25,9542	23,1191
7	7	43,8	28,498	2625300000	58	AT1G60000.1	AT1G60000.1	756	26,7944	26,3846	26,4297	26,7166	26,1606	25,5864	26,1669	25,7596	26,1734	22,8405	23,0445	26,8796	26,4903	21,7083	23,0796	24,3452	22,6202	25,0876	24,2743	23,0793
10	9	15,9	94,669	1492600000	102	AT1G60070.1;AT1G60070.2	AT1G60070.1;AT1G60070.2	757	24,3894	24,5672	24,704	24,8977	25,0375	24,3471	24,6149	24,524	24,3646	25,0707	24,9848	25,3465	24,9897	24,3672	25,1434	24,7981	23,4851	22,8618	22,1553	25,3548
17	17	36,5	65,169	2997000000	117	AT1G60420.1	AT1G60420.1	758	25,5836	25,2045	25,4498	25,4693	25,1791	25,551	24,6939	25,9982	24,6242	24,9807	24,9757	25,0002	26,729	25,8938	25,034	24,419	25,3494	25,3643	24,4712	24,8208
12	12	45,1	37,056	8012200000	166	AT1G60550.1	AT1G60550.1	759	26,9944	26,5305	26,7948	27,2883	27,0796	26,522	26,0662	26,7343	26,5316	26,1623	26,9741	26,3107	26,7086	27,0873	26,6477	25,7476	25,4925	26,9349	26,4779	26,6466
6	1	16,2	38,16	468940000	20	AT1G60690.1	AT1G60690.1	760	21,8477	25,2974	22,5547	25,0782	25,112	25,3082	23,0363	21,9237	24,6725	25,4153	23,1109	22,0624	23,7451	22,5881	23,1554	23,743	23,2597	24,8174	23,9972	22,005
25	18	60	37,924	34332000000	536	AT1G60710.1;AT1G60680.2;AT1G60750.1	AT1G60710.1	761	27,9198	27,5953	27,5736	28,1348	27,6415	27,9463	27,769	27,8603	27,8506	27,8656	27,1996	27,2782	27,8959	27,7251	27,4903	26,8844	27,3926	27,0652	27,1197	27,7319
10	10	28,7	49,032	1837900000	114	AT1G60780.1;AT1G10730.1	AT1G60780.1	762	24,7647	24,039	25,0919	24,7361	25,3036	24,5206	24,4703	23,1999	24,2417	25,1246	25,9039	24,7146	24,6968	25,1886	24,2991	25,2895	24,6406	25,2987	24,3656	24,6182
9	3	25,5	41,039	1593400000	54	AT1G60940.2;AT1G60940.1	AT1G60940.2;AT1G60940.1	764	23,1376	25,4862	23,0947	25,2023	25,5206	25,2601	25,7038	25,6917	22,226	24,1875	25,8194	25,6987	25,8827	25,4681	25,4588	25,5894	24,2526	23,0725	22,2875	24,1264
3	2	31,1	15,539	2066700000	352	AT1G60950.1	AT1G60950.1	765	24,2015	24,9019	22,0461	23,394	24,8284	23,8026	24,2547	24,4147	23,8006	24,3775	24,4966	23,2549	23,9905	24,5748	23,9441	25,1598	25,127	25,0876	25,2802	25,3701
7	7	29,9	47,008	2933300000	58	AT1G60990.3;AT1G60990.2;AT1G60990.1	AT1G60990.3;AT1G60990.2;AT1G60990.1	766	26,4827	26,8412	22,62	25,5694	26,2456	27,1877	26,2537	23,1853	27,265	26,8412	25,3639	26,3237	26,17	25,7342	25,8334	26,5901	27,1621	26,7256	26,837	26,26
5	5	10,7	77,364	129660000	13	AT1G61010.5;AT1G61010.4;AT1G61010.3;AT1G61010.2;AT1G61010.1	AT1G61010.5;AT1G61010.4;AT1G61010.3;AT1G61010.2;AT1G61010.1	767	24,3259	23,06	22,7552	23,9291	22,6416	23,9741	23,1427	22,0128	23,3477	22,4953	23,6	23,6669	22,6799	23,5516	23,7493	24,5114	22,9288	23,271	23,6052	22,6547
4	4	28,4	23,746	485970000	31	AT1G61520.2;AT1G61520.3;AT1G61520.1	AT1G61520.2;AT1G61520.3;AT1G61520.1	769	23,7255	24,0407	24,1873	22,9576	24,6814	24,7205	24,251	24,392	22,9288	24,5722	25,3042	22,9638	22,3078	24,399	22,213	24,8264	22,705	26,1579	23,896	24,766
11	3	26,2	44,546	400820000	26	AT1G61580.1	AT1G61580.1	770	24,3564	23,3478	24,474	24,7132	24,5572	24,1925	24,5008	22,9634	24,2559	22,2743	22,946	22,3195	24,0979	24,0349	23,533	23,1057	24,9219	23,6246	23,6632	22,9874
2	2	5,1	45,091	289090000	23	AT1G61900.2;AT1G61900.3;AT1G61900.1	AT1G61900.2;AT1G61900.3;AT1G61900.1	772	22,0621	24,3655	23,1934	25,057	21,534	24,5534	22,9975	24,1211	22,8419	22,6269	23,9324	22,3461	24,2843	23,862	22,8248	22,8638	23,4174	24,5953	24,8335	23,6905
33	11	37,3	136,56	922140000	54	AT1G62020.1	AT1G62020.1	773	21,9676	22,7014	22,1682	24,9373	25,1563	24,4542	22,2476	24,3406	24,1294	25,0966	24,1669	22,763	24,0585	25,1645	25,5212	23,8714	23,8678	24,8079	24,727	25,6158
28	18	62,8	50,655	52491000000	898	AT1G62180.1;AT1G62180.2	AT1G62180.1;AT1G62180.2	776	27,8625	27,7874	27,8098	27,6531	27,9258	27,62	27,7794	27,8968	27,8584	27,5809	27,3291	27,3849	27,6339	27,391	27,4966	27,7759	28,2234	28,094	28,232	27,6362
13	13	52,5	36,183	7928000000	405	AT1G62380.1	AT1G62380.1	777	26,0579	26,1986	26,5285	26,3826	25,7817	26,2165	26,4327	26,6092	26,3996	26,6933	26,4386	25,3192	26,3789	26,2964	26,4771	24,3681	25,5314	25,8388	26,8394	26,9565
32	32	59,3	82,707	19383000000	461	AT1G62390.1	AT1G62390.1	778	27,1147	27,3001	27,1298	27,1663	27,6304	27,2161	27,401	27,2765	27,1457	26,7861	26,907	26,9084	27,0534	26,7425	27,0098	26,9369	27,7575	27,5101	27,822	27,7432
18	16	47,4	52,688	5762100000	240	AT1G62560.1;AT1G62560.2;AT1G62580.3;AT1G63340.1;AT1G62580.2;AT1G62580.1	AT1G62560.1;AT1G62560.2	780	25,8963	25,7181	26,0002	25,6803	26,2375	26,0621	25,8687	25,8641	25,6442	25,5812	25,7938	25,9611	26,103	25,8719	25,899	25,8918	25,6244	26,0128	23,5275	26,3889
6	5	16,2	51,311	113170000	31	AT1G62600.1;AT1G62600.2;AT1G63390.1	AT1G62600.1;AT1G62600.2	781	22,1089	21,8266	22,1487	21,2783	23,4103	22,676	21,759	21,4715	22,6403	24,1707	21,4503	21,3104	21,591	21,6142	21,3999	24,036	23,0754	22,9895	23,5537	23,4637
13	13	49	42,846	15886000000	421	AT1G62640.2;AT1G62640.1	AT1G62640.2;AT1G62640.1	782	26,9512	27,016	27,156	27,1906	27,0125	27,1095	27,2005	26,9117	27,1196	27,3042	26,4244	26,9785	26,8753	26,6591	26,6506	27,0123	27,1804	27,0623	27,2216	27,2327
12	9	28,4	53,274	3380400000	129	AT1G62660.4;AT1G62660.3;AT1G62660.2;AT1G62660.1	AT1G62660.4;AT1G62660.3;AT1G62660.2;AT1G62660.1	783	25,986	24,8415	25,9655	25,8643	25,1251	26,1288	25,9765	25,8116	25,7333	26,16	26,2718	25,3057	25,5038	25,5622	25,4518	25,8428	26,2131	25,8761	24,3894	25,7865
31	26	61,6	64,519	25143000000	559	AT1G62740.1	AT1G62740.1	784	27,0815	27,0956	27,2084	27,2337	27,1986	26,9115	27,0276	26,9517	27,2369	27,1847	27,1284	27,3402	27,153	27,2426	27,3371	27,2526	27,3442	27,6225	27,2594	27,3266
61	61	75,5	86,057	570180000000	3712	AT1G62750.1	AT1G62750.1	785	30,5724	30,7669	30,64	30,6731	30,5919	30,5773	30,8403	30,6026	30,667	30,6203	30,6727	30,7207	30,6336	30,629	30,6727	30,7143	31,0547	30,709	30,6494	30,8887
12	12	57,8	27,219	5303000000	213	AT1G62780.1	AT1G62780.1	786	25,8868	26,4031	25,8568	25,6411	24,7457	25,0594	25,1884	26,0529	26,3908	26,0595	24,7854	24,4191	25,3093	26,616	21,9411	24,1734	24,9874	26,6564	26,7282	26,9318
18	16	60,5	33,597	26789000000	591	AT1G63000.1	AT1G63000.1	788	27,7718	27,7441	27,9815	27,8737	27,6263	27,8936	27,8365	27,8752	27,7586	27,8747	27,5293	27,3975	27,7956	27,6142	27,3602	27,5649	27,6962	27,5416	28,021	28,24
7	7	24,7	37,955	530390000	42	AT1G63610.1;AT1G63610.2;AT1G63610.3	AT1G63610.1;AT1G63610.2	790	23,8847	24,0675	23,0116	23,5768	23,0932	22,1551	24,3546	21,8658	21,8056	24,6665	22,9602	23,4161	22,6425	23,9968	23,8913	24,0563	23,9806	24,2536	23,9784	24,2833
24	24	55,6	59,314	15633000000	405	AT1G63660.1;AT1G63660.2	AT1G63660.1;AT1G63660.2	791	26,6169	26,7524	26,644	26,5379	27,0629	26,6603	26,8165	26,6276	26,6845	26,4235	26,6119	26,808	26,4899	26,5815	26,9226	26,5458	27,0996	26,64	27,0806	26,3214
7	7	16,8	85,586	768560000	44	AT1G63680.3;AT1G63680.2;AT1G63680.1	AT1G63680.3;AT1G63680.2;AT1G63680.1	792	24,4211	24,6741	24,3358	24,7132	24,6172	22,3518	24,0313	24,2125	24,1507	23,6184	24,2935	23,3897	24,7379	25,0686	23,6349	22,1529	22,4232	23,4686	24,6971	22,8192
61	61	75,1	99,157	158060000000	2223	AT1G63770.7;AT1G63770.4;AT1G63770.6;AT1G63770.5;AT1G63770.3;AT1G63770.2;AT1G63770.1	AT1G63770.7;AT1G63770.4;AT1G63770.6;AT1G63770.5;AT1G63770.3;AT1G63770.2;AT1G63770.1	793	28,763	28,5526	28,6174	28,5658	28,4402	28,5564	28,738	28,6073	28,6204	28,5337	28,8006	28,3709	28,4805	28,526	28,5601	28,6623	28,6909	28,7623	28,7357	28,4893
36	6	73,8	53,301	257640000000	1557	AT1G63940.2;AT1G63940.1;AT1G63940.4	AT1G63940.2;AT1G63940.1;AT1G63940.4	794	29,7099	29,8544	29,6727	29,7565	29,9896	29,759	29,8278	29,566	29,7632	29,8954	29,649	29,7657	29,726	29,767	29,8879	29,8282	30,1776	30,2438	29,8761	30,1389
6	6	35,5	24,811	12489000000	153	AT1G63970.1;AT1G63970.2	AT1G63970.1;AT1G63970.2	796	27,3121	27,2228	26,8185	27,753	26,4091	27,9359	27,4462	28,0366	28,0467	27,6403	27,4164	26,1637	27,6322	27,4406	26,0551	27,3211	27,2284	27,4172	28,0202	28,1319
29	15	74,3	53,377	16658000000	283	AT1G64190.1	AT1G64190.1	798	26,9406	27,1147	27,0572	27,1765	26,5167	26,9601	27,0589	27,3817	27,2745	27,105	26,6583	26,9374	27,206	26,8573	26,8637	27,2034	27,3995	27,5699	27,5886	27,021
5	3	43,2	16,51	1611600000	27	AT1G64230.2;AT1G64230.1;AT1G64230.3;AT1G64230.5;AT1G64230.4	AT1G64230.2;AT1G64230.1;AT1G64230.3;AT1G64230.5;AT1G64230.4	799	22,8018	26,1107	22,1007	23,3322	26,1096	26,3088	22,3577	26,8059	26,0248	26,1923	25,9756	25,7307	26,0756	26,1525	23,2934	23,9479	23,6254	23,5118	22,8465	25,908
9	7	16,4	74,75	350100000	25	AT1G64400.1	AT1G64400.1	800	24,2078	22,4557	23,7516	23,8007	23,62	22,6406	22,6539	23,0012	22,2336	22,4929	24,6909	25,0208	22,6445	23,8682	24,5049	22,5833	22,0143	24,7361	23,1621	23,3279
3	3	31,9	22,761	1343800000	23	AT1G64510.1;AT1G64510.2	AT1G64510.1;AT1G64510.2	802	23,1025	26,2984	26,0677	23,1682	23,8505	22,9205	22,8649	23,3862	22,4483	23,2162	22,9091	26,1046	23,4322	22,9582	22,2006	22,4645	23,1757	26,873	26,7233	27,209
11	10	49,8	30,706	3536900000	93	AT1G64520.1	AT1G64520.1	803	26,1662	25,7059	22,5956	25,9357	25,7441	26,4017	26,2305	26,6102	26,4323	25,6931	26,1175	25,4701	25,6924	25,205	25,1067	24,8716	26,1825	26,6737	26,4065	25,7553
19	19	34,1	79,643	5161000000	224	AT1G64550.1	AT1G64550.1	804	25,8725	26,36	26,2691	24,7793	26,2481	26,0014	25,9939	25,967	25,549	26,2138	26,3439	25,1012	25,7714	26,0007	26,0423	25,583	26,1388	25,3056	25,5546	26,4045
7	1	30,3	41,315	1020200000	54	AT1G64710.1;AT1G64710.3	AT1G64710.1;AT1G64710.3	805	25,2697	24,7789	24,7505	23,6661	24,8881	24,3989	24,8853	23,8925	25,0802	24,9317	24,8756	24,5995	24,7308	25,0732	24,8889	24,7464	25,8533	23,342	26,3829	25,8343
18	5	49,3	49,8	2814200000	53	AT1G64740.1	AT1G64740.1	806	26,7361	26,4329	26,3757	26,6749	27,1511	26,3362	26,1634	22,54	26,1822	26,3993	23,9279	26,4024	24,9726	25,9318	26,1936	27,2716	26,3448	26,821	26,6516	26,8073
6	6	27,3	38,005	555920000	22	AT1G64770.1;AT1G64770.2;AT1G64770.3	AT1G64770.1;AT1G64770.2;AT1G64770.3	807	25,5701	22,562	23,4159	22,0858	23,2709	25,0477	22,3134	24,6576	24,3497	24,0863	24,9108	23,2744	24,7125	24,6914	24,324	22,0454	23,3556	25,139	22,6079	24,1256
52	52	30	284,78	4809100000	612	AT1G64790.1;AT1G64790.3;AT1G64790.2	AT1G64790.1;AT1G64790.3;AT1G64790.2	808	24,58	24,6816	24,8326	24,9606	24,9437	24,4628	24,6301	24,6954	24,8649	24,7634	24,3837	24,5078	24,5773	24,6726	24,7622	24,6425	25,3274	24,3891	25,1962	25,2549
10	10	40,2	30,216	3590800000	102	AT1G64980.3;AT1G64980.1;AT1G64980.2	AT1G64980.3;AT1G64980.1;AT1G64980.2	809	24,853	25,535	24,792	26,0402	25,155	25,7881	25,7016	25,8917	25,4119	26,5111	25,9333	25,8119	25,9554	25,3449	24,3629	25,1415	23,8017	23,4983	25,3617	25,1645
19	19	20,6	152,7	3701400000	125	AT1G65010.1	AT1G65010.1	810	26,3081	25,8214	25,9169	25,3736	22,3798	25,9437	25,6191	25,6976	25,6476	25,6276	25,3366	25,5426	25,0495	26,0764	25,6304	25,3738	25,0275	22,8413	23,3573	25,167
15	7	41,1	47,06	817750000	68	AT1G65220.1;AT5G54730.2;AT5G54730.1	AT1G65220.1	812	22,6385	22,8619	24,1307	24,6241	24,6685	23,9074	24,3048	23,7549	24,3814	24,5857	24,0857	24,581	23,9091	24,4558	23,8441	24,9276	24,0388	24,3591	24,9156	24,4934
10	10	47,5	28,912	2225100000	109	AT1G65260.2;AT1G65260.1	AT1G65260.2;AT1G65260.1	813	22,8221	22,2529	25,3237	24,9697	26,3139	24,0189	23,48	24,8776	23,9151	24,8782	25,5494	24,8359	26,0427	25,2035	25,4685	24,4938	25,374	25,2922	24,3477	25,3468
1	1	9,5	14,167	208160000	10	AT1G65290.1	AT1G65290.1	814	23,0563	24,9729	24,3455	24,661	22,4001	22,1142	23,3721	22,4661	22,348	22,1331	22,0578	24,6291	22,4153	24,9183	22,4879	22,6181	23,0833	23,3504	23,2399	22,9824
7	6	31,4	38,631	239040000	52	AT1G65560.1;AT1G65560.2	AT1G65560.1;AT1G65560.2	817	22,3401	24,027	23,0722	22,2799	23,284	22,3107	22,8711	21,8201	22,9127	22,1879	22,2857	22,7581	22,4624	22,4396	21,6374	23,7283	23,3141	23,4495	22,496	22,6806
7	6	12,1	60,013	369970000	27	AT1G65590.1	AT1G65590.1	818	22,7308	23,1383	22,9063	22,7044	24,6223	22,1795	21,3776	24,4318	24,6269	24,3073	24,0816	24,4977	25,3188	22,4346	23,4779	23,2276	23,3025	22,7821	22,9931	23,4727
6	6	34,2	37,498	861390000	68	AT1G65650.1	AT1G65650.1	819	24,5248	24,5328	24,4332	25,2415	23,0987	24,5163	23,7117	25,6368	24,8949	24,4936	24,3957	23,16	24,6529	24,4564	24,0153	23,9696	24,551	24,7156	22,222	24,6607
6	5	17	52,309	486110000	34	AT1G65860.1;AT1G62540.3;AT1G62540.1;AT1G62540.2	AT1G65860.1	821	22,1775	22,8749	23,1653	23,7	23,5517	24,1768	24,3705	24,0098	23,539	24,0459	22,5334	22,7224	22,0091	21,1329	23,4219	21,6061	24,0449	24,0398	24,2784	24,082
48	39	80	45,746	428160000000	2654	AT1G65930.1	AT1G65930.1	822	30,3253	30,3785	30,5603	30,4671	30,3506	30,2341	30,3649	30,4505	30,3743	30,2921	30,7174	30,4995	30,4768	30,4253	30,4685	30,3299	30,3914	30,4032	30,6201	30,1809
32	32	71,7	56,14	120590000000	1206	AT1G65960.2;AT1G65960.4;AT1G65960.3;AT1G65960.1;AT3G17760.2;AT3G17760.1;AT2G02010.1;AT5G17330.1;AT2G02010.2;AT2G02000.1;AT3G17720.1	AT1G65960.2;AT1G65960.4;AT1G65960.3;AT1G65960.1	823	29,0827	28,8539	29,152	28,9283	29,0801	28,8554	29,0814	28,9637	28,9963	28,757	29,2728	28,9091	29,1002	28,8081	28,9702	29,2832	29,2132	28,9791	29,4226	28,9025
12	12	88,9	17,428	41890000000	522	AT1G65980.1;AT1G65980.2;AT1G65970.1;AT1G60740.1	AT1G65980.1	824	28,3195	28,2383	28,2057	28,4318	28,128	28,3077	28,2385	28,4342	28,2445	28,3181	28,4467	28,3637	28,6468	28,2203	27,6961	28,4922	28,6152	29,1429	29,1943	28,6206
8	8	49,1	25,507	1670300000	59	AT1G66070.2;AT1G66070.1	AT1G66070.2;AT1G66070.1	825	22,6477	25,6092	25,5975	25,7396	26,0387	25,4695	24,799	25,3158	25,054	25,1806	25,0902	22,5252	24,7903	25,7203	22,9194	24,3793	22,5315	25,9336	23,1337	24,9742
8	8	32,7	40,097	1932400000	72	AT1G66130.1	AT1G66130.1	826	25,9427	25,0614	24,748	24,7352	24,9096	25,2768	25,5224	25,2178	25,4999	24,9912	24,5	24,9173	25,0246	24,4438	25,3426	24,7811	25,276	25,7803	24,5722	25,1503
25	8	73,6	39,207	98079000000	889	AT1G66200.1;AT1G66200.3;AT1G66200.2	AT1G66200.1;AT1G66200.3;AT1G66200.2	828	29,351	29,398	29,4377	29,8155	29,0371	29,389	29,0915	29,2393	29,2125	29,0876	29,3195	28,9354	29,3406	29,5953	28,9856	29,3648	29,3494	29,7737	30,0836	29,5969
7	7	53,8	11,43	40093000000	217	AT1G66240.1;AT1G66240.2	AT1G66240.1;AT1G66240.2	829	29,2508	29,2987	29,3932	29,0254	29,2086	29,3281	29,4289	29,4112	29,258	29,4543	28,8261	29,2023	29,4051	28,8446	28,8353	29,0529	29,1063	29,0902	29,1917	28,8852
5	5	18,3	31,318	371180000	28	AT1G66260.2;AT1G66260.1	AT1G66260.2;AT1G66260.1	830	24,3419	23,0393	22,6651	23,0379	22,5355	25,1436	24,581	24,3577	22,6524	24,361	21,5092	23,2333	24,6485	22,1404	22,6957	22,786	25,0197	22,9591	22,5089	24,4535
6	3	61,1	16,862	4548700000	108	AT5G37780.1;AT1G66410.1;AT5G37780.4;AT1G66410.2;AT5G37780.2;AT5G37780.3;AT1G66410.4;AT1G66410.3	AT5G37780.1;AT1G66410.1;AT5G37780.4;AT1G66410.2;AT5G37780.2;AT5G37780.3;AT1G66410.4;AT1G66410.3	832	27,3829	26,6799	26,8758	26,6745	26,4495	26,5153	26,9292	25,9972	26,6934	26,8748	26,694	26,3203	26,7524	26,6944	25,2012	22,4341	25,582	26,2	27,0578	26,9291
19	18	62,2	41,471	13114000000	323	AT1G66430.1	AT1G66430.1	833	27,2575	27,3293	26,9602	27,3872	26,988	27,2809	26,7121	27,1727	26,9328	27,5076	27,8298	25,8494	27,1818	27,0712	27,4111	25,8818	26,923	27,5448	26,636	27,0001
13	13	47,9	38,502	2355900000	126	AT1G66520.1;AT1G66520.2	AT1G66520.1;AT1G66520.2	834	24,8968	25,3479	25,1126	25,1213	25,8202	25,25	24,9907	24,951	25,575	25,392	25,4582	25,5121	25,9184	25,6073	25,6867	24,8057	24,3388	25,7648	25,0655	25,6803
17	12	36,8	66,445	1125500000	96	AT1G66530.1	AT1G66530.1	835	23,1458	22,1021	23,8251	22,457	24,3355	21,4577	24,7508	24,5206	25,0732	25,2484	23,9681	24,7412	24,4099	24,0173	25,0212	23,2862	25,1997	25,1992	23,5268	23,7493
15	3	44,3	24,929	11017000000	137	AT1G66580.1	AT1G66580.1	836	27,5355	27,4118	27,4343	27,4913	27,3366	27,2562	26,875	26,8425	27,145	26,9754	27,6312	27,4897	27,53	28,0235	27,7686	23,1867	27,2121	26,5835	26,0593	27,8268
8	8	36,2	33,925	14481000000	280	AT1G66670.1	AT1G66670.1	837	27,167	27,4212	27,0941	27,7122	26,7393	26,9162	27,0109	27,5348	27,1511	27,3436	28,1863	21,3015	27,516	27,4192	27,0348	27,2141	28,198	28,505	27,1931	27,7936
9	9	44,1	39,229	1624500000	69	AT1G66680.1	AT1G66680.1	838	22,8631	25,5195	24,7075	25,0947	25,1128	24,8086	25,1507	24,9862	24,8185	25,1742	23,4411	24,7097	24,2545	25,171	24,6751	23,1383	24,8323	23,992	24,0162	24,9429
24	22	41,5	83,787	74317000000	805	AT1G66970.1;AT1G66970.2;AT1G66970.3	AT1G66970.1;AT1G66970.2;AT1G66970.3	839	29,155	29,047	29,0089	28,8238	28,7809	29,0816	28,942	29,2149	28,6847	28,7563	28,9801	28,7416	28,9236	28,5806	28,7824	29,0566	29,1471	29,315	29,0121	28,9769
22	13	72,8	20,216	1440800000000	1526	AT1G67090.1;AT1G67090.2	AT1G67090.1	840	32,8808	32,7848	32,7611	32,8425	32,6755	32,6853	32,8803	32,5867	32,7559	32,8634	32,3826	33,053	32,8509	32,7798	32,8302	32,8526	32,9739	32,6335	32,641	33,1668
15	14	42,3	39,167	52427000000	406	AT1G67280.1;AT1G67280.2	AT1G67280.1;AT1G67280.2	842	28,717	28,7144	28,5786	28,9081	28,2877	28,7204	28,8077	28,7883	28,6576	28,7093	28,6794	28,452	28,7525	28,8349	28,3425	28,5654	28,4724	28,6329	28,8372	28,3258
16	16	42,2	73,069	3007700000	191	AT1G67680.1;AT1G67650.1	AT1G67680.1	846	25,7352	25,4805	25,2703	24,9125	25,7056	24,9229	25,388	25,0027	25,4429	25,1999	25,2161	25,6069	25,4561	25,6285	25,4032	25,3857	26,2159	26,0659	26,2663	25,9411
13	13	45,7	26,01	38098000000	495	AT1G67700.4;AT1G67700.1;AT1G67700.5;AT1G67700.2;AT1G67700.3	AT1G67700.4;AT1G67700.1;AT1G67700.5;AT1G67700.2;AT1G67700.3	847	28,6973	28,8279	28,8012	28,4024	28,5577	28,4552	28,6948	28,5182	28,5729	27,8731	28,8893	28,9996	28,2956	28,5309	28,2956	29,2113	28,9273	29,1802	29,3421	28,6439
42	2	93,3	42,247	644720000000	2528	AT1G68010.1;AT1G68010.3	AT1G68010.1;AT1G68010.3	850	31,1991	31,0442	31,0314	31,0707	30,9507	31,1414	31,0589	31,1688	31,0419	31,136	31,1751	30,8796	30,9771	31,0119	31,0335	31,2661	31,192	31,0933	31,138	31,1159
8	2	19,1	69,289	484310000	35	AT1G68060.1	AT1G68060.1	852	23,9057	24,1005	21,0834	23,8192	22,5647	24,1999	24,0474	24,3378	23,7509	24,0838	24,1839	24,3562	23,8806	21,8679	24,4294	22,6931	23,6683	22,5474	24,4209	23,6931
28	23	46,9	102,4	30739000000	741	AT1G68560.1	AT1G68560.1	855	26,9899	26,6587	27,2522	27,0072	26,9333	26,9823	26,8982	27,2568	27,2828	27,0467	27,2653	26,7343	27,3822	26,7313	26,7941	27,2163	27,2156	27,4413	27,3776	27,2342
3	3	28,2	18,146	2267500000	78	AT1G68590.2;AT1G68590.1;AT5G15760.1	AT1G68590.2;AT1G68590.1	856	25,8266	25,744	25,532	23,5914	25,2315	25,4791	25,1153	24,8562	25,1301	25,9675	25,6534	22,2983	25,4218	25,7913	25,4477	26,091	24,7329	24,9146	24,9551	25,9542
4	4	34	16,356	298960000	16	AT1G68760.1	AT1G68760.1	858	23,957	21,5458	22,9824	23,5946	21,7852	22,5015	23,6423	23,4593	22,3576	22,2135	24,6651	23,9124	24,6282	21,5619	24,2523	22,8022	22,2854	23,9561	23,2857	22,5199
7	7	32,1	42,913	1211200000	109	AT1G69250.2;AT1G69250.1	AT1G69250.2;AT1G69250.1	861	24,4346	25,5469	24,5228	24,4659	24,0951	24,8802	24,7539	24,9336	24,9545	24,1519	24,2413	24,6537	24,2316	23,7719	23,7646	24,5031	24,5649	25,1551	25,0401	24,4977
9	4	65,8	17,207	1822700000	40	AT1G69410.1	AT1G69410.1	862	22,8824	21,9069	24,2176	23,6817	23,8942	24,0946	24,9117	24,759	23,8595	23,2533	24,5032	22,8726	22,8844	22,4657	22,7597	23,647	23,5367	23,4912	21,9096	24,5592
2	1	15,3	15,096	517660000	27	AT1G69510.3;AT1G69510.2;AT1G69510.1	AT1G69510.3;AT1G69510.2;AT1G69510.1	863	24,6971	24,5338	24,3875	24,7953	24,6747	25,0975	22,8327	21,7929	24,8755	21,7686	21,9904	23,9053	22,7678	24,99	22,5452	22,2488	23,1863	23,2983	25,4501	23,4275
1	1	4,1	23,448	1033700000	31	AT1G69530.4;AT1G69530.5;AT1G69530.2;AT1G69530.1;AT1G69530.3	AT1G69530.4;AT1G69530.5;AT1G69530.2;AT1G69530.1;AT1G69530.3	864	25,6081	23,7304	25,3533	24,9459	22,8644	21,9189	25,1964	23,1818	25,4832	24,1668	25,8309	25,4288	22,4665	25,2689	25,4984	23,3478	24,9358	26,898	23,7417	23,6559
23	23	67,7	46,69	105690000000	920	AT1G69740.3;AT1G69740.2;AT1G69740.1	AT1G69740.3;AT1G69740.2;AT1G69740.1	868	28,8806	28,938	28,9094	29,0565	29,1128	28,8085	28,7723	28,777	28,8957	29,1794	28,7928	28,7652	28,5537	28,9412	29,0942	29,3256	29,3222	29,1495	29,2852	29,0049
7	7	31,5	47,817	1241800000	65	AT1G69800.1;AT1G69800.3;AT1G69800.2	AT1G69800.1;AT1G69800.3;AT1G69800.2	869	24,5385	25,0363	24,6281	25,1511	22,5741	24,7247	23,1057	24,8228	24,7979	25,448	24,1327	23,1185	22,394	24,7441	22,1091	24,6131	25,3054	24,824	26,1252	25,4851
51	51	57,8	99,841	70552000000	1256	AT1G69830.1	AT1G69830.1	870	27,9282	27,9769	27,8137	27,7709	28,0133	27,7365	27,8998	27,754	27,8587	27,8105	27,7987	27,8649	27,8415	27,8978	28,0152	27,36	27,3763	27,5884	27,8222	27,5939
17	13	64,4	37,14	22784000000	387	AT1G70310.1	AT1G70310.1	872	27,8058	27,4676	27,5594	27,5097	27,3003	27,1958	27,3509	27,8215	27,3646	27,5414	27,9563	27,0233	27,1571	27,3882	27,3311	26,9792	26,9268	27,094	26,8856	27,0437
31	10	12,3	403,61	555290000	61	AT1G70320.1	AT1G70320.1	873	23,8043	23,2952	23,6556	22,47	24,0714	24,1615	21,5705	23,0441	22,4267	22,7512	24,0234	23,703	23,7659	24,0883	23,7802	24,3671	24,5414	23,3196	24,6512	24,6327
22	3	81,8	28,412	53007000000	648	AT1G70410.3;AT1G70410.1;AT1G23730.2;AT1G23730.1	AT1G70410.3;AT1G70410.1	874	28,3997	28,4101	28,6804	28,5406	28,7089	28,6404	28,5963	28,8968	28,7395	28,7596	28,5909	28,2792	28,6937	28,4553	28,3094	28,1832	28,8723	28,4556	28,826	28,7023
18	18	43	65,224	3885300000	200	AT1G70570.1;AT1G70570.2	AT1G70570.1;AT1G70570.2	876	25,4134	25,5615	25,6664	25,2634	25,4027	25,1773	25,0896	25,1817	24,8113	25,3049	24,9718	25,4223	25,1036	25,071	25,2163	25,8003	25,9337	25,04	24,8477	25,6616
31	12	72,6	53,444	7900200000	295	AT1G70580.4;AT1G70580.3;AT1G70580.2;AT1G70580.1	AT1G70580.4;AT1G70580.3;AT1G70580.2;AT1G70580.1	877	25,5622	27,0886	26,5147	26,8998	26,0045	26,7052	26,6799	26,5973	25,8925	26,1245	26,4595	26,0805	26,2682	26,3697	26,2541	26,7816	26,9682	26,4509	26,3637	26,6632
13	1	59,6	16,455	120940000000	675	AT1G70600.1	AT1G70600.1	878	30,7452	30,4915	30,4554	30,4972	30,8188	30,5407	30,3585	30,1872	30,871	30,828	30,2593	30,6289	30,3066	30,7758	30,7682	30,8027	30,8703	30,3105	30,5842	30,6624
49	34	84,1	63,481	256750000000	2310	AT1G70730.1;AT1G70730.3;AT1G70730.2	AT1G70730.1;AT1G70730.3;AT1G70730.2	879	29,4758	29,501	29,4998	29,4638	29,4645	29,4089	29,456	29,4486	29,52	29,3954	29,494	29,3822	29,457	29,5311	29,5985	29,5077	29,5431	29,3646	29,3744	29,2255
26	26	51,7	67,312	23078000000	676	AT1G70820.1;AT1G70820.2	AT1G70820.1;AT1G70820.2	882	27,3699	26,9821	27,3204	26,9955	27,0041	27,024	27,0313	27,0664	27,1113	26,8305	27,1004	26,9631	27,287	27,0238	27,0942	27,3043	26,9415	27,0354	27,4644	27,1477
11	10	51,3	37,614	2703000000	90	AT1G70830.1;AT1G70830.4;AT1G70830.5;AT1G70830.3;AT1G70830.2	AT1G70830.1;AT1G70830.4	883	26,2969	25,1401	25,7523	23,1412	26,2192	25,8247	25,7794	25,5948	26,0565	26,2175	25,7196	22,4571	25,4376	22,4404	26,189	25,3637	23,6937	24,7084	24,4993	26,166
12	11	80,4	17,889	21450000000	278	AT1G70890.1;AT1G70850.3;AT1G70850.1	AT1G70890.1	884	28,4957	28,1022	28,287	28,1206	28,2672	28,3162	28,0354	28,3108	28,2601	28,5345	27,4511	27,629	28,0146	27,4675	28,0872	27,6119	27,1052	27,3107	26,3079	27,62
2	2	5,5	66,164	25891000	5	AT1G71040.1	AT1G71040.1	885	23,6108	22,2267	21,2953	22,9103	23,4656	20,9436	22,5013	23,7256	21,019	20,7741	22,4076	22,3567	21,2616	22,8507	21,5697	23,241	23,8106	22,5749	23,4853	23,1883
4	4	31,8	28,331	212710000	45	AT1G71100.1	AT1G71100.1	886	22,872	22,6589	22,6072	23,2862	24,1008	22,133	22,6907	22,4759	22,5674	22,5871	22,3432	22,1336	22,2687	22,6639	23,326	23,2113	23,5491	23,0951	23,5258	22,8042
12	12	12,1	181,8	171890000	23	AT1G71220.1;AT1G71220.2;AT1G71220.3	AT1G71220.1;AT1G71220.2;AT1G71220.3	889	21,7583	22,7678	23,4717	22,5422	22,6073	22,7824	21,7193	23,1217	21,4444	22,805	23,0725	22,8309	22,7917	23,4931	24,2282	21,3384	24,6121	22,3907	25,0968	23,9318
4	4	7,6	98,763	226730000	31	AT1G71410.2;AT1G71410.1;AT1G22870.4;AT1G22870.1;AT1G22870.2;AT1G22870.3	AT1G71410.2;AT1G71410.1;AT1G22870.4;AT1G22870.1	893	22,214	23,4701	23,7839	22,3103	23,2237	23,766	23,1829	24,1117	22,2522	23,4463	23,7416	22,7018	22,4493	22,2647	23,0443	23,295	22,3962	22,8432	23,3877	23,805
5	5	10,5	58,241	276680000	46	AT1G71440.1	AT1G71440.1	894	22,3669	24,1377	22,4941	23,0066	23,3728	23,6678	23,9102	23,8199	23,4415	23,1925	24,0018	22,8149	22,01	22,8467	22,9284	22,9052	24,7206	23,8867	22,9513	22,5627
10	10	36	39,559	11537000000	217	AT1G71695.1	AT1G71695.1	896	26,8448	26,8449	27,2689	26,8147	26,8038	27,2177	27,0688	27,605	27,3743	26,6943	27,3121	27,32	27,4921	26,9064	26,7659	27,1494	26,7065	27,214	26,5838	26,3502
3	3	19,9	28,876	168310000	53	AT1G71790.1	AT1G71790.1	900	22,4634	22,3498	22,131	22,261	23,6057	23,7326	22,0572	22,4979	22,6088	22,6099	21,7918	21,0978	23,1131	21,5775	22,6156	22,1652	22,6285	22,5415	22,1844	23,0186
1	1	2	85,673	179290000	36	AT1G71820.1;AT1G71820.2	AT1G71820.1;AT1G71820.2	901	22,8274	22,1645	22,5445	21,9308	22,612	22,2037	22,6063	22,3015	23,3175	23,3719	22,9013	22,5022	23,1495	22,1749	22,3031	23,1061	23,2912	22,9929	23,3809	22,5114
7	7	19,9	43,791	2170900000	80	AT1G71840.1	AT1G71840.1	902	25,0836	25,2827	25,7191	22,1128	25,793	25,7411	23,6461	25,323	25,751	25,7259	23,5065	26,2359	25,8169	25,1847	25,3809	25,8042	25,1102	22,9391	23,3155	25,9101
9	9	33,8	37,798	3025200000	108	AT1G71860.1;AT1G71860.3;AT1G71860.2	AT1G71860.1;AT1G71860.3;AT1G71860.2	903	25,1472	25,4586	25,7688	25,5939	23,476	25,6762	25,1888	25,8078	24,5718	26,0579	26,1485	22,3759	25,3926	24,8188	22,8176	23,6759	24,8967	23,8886	24,908	24,2976
12	12	45,1	46,634	3079000000	173	AT5G10330.2;AT5G10330.1;AT1G71920.6;AT1G71920.2;AT5G10330.8;AT5G10330.3;AT1G71920.3;AT1G71920.1;AT5G10330.7;AT5G10330.6;AT5G10330.5;AT5G10330.4;AT1G71920.5;AT1G71920.4	AT5G10330.2;AT5G10330.1;AT1G71920.6;AT1G71920.2;AT5G10330.8;AT5G10330.3;AT1G71920.3;AT1G71920.1;AT5G10330.7;AT5G10330.6;AT5G10330.5;AT5G10330.4;AT1G71920.5;AT1G71920.4	904	25,3269	25,4571	25,5426	25,1684	24,8876	25,0914	24,977	25,1196	24,9764	25,1292	25,5763	24,4486	25,4224	24,6385	24,9475	24,8443	25,4382	25,3275	25,5435	25,444
42	39	65,1	64,046	88711000000	896	AT1G72150.1	AT1G72150.1	906	29,2042	28,8622	29,0283	28,8545	29,2616	29,3585	28,8923	29,0637	29,0594	29,2795	29,0933	29,0782	28,9713	28,8863	29,422	29,1664	28,681	28,7817	28,9207	28,7406
13	12	28,2	56,104	6797000000	183	AT1G72160.1	AT1G72160.1	907	26,419	26,2233	26,7844	25,7044	26,8608	26,2665	25,387	26,3756	25,624	26,327	26,8091	25,4355	26,9152	26,1709	26,3456	26,6351	24,8729	25,8494	25,8057	26,103
17	17	55,8	31,981	245200000000	1083	AT1G72370.2;AT1G72370.1;AT3G04770.2;AT3G04770.1	AT1G72370.2;AT1G72370.1	909	30,2876	30,3874	30,1715	30,5538	30,4767	30,4501	30,5567	30,338	30,3429	30,5141	30,2583	30,3523	30,3055	30,3986	30,5335	30,2908	30,4246	29,9431	30,1873	30,327
28	28	63,2	65,959	10830000000	366	AT1G72550.2;AT1G72550.1	AT1G72550.2;AT1G72550.1	910	26,4554	26,0775	26,1362	26,079	26,158	25,6484	26,416	26,3823	25,8658	26,0456	26,646	26,2416	26,1339	26,1415	26,1731	26,3267	26,4853	26,4488	26,8249	26,4052
6	6	12,5	21,559	67396000000	229	AT1G72610.1	AT1G72610.1	912	29,4211	29,1235	29,2944	29,5267	29,5793	29,1183	28,8382	29,5574	29,0897	29,2007	30,047	30,2687	30,6101	30,0402	29,9268	29,165	28,8691	28,132	28,2949	30,3666
2	2	16,3	22,293	376640000	61	AT1G72640.4;AT1G72640.3;AT1G72640.2;AT1G72640.1	AT1G72640.4;AT1G72640.3;AT1G72640.2;AT1G72640.1	913	23,8233	22,3669	23,34	23,566	23,9107	22,7664	23,2216	22,9382	22,7134	22,9594	23,0703	23,0141	22,2292	23,618	22,3577	23,7838	23,7502	22,4407	23,1282	22,8966
10	10	41,1	38,671	1559800000	89	AT1G72680.1	AT1G72680.1	914	24,9136	24,9292	24,6555	24,5486	24,624	24,9324	25,0106	24,4551	24,5779	24,2413	24,2885	24,1517	25,1554	25,3393	24,7012	24,9299	25,3811	25,2322	25,0224	24,1941
17	3	44	46,77	376020000	38	AT1G72730.1	AT1G72730.1	916	23,2912	23,1205	24,1274	22,8905	24,2306	23,4227	24,5228	23,3868	22,362	23,2754	23,2182	23,0325	22,6785	22,8103	23,5544	23,4964	23,7447	23,4334	24,2139	23,633
12	9	27,1	56,924	1574400000	83	AT1G72810.1	AT1G72810.1	917	22,7922	25,5596	24,9033	25,2636	25,8388	24,8165	24,8595	24,692	25,4131	26,0394	25,3503	22,4741	25,0063	25,0932	25,7528	24,6387	24,9762	24,7657	22,8628	24,7411
12	12	42,3	40,673	3512600000	170	AT1G72880.2;AT1G72880.1	AT1G72880.2;AT1G72880.1	918	25,8577	25,6475	25,8535	25,9421	25,1951	25,388	24,4783	25,978	24,9103	24,3672	26,4188	24,699	25,1361	25,0172	25,8452	26,0967	26,2556	26,3712	25,9988	25,5276
9	8	53,4	20,245	7059700000	231	AT1G72930.1;AT1G72930.2;AT1G72910.1;AT1G72920.1;AT1G72940.1;AT1G17600.1;AT1G72860.3;AT1G72860.1;AT1G72860.2	AT1G72930.1;AT1G72930.2;AT1G72910.1	919	26,3701	26,009	26,5218	26,3559	26,6317	26,3297	26,0422	26,302	26,3319	26,2271	26,3455	26,3502	26,4356	26,2353	26,5574	25,9074	26,2892	26,1067	26,5157	26,4355
6	2	26,6	22,691	603490000	24	AT1G73030.1	AT1G73030.1	922	22,6826	24,9293	22,4933	25,3589	24,707	23,711	23,1731	24,5799	24,7696	25,2442	21,8995	25,1007	25,1185	24,8541	24,9977	22,7769	25,1356	25,3035	23,7523	23,4494
18	18	60,1	40,029	8704000000	320	AT1G73060.1	AT1G73060.1	923	26,4695	26,095	26,431	26,0531	26,3417	26,0068	26,0628	26,3861	25,8428	25,3798	26,4466	26,0151	26,1756	25,984	25,8719	26,1943	26,4366	26,8734	26,3929	25,1802
20	20	54,9	48,325	10047000000	356	AT1G73110.1;AT1G73110.2	AT1G73110.1;AT1G73110.2	924	26,1596	26,0288	26,2515	26,0367	26,045	26,1733	26,1196	26,0645	25,9277	26,0269	26,332	26,0361	26,2057	25,8893	26,1038	26,1682	26,5063	26,1523	26,6927	26,2624
13	13	32,6	53,578	2101200000	99	AT1G73180.2;AT1G73180.1	AT1G73180.2;AT1G73180.1	925	25,177	24,5688	25,5385	24,6604	24,3935	25,2577	25,4994	22,6007	25,0924	25,5624	25,1944	24,9232	24,6204	24,9186	24,9492	25,6679	24,8661	24,8079	22,5593	25,6845
10	9	75,2	18,004	65227000000	505	AT1G73230.1	AT1G73230.1	926	29,5035	30,0018	30,0196	29,7218	30,3251	29,8224	30,054	29,6108	29,6391	29,8242	29,6447	29,8326	29,8926	29,7624	29,6751	30,2197	30,6051	30,2484	30,4123	30,0695
4	4	28,2	20,063	1337500000	64	AT1G73530.1	AT1G73530.1	929	24,868	25,5079	25,1572	24,6937	24,8279	25,0006	25,2005	25,4827	24,6532	24,8442	24,7892	25,4173	26,8782	25,2843	24,9369	24,9729	24,0478	25,1192	24,8599	24,6632
27	23	56,3	57,843	37343000000	684	AT1G73600.2;AT1G73600.1	AT1G73600.2;AT1G73600.1	930	27,8774	27,7875	28,0252	27,686	27,7232	27,7039	27,8558	27,795	27,8022	27,568	27,9182	27,6129	27,6004	27,7613	27,4963	27,9638	28,073	27,7858	27,9552	27,6958
12	12	32,1	51,474	2876700000	132	AT1G74030.1	AT1G74030.1	936	25,3978	25,8419	24,8516	25,6966	25,9299	25,8448	25,5365	25,7725	25,6037	25,8699	22,7159	22,824	25,5408	26,0194	25,7638	24,7045	24,6707	24,1306	23,3439	25,7521
37	16	76,7	68,135	40528000000	1065	AT1G74040.1;AT1G74040.2;AT1G74040.3	AT1G74040.1;AT1G74040.2;AT1G74040.3	937	28,1555	28,0906	28,054	28,018	28,0111	27,8288	28,2602	28,0208	27,9416	27,8612	28,014	27,6849	28,0685	28,0851	27,9008	28,0869	28,543	28,0747	28,5303	28,4415
21	8	62,2	26,008	49687000000	274	AT1G74060.1;AT1G74050.1	AT1G74060.1;AT1G74050.1	938	29,189	29,1314	28,865	29,0101	29,2575	29,0102	28,5201	28,7994	28,9443	28,9916	28,8119	29,213	28,4394	29,2229	29,0179	28,4939	28,4585	25,4917	28,0933	28,1929
10	10	37,5	30,374	7257200000	179	AT1G74070.2;AT1G74070.1	AT1G74070.2;AT1G74070.1	939	26,048	26,6786	26,439	26,1031	26,3815	26,4615	26,4425	25,6803	26,3701	26,0694	26,5996	26,6748	26,1691	26,2519	26,2783	26,3661	24,7936	26,7392	26,5843	26,7535
20	14	69,4	40,464	7545600000	228	AT1G74090.1	AT1G74090.1	940	24,9258	26,6554	25,7644	26,9218	26,2137	26,4804	26,884	26,6741	26,3526	26,8082	26,8272	25,8586	26,3373	25,57	26,4061	24,379	26,1141	26,3965	26,4459	26,2567
16	12	57,1	39,219	4798700000	129	AT1G74100.1	AT1G74100.1	941	26,03	26,5871	26,1096	26,521	25,7378	26,4882	26,2597	26,3181	25,9676	27,3628	26,4154	25,4031	26,2462	26,1764	25,8184	25,1775	25,0822	24,4358	24,9134	25,9769
4	4	13,1	28,728	2396700000	63	AT1G74230.1	AT1G74230.1	943	25,7107	26,2234	25,6441	26,2739	26,005	25,855	25,1196	26,0274	22,4639	24,0323	27,1077	26,9022	22,6677	25,4897	25,0708	24,4304	27,7715	25,9279	27,1946	23,7341
57	57	52,1	153,95	58525000000	1184	AT1G74260.1	AT1G74260.1	944	27,5036	27,4982	27,4842	27,4618	27,4925	27,4462	27,6579	27,5278	27,5488	27,5199	27,6275	27,5891	27,4694	27,5213	27,6058	27,7829	27,8805	27,9042	27,8912	27,685
3	3	10,3	41,016	203240000	26	AT1G74320.1	AT1G74320.1	945	22,9921	23,3061	21,8912	22,5579	24,3523	22,6757	23,6224	23,9086	24,2294	24,1289	22,3679	23,2312	22,2293	23,9384	23,7687	21,719	24,2175	24,5529	23,2302	23,2112
14	14	35,1	51,837	3832600000	136	AT1G74470.1	AT1G74470.1	946	24,4755	26,0793	25,0738	25,4326	25,6623	24,9977	25,8305	24,8739	26,1442	25,3931	25,1097	25,7343	25,7008	26,0744	25,8496	26,374	25,7823	26,7936	26,6799	25,7481
7	7	20,1	65,199	737240000	40	AT1G74690.1	AT1G74690.1	949	22,1475	24,5221	22,6639	21,7326	25,081	22,5435	23,1154	24,5112	24,8585	24,4335	22,8727	21,5224	25,3684	25,0421	25,4355	25,2053	23,5706	23,8954	23,1712	24,3122
4	4	5,7	96,324	275060000	42	AT1G74850.1	AT1G74850.1	951	22,6142	23,2926	23,221	23,174	23,7296	22,8595	22,6397	22,4275	23,1799	22,2222	23,9163	22,5302	23,06	23,0902	22,6509	23,4427	22,8321	23,3206	23,4524	22,3879
3	3	39,2	17,657	1284400000	24	AT1G74880.1	AT1G74880.1	952	25,7584	22,1043	25,74	25,7942	26,4695	22,6204	22,0124	22,1394	22,4437	26,6901	26,4211	21,8716	26,2493	26,0747	22,9708	26,3629	25,9773	24,1248	22,3263	23,6326
19	16	59,3	45,563	38212000000	640	AT1G74910.1;AT1G74910.2;AT1G74910.3	AT1G74910.1;AT1G74910.2;AT1G74910.3	953	28,151	27,8628	28,0204	27,8656	27,8694	27,7887	27,8484	27,9013	27,9059	27,9174	27,9674	27,648	27,9069	27,7611	27,8894	27,8658	27,637	27,6246	27,6395	27,3336
27	27	62,1	54,431	52049000000	892	AT1G74920.1;AT1G74920.2	AT1G74920.1;AT1G74920.2	954	28,0244	27,7773	28,0765	28,0259	28,0687	28,0263	27,9969	28,0978	28,0594	28,0744	28,3394	28,0228	28,0342	27,8609	27,9157	28,3937	28,3925	28,4401	28,3515	28,3199
16	16	38,6	57,599	9564400000	229	AT1G74960.3;AT1G74960.2;AT1G74960.1	AT1G74960.3;AT1G74960.2;AT1G74960.1	955	26,5818	26,5226	26,6238	26,6374	26,9902	26,4917	25,8718	26,746	26,6539	26,2379	27,2395	26,9944	26,6248	27,0503	26,1318	27,081	27,0658	25,8219	27,6151	26,9209
7	7	35,1	22,577	28654000000	228	AT1G74970.1	AT1G74970.1	956	28,7595	28,134	28,0977	28,3798	27,9509	28,1922	27,5372	27,6081	27,9791	28,2556	28,8106	28,4293	28,1552	28,905	28,275	28,1862	27,7425	27,8821	28,303	27,5465
8	8	44,4	25,252	2588000000	122	AT1G75040.1	AT1G75040.1	957	25,2222	25,3554	25,6244	25,3658	23,0043	24,7738	23,7096	24,7599	23,9514	24,8013	22,3855	25,1454	26,5859	24,7525	24,862	24,451	24,4323	25,8189	25,2982	25,0831
5	5	34,7	23,407	1864700000	99	AT1G75270.1	AT1G75270.1	960	24,937	24,4754	25,1564	24,9561	25,108	24,9262	24,4142	25,1538	24,5531	25,6128	25,9464	24,3651	25,3551	25,0713	24,6719	22,3567	25,2635	25,2146	24,9575	24,6121
17	17	62,6	33,736	30941000000	536	AT1G75280.1;AT1G75300.1;AT1G75290.1;AT1G75290.2	AT1G75280.1	961	27,629	27,4136	27,4405	27,4985	27,3373	27,7581	27,6183	27,4241	27,5072	27,4008	27,7068	27,2417	27,5119	27,3796	27,5948	27,5938	27,1784	27,5367	27,1147	27,2215
13	13	45,9	41,002	20225000000	418	AT1G75330.1	AT1G75330.1	962	27,0111	27,0466	27,0323	27,1871	26,8376	27,1988	27,2309	27,3607	27,0262	27,2602	26,766	26,7667	27,1258	27,0641	26,896	27,2242	26,73	27,2368	27,3063	26,958
13	13	72,2	16,033	37773000000	465	AT1G75350.1	AT1G75350.1	963	28,3766	27,8123	28,2421	27,751	28,0407	28,4379	28,3283	27,8569	28,1695	27,7536	28,0861	27,9094	28,2316	28,0078	28,019	28,4269	28,343	28,5406	28,3101	28,3496
5	4	33,1	31,335	3498000000	144	AT1G75460.1	AT1G75460.1	964	25,8014	25,7381	25,8427	25,7764	25,9487	25,9812	25,5282	25,5193	26,0457	25,7341	25,9416	24,581	25,635	25,7655	25,6755	26,0201	26,1633	26,2782	25,941	25,7464
9	6	68,8	17,857	2835900000	112	AT1G75950.1;AT4G34470.1;AT4G34210.1;AT3G60010.1	AT1G75950.1	969	25,9537	25,7071	25,4131	25,2912	25,0655	24,8814	25,5468	26,0974	25,0167	25,6535	25,8588	21,6762	26,0758	24,7561	24,6792	25,255	25,0958	25,3365	25,8391	24,5775
18	5	40,7	55,591	943610000	63	AT1G75990.1	AT1G75990.1	970	24,2903	23,8138	24,3802	24,9903	24,8992	24,3801	24,6042	25,0068	24,7867	24,618	24,1601	24,2289	24,5474	24,75	25,0391	24,3543	24,6927	24,5584	21,9846	23,3423
11	10	40,3	37,382	8489700000	174	AT1G76010.2;AT1G76010.1	AT1G76010.2;AT1G76010.1	971	27,227	26,9914	27,2156	26,9731	27,0354	26,9537	27,3981	26,6921	26,9435	26,8836	27,4134	27,4705	27,0968	27,2266	26,1091	27,4887	26,936	27,3053	27,0601	26,5301
3	3	33,1	19,998	214680000	17	AT1G76020.3;AT1G76020.1;AT1G76020.2	AT1G76020.3;AT1G76020.1	972	23,1339	22,4968	23,7112	22,9679	22,3672	22,691	24,1506	24,2451	22,4461	23,0095	22,5062	22,7838	22,9179	21,87	22,4252	22,7739	24,7467	24,6869	24,9525	22,1009
20	20	65,9	33,684	94218000000	953	AT1G76080.1	AT1G76080.1	973	28,6997	28,4696	28,7754	28,6823	28,7021	28,7909	28,8089	28,7962	28,6747	28,8245	28,8646	28,504	28,5916	28,6718	28,8413	29,0042	28,5251	28,589	28,6066	28,5411
22	22	33,6	89,404	12595000000	359	AT1G76140.1;AT1G76140.2;AT1G20380.2;AT1G20380.1	AT1G76140.1;AT1G76140.2	975	27,1881	27,3369	26,9846	27,3786	27,2926	26,6905	27,5091	26,6098	27,2606	27,4819	26,7724	27,1377	26,9109	27,0621	28,1969	26,9839	27,7145	28,1851	27,0258	26,9803
8	8	30,7	34,082	2753200000	122	AT1G76150.1	AT1G76150.1	976	25,5264	25,3939	25,2577	25,5624	25,0449	25,0277	25,2907	25,2695	25,2755	25,6374	25,036	22,4132	25,5906	25,262	25,4795	22,6741	24,6747	25,2935	25,3494	24,2559
12	9	25,1	60,04	24765000000	448	AT1G76160.1;AT1G21860.1;AT1G21850.1;AT4G38420.1	AT1G76160.1	977	27,5062	27,7445	27,8277	27,7706	27,5877	27,2835	27,3868	27,7059	27,5208	27,3946	28,0893	27,9347	28,0623	27,4966	27,671	27,4953	27,6429	28,1622	27,7303	27,4307
12	11	50,8	20,786	14070000000	235	AT1G76180.2;AT1G76180.1	AT1G76180.2;AT1G76180.1	978	27,1664	27,0671	26,5555	27,3073	26,6053	26,6139	26,4624	26,7579	26,5492	26,3539	27,7729	27,1162	26,7739	27,589	27,5975	27,7532	27,4493	26,9188	27,2592	26,5371
2	1	14,8	13,812	108380000	19	AT1G76300.1	AT1G76300.1	979	23,0863	22,5108	22,8781	23,1954	22,0965	23,237	22,2557	22,8594	23,0833	23,34	22,7718	22,0686	23,0139	22,9424	22,8275	23,8832	21,8612	23,0732	24,2622	23,6812
7	7	49,4	27,489	8562600000	242	AT1G76450.1	AT1G76450.1	980	26,2332	26,7173	26,4866	26,6281	27,0182	26,0589	26,2238	26,674	25,6935	25,305	26,7487	26,7797	26,7936	26,2906	26,7876	27,6048	26,9516	27,4017	27,6129	26,1499
25	11	45,1	67,558	3278900000	140	AT1G76550.1	AT1G76550.1	981	25,2609	24,9974	25,7539	25,0378	25,3259	24,9128	25,7142	25,5893	25,2765	25,2498	25,9533	25,3125	25,917	26,031	24,8504	25,8175	25,9609	25,6878	26,2347	25,8415
20	19	67,2	41,167	15903000000	414	AT1G76680.1;AT1G76680.2;AT1G76690.1;AT1G18020.1;AT1G17990.1	AT1G76680.1;AT1G76680.2	982	26,5474	26,6009	26,745	26,8395	26,0948	27,0972	26,8433	26,8027	26,5583	26,6296	26,6031	26,6676	26,4754	26,5873	26,1484	26,7574	26,4678	27,1042	27,1255	26,105
9	9	36,4	39,558	1390100000	44	AT1G76730.1	AT1G76730.1	983	25,2996	25,3619	25,3891	25,0713	25,8469	25,0576	22,3233	25,1217	25,457	26,046	25,1997	23,0672	21,9235	24,898	25,3933	25,6175	24,1394	23,1624	22,6268	24,4125
2	2	6,5	40,222	122060000	16	AT1G76790.1	AT1G76790.1	984	22,835	22,5135	22,0498	21,9148	22,949	22,1906	23,1116	21,1064	22,082	23,066	22,3586	22,1797	22,8421	24,1095	22,5164	23,3887	22,943	23,4473	23,2585	23,0928
13	13	14,9	142,11	775280000	66	AT1G76810.1;AT1G76720.1;AT1G76720.2;AT1G21160.1	AT1G76810.1	985	25,2078	22,0032	21,911	23,2287	25,9253	24,7268	24,3733	25,4038	25,3752	21,4467	21,9019	22,6859	25,2206	24,0017	26,715	26,0765	25,8292	25,7857	23,6619	23,3322
8	7	35,1	36,565	4083500000	95	AT1G77060.1	AT1G77060.1	988	26,2383	26,3505	26,1485	26,6255	25,1055	26,2323	26,1372	26,1629	26,1185	26,0499	26,5286	25,9117	26,0094	26,2428	25,8853	26,1477	25,8776	22,7994	26,8573	26,8399
7	7	46,2	28,501	9691900000	149	AT1G77090.1	AT1G77090.1	989	27,082	27,0218	27,4686	27,3493	27,6373	27,7289	26,8175	27,6563	27,4382	27,6856	27,5454	26,8417	27,5417	27,2454	27,408	27,6042	27,4525	28,1375	26,8459	27,4589
6	6	14,4	69,422	549980000	29	AT1G77180.1;AT1G77180.2;AT1G77180.3	AT1G77180.1;AT1G77180.2;AT1G77180.3	992	24,9334	22,8687	24,7878	23,5139	23,0766	23,3881	24,0718	23,8149	22,5294	23,8699	23,8413	23,0995	24,7838	22,9569	24,5808	23,5748	25,4018	23,6136	24,3076	25,0178
8	1	44,1	22,759	847920000	31	AT1G77440.2;AT1G77440.1	AT1G77440.2;AT1G77440.1	993	25,7259	25,366	25,0518	24,6547	22,9042	25,0116	25,5779	24,9323	21,6194	23,2275	25,1081	20,8694	24,6427	24,686	22,7586	26,0927	23,2955	26,6633	26,364	23,5346
7	4	28	45,643	161190000	8	AT1G77490.2;AT1G77490.1;AT2G18140.1;AT2G18150.1	AT1G77490.2;AT1G77490.1	995	24,0801	23,1763	23,3996	23,2138	22,4951	23,0429	23,5425	23,847	23,9152	24,5478	23,0418	22,7216	23,3824	22,9159	22,1742	22,1715	22,3787	22,1498	21,5031	22,7809
30	24	56,9	56,364	7720400000	285	AT1G77510.1	AT1G77510.1	996	25,8235	25,9536	26,2051	26,4245	25,5815	26,1846	25,8838	26,171	26,2093	26,0209	26,2243	25,958	26,5333	26,1156	25,8551	24,7858	26,5508	26,6206	26,8105	26,7544
10	10	20,1	97,542	446580000	36	AT1G77550.1	AT1G77550.1	997	23,4695	22,2377	23,7688	22,5037	23,894	23,6985	23,6273	24,2075	23,2077	23,2313	23,9687	23,1127	24,1343	23,2881	22,0089	22,2481	22,9952	22,9562	23,659	23,1543
9	9	26,8	48,709	1599300000	63	AT1G77670.1	AT1G77670.1	999	24,8488	25,2209	24,8874	24,3744	22,0801	24,2034	22,261	22,3984	25,4966	25,0634	25,4459	25,2208	25,6346	24,9876	25,1536	25,4518	23,283	22,5685	25,403	26,0313
2	2	24,7	9,9284	1121300000	46	AT1G77710.1	AT1G77710.1	1000	24,9943	25,0205	24,8953	24,7054	22,2019	25,2748	24,7835	25,2976	25,5387	25,5711	23,2203	24,2996	24,7769	24,8113	22,6873	25,5188	25,6169	25,8185	25,5962	25,4428
9	8	11,6	103,04	568220000	36	AT1G77760.1	AT1G77760.1	1001	23,4413	24,0752	23,1859	24,4315	24,3046	24,3564	25,0841	24,069	25,1412	24,3699	22,0166	24,9785	23,8079	24,6427	24,5793	23,5728	24,2822	23,0659	22,903	22,8435
8	3	60,7	12,29	20764000000	149	AT1G77940.1	AT1G77940.1	1002	26,8984	28,4946	27,6124	28,7806	28,4816	28,3355	27,1101	27,1783	28,0866	27,2396	28,5146	29,2833	28,1309	28,9048	28,5111	29,0941	28,2682	29,1989	28,4877	27,3155
2	2	18,7	19,275	740330000	28	AT1G78040.3;AT1G78040.2;AT1G78040.1	AT1G78040.3;AT1G78040.2;AT1G78040.1	1005	23,3434	22,4901	24,8936	22,091	22,2696	23,1279	25,0481	22,7446	25,7402	23,0651	22,9548	24,7805	25,2481	21,945	24,4832	25,7164	25,3846	25,7729	26,0246	24,7011
24	24	45	83,891	16056000000	450	AT1G78060.1	AT1G78060.1	1006	26,9114	26,4829	26,8749	26,4377	26,9568	26,5962	26,8134	26,7586	26,6824	26,7924	26,9004	26,6	26,9695	26,7562	26,7487	27,1734	26,8039	26,9361	26,7265	26,8788
9	9	39,4	29,679	1651900000	86	AT1G78150.1;AT1G78150.2;AT1G78150.3	AT1G78150.1;AT1G78150.2;AT1G78150.3	1007	24,4531	25,3371	22,553	25,411	25,838	25,4084	25,0987	25,7214	25,1849	23,3267	25,3716	23,2691	25,2496	25,8016	24,6225	25,1533	24,4629	24,856	25,4315	24,7587
18	10	76,1	29,161	21543000000	365	AT1G78300.1	AT1G78300.1	1009	27,4026	27,9197	27,9243	27,7824	27,3757	27,2145	27,0274	27,6468	27,9398	27,684	27,5316	27,2676	27,9051	28,1695	27,4298	27,0125	27,5451	28,2724	27,9762	27,9744
29	26	71,9	25,006	159450000000	1147	AT1G78370.1;AT1G78340.1	AT1G78370.1	1010	29,8242	29,8682	29,713	30,0665	29,7832	29,8102	29,8455	29,5755	29,6447	29,7018	30,202	29,9364	29,7027	30,0241	29,9418	29,5474	29,7633	29,4681	29,794	29,968
21	18	63,5	25,65	65936000000	712	AT1G78380.1;AT1G78320.2;AT1G17170.1;AT1G78320.1	AT1G78380.1	1011	29,0186	28,7434	28,7528	29,198	28,5705	29,1678	28,7181	29,1196	29,027	29,2724	29,1993	28,6376	29,0343	29,3103	28,7215	28,4659	28,6766	29,1358	28,9574	28,8425
5	3	22,6	40,611	72486000	13	AT1G78510.2;AT1G78510.1	AT1G78510.2;AT1G78510.1	1012	23,3116	22,0754	22,3307	22,7346	23,7917	21,9415	21,703	23,0775	21,126	22,2668	22,6079	22,1264	23,8524	22,9041	22,481	22,6313	22,7724	22,865	23,6318	22,8672
44	30	72,2	75,371	139580000000	1739	AT1G78570.1	AT1G78570.1	1013	28,6658	28,7067	28,8149	28,7581	28,8503	28,7506	28,788	28,7331	28,9393	28,693	28,7395	28,9093	28,8707	28,9405	28,8758	28,9364	29,0981	29,0082	29,1601	28,9645
9	9	44,4	26,788	39520000000	453	AT1G78630.1	AT1G78630.1	1015	28,0562	27,7267	27,9328	27,4624	28,1843	28,2704	27,8406	27,5316	28,0415	28,1291	27,9306	27,9326	28,1542	28,2951	28,0909	28,3183	27,3676	28,2729	27,8751	27,7938
18	16	52,9	36,957	14267000000	298	AT1G78680.2;AT1G78680.1	AT1G78680.2;AT1G78680.1	1018	27,3776	26,6167	27,1898	27,0366	26,6555	26,9822	26,5343	27,0137	27,0482	26,7317	27,5686	26,8947	27,3958	27,0108	27,2051	27,2164	26,4459	27,6589	27,4466	26,7682
12	6	35,6	50,594	996690000	45	AT1G78820.1	AT1G78820.1	1019	24,5565	25,4398	25,4098	26,1182	22,6396	22,456	22,9163	25,4946	25,5151	23,2274	22,9484	24,4809	25,812	25,5886	22,7973	22,3966	23,59	25,3659	24,1444	25,3925
16	10	48,6	50,342	26030000000	322	AT1G78830.1	AT1G78830.1	1020	27,9754	27,9166	28,3371	28,6187	27,8807	28,0333	28,0527	28,4725	28,2006	28,4265	28,2867	28,1676	28,3736	28,4152	27,9982	28,1283	28,1473	28,5379	28,7971	27,9189
17	9	40,8	49,051	26905000000	435	AT1G78850.1	AT1G78850.1	1021	27,282	27,4165	27,5658	27,4547	27,2641	27,0731	27,3664	27,6559	27,2203	26,939	27,6046	27,4953	27,4447	27,3497	27,2644	27,3134	27,7615	27,4192	27,3748	27,0868
52	52	83,8	68,812	205320000000	1717	AT1G78900.2;AT1G78900.1	AT1G78900.2;AT1G78900.1	1024	29,5581	29,7125	29,8086	29,5676	29,6057	29,6812	29,8396	29,7489	29,5132	29,5469	29,7387	29,5078	29,6124	29,6147	29,6458	29,5331	29,6096	29,4964	29,3834	29,3711
2	2	16,4	14,586	443090000	16	AT1G79040.1	AT1G79040.1	1025	22,7864	21,6947	23,6265	23,2187	22,6746	24,2653	21,9171	22,097	23,7146	24,4833	22,3738	22,5856	23,953	23,6376	22,3411	22,8204	23,1754	22,7484	23,9499	23,1349
14	1	63	25,733	2388500000	37	AT1G79210.3;AT1G79210.2;AT1G79210.1	AT1G79210.3;AT1G79210.2;AT1G79210.1	1028	23,0393	26,8559	26,4296	23,0714	26,2127	26,7312	26,8059	23,2607	27,0262	26,9629	26,0653	26,8227	22,647	26,8237	26,2373	26,3818	27,1173	27,1423	26,612	23,5343
17	17	75,2	35,628	27881000000	501	AT1G79230.3;AT1G79230.1;AT1G79230.2	AT1G79230.3;AT1G79230.1;AT1G79230.2	1029	27,2685	27,4418	27,1643	27,4679	27,2305	27,5371	27,4064	27,3806	27,5439	27,5304	27,2837	27,1456	27,2383	27,0751	27,1123	27,294	27,5109	27,6433	27,4841	27,3038
1	1	18,7	18,486	119840000	26	AT1G79260.1	AT1G79260.1	1030	22,127	22,7	22,6855	23,4079	22,4684	22,4053	23,319	22,9004	22,8896	22,8076	22,4625	23,5315	22,4563	23,7042	22,9448	22,6212	23,3538	23,0811	24,043	23,0329
10	10	30,6	45,483	3694900000	100	AT1G79340.1;AT1G79330.1	AT1G79340.1	1033	25,7789	25,8417	22,6634	25,7734	25,5256	25,5696	25,9229	25,7576	25,6173	25,0611	27,2829	25,921	25,8103	25,5321	25,4882	26,4104	26,7407	25,8588	26,3265	25,8646
26	26	51,3	56,558	15456000000	458	AT1G79440.1	AT1G79440.1	1035	26,3786	26,7689	26,761	26,444	25,9811	26,3966	26,5704	26,4635	26,2495	26,1121	26,712	26,2954	26,3641	26,4137	26,4419	26,4559	26,9083	26,9415	27,424	26,6202
15	8	65,9	31,656	5498600000	161	AT1G79500.4;AT1G79500.3;AT1G79500.2;AT1G79500.1	AT1G79500.4;AT1G79500.3;AT1G79500.2;AT1G79500.1	1037	25,7057	26,1617	25,5903	26,6937	25,8553	26,5567	26,3574	26,2843	26,2563	26,6642	26,7223	23,9599	26,2103	26,3882	26,0452	22,4228	26,3839	26,6987	26,903	25,8589
13	5	36,3	44,83	7072100000	217	AT1G79530.1	AT1G79530.1	1038	26,4482	26,6672	26,4657	26,3365	26,5289	25,8695	26,8083	26,6403	26,5786	26,4734	25,8014	26,6607	26,4833	26,6697	26,6544	25,3575	26,8027	26,7015	26,4416	26,1944
1	1	0,9	88,85	372720000	12	AT1G79540.1	AT1G79540.1	1039	22,271	24,8934	25,1796	25,7059	21,5474	22,1849	25,3142	22,7317	23,4658	22,1909	25,1974	22,8285	22,9126	22,1205	22,5086	23,2418	22,627	23,8195	23,245	23,6193
32	28	79,3	42,131	286560000000	1864	AT1G79550.2;AT1G79550.1	AT1G79550.2;AT1G79550.1	1040	29,6706	29,8918	29,7684	29,8428	29,9024	29,7441	29,7822	29,8069	29,8573	29,7879	29,8942	29,9818	29,9333	29,8277	29,8413	29,9328	30,1796	30,4016	30,1696	29,9113
31	31	43,8	86,856	14010000000	444	AT1G79690.2;AT1G79690.1	AT1G79690.2;AT1G79690.1	1042	26,6867	26,3791	26,6303	26,611	26,6098	26,4961	26,1782	26,6433	26,5443	26,4759	26,8419	26,4883	26,4681	26,2421	26,5787	26,438	26,4642	26,9175	26,5497	26,7614
7	7	20,9	52,395	4117000000	107	AT1G79720.1	AT1G79720.1	1043	26,7824	25,8846	26,4841	26,7764	25,6694	25,8252	21,3764	26,1955	26,1771	26,4576	26,462	26,2541	27,1939	26,0658	26,6092	24,7177	25,6924	26,7163	26,3795	27,0237
20	18	50,5	71,16	11447000000	325	AT1G79750.1	AT1G79750.1	1044	26,2354	26,7991	26,3731	26,6252	26,8478	26,2937	26,838	26,401	26,9108	26,5681	25,7053	26,5078	26,5823	26,3562	26,7023	26,3867	27,4307	27,1532	27,5979	26,5882
6	6	9,9	108,35	197300000	14	AT1G79830.3;AT1G79830.2;AT1G79830.1;AT1G79830.5;AT1G79830.4	AT1G79830.3;AT1G79830.2;AT1G79830.1;AT1G79830.5;AT1G79830.4	1046	23,4494	22,8469	22,0133	24,0725	21,7756	23,9602	22,8737	23,9969	22,6077	24,4974	22,7823	22,5602	22,3912	21,9992	23,9415	24,2718	22,9036	23,3211	23,3607	23,6343
4	4	30,9	16,282	13633000000	165	AT1G79850.1	AT1G79850.1	1047	27,953	27,7914	27,1538	27,4196	27,5908	28,0361	27,6518	27,9814	27,9745	27,9313	28,3205	27,9151	27,5466	27,8311	27,6848	28,7044	28,0021	28,322	27,6213	27,6007
19	19	64,9	34,161	23740000000	476	AT1G79870.1;AT1G79870.2	AT1G79870.1;AT1G79870.2	1048	27,8277	27,8571	27,8603	27,6103	27,7756	27,4036	27,4949	27,6711	27,6531	27,4463	27,821	27,3469	27,5715	27,8037	27,6812	27,4829	27,4632	27,8798	27,6709	27,5137
44	10	67,7	81,776	24405000000	278	AT1G79920.1;AT1G79920.4;AT1G79920.3;AT1G79920.2	AT1G79920.1;AT1G79920.4;AT1G79920.3;AT1G79920.2	1049	28,3731	28,3989	28,4502	28,4409	28,6122	28,4253	28,4965	28,4755	28,3657	28,5261	28,4304	28,1139	28,2437	28,176	28,2166	28,6278	28,8461	29,1432	29,3255	28,0133
59	25	70	91,749	194330000000	1944	AT1G79930.1;AT1G79930.2	AT1G79930.1;AT1G79930.2	1050	29,0551	29,2111	29,2119	29,1853	29,1101	29,1694	29,2464	29,249	29,2874	29,2322	29,1809	29,2467	29,2029	29,1893	29,2031	29,3487	29,3382	29,6773	29,3869	29,2327
12	5	7	275,42	390980000	72	AT1G80070.1	AT1G80070.1	1053	23,1476	23,1399	23,0371	21,4326	23,5636	22,9092	23,0023	21,3848	23,1078	22,6182	22,3618	22,9779	23,4779	22,902	22,7187	23,7815	23,9713	23,1258	22,5243	24,0501
11	11	37,3	43,761	5525800000	169	AT1G80360.4;AT1G80360.3;AT1G80360.2;AT1G80360.1	AT1G80360.4;AT1G80360.3;AT1G80360.2;AT1G80360.1	1055	25,862	25,9353	26,0514	24,4355	26,2449	25,988	26,2575	25,8897	25,9353	26,1693	25,226	25,7851	26,0988	25,6367	26,1177	26,3253	26,8102	26,6277	26,3056	26,6174
23	23	70,3	40,819	76352000000	786	AT1G80380.3;AT1G80380.4;AT1G80380.2;AT1G80380.8;AT1G80380.7;AT1G80380.6;AT1G80380.5;AT1G80380.1	AT1G80380.3;AT1G80380.4;AT1G80380.2;AT1G80380.8;AT1G80380.7;AT1G80380.6;AT1G80380.5;AT1G80380.1	1056	28,9786	29,0298	28,9598	29,3599	28,6781	29,2837	28,9319	29,2464	29,1331	29,3206	29,245	28,5846	29,0692	29,1095	28,7586	28,9994	28,9925	29,239	29,4359	29,0382
45	45	63,4	102,15	26684000000	731	AT1G80410.1;AT1G80410.2	AT1G80410.1;AT1G80410.2	1057	27,3352	27,3433	27,3611	27,299	27,6061	27,4033	27,5082	27,5035	27,6825	27,7321	27,0104	27,5973	27,517	27,6364	27,7415	27,1495	27,4086	26,9357	26,5205	27,4778
19	19	44,2	52,483	6715500000	245	AT1G80460.2;AT1G80460.1	AT1G80460.2;AT1G80460.1	1058	26,3013	25,6502	26,3747	25,7399	25,6236	25,9454	25,9231	26,3391	26,2139	25,6614	26,2585	25,8213	26,3881	25,8808	25,976	25,4959	25,4083	25,4827	24,9695	25,6285
16	14	44,1	49,487	21588000000	462	AT1G80480.1	AT1G80480.1	1059	27,1552	27,115	27,286	26,7193	27,0557	27,1132	27,1502	27,3569	27,1602	27,2185	27,4284	26,8452	27,2183	27,0277	27,1276	27,0189	26,8877	26,8684	27,0712	26,8137
22	3	21,9	124,02	536730000	35	AT1G80490.1;AT1G80490.3;AT1G80490.2	AT1G80490.1;AT1G80490.3;AT1G80490.2	1060	24,6324	22,586	24,7158	21,9205	24,9819	24,3404	23,0538	23,9905	24,6466	19,412	21,774	24,9568	23,1274	22,1143	22,7809	25,2041	24,8899	25,5821	25,3639	24,9869
21	12	64,4	43,37	10618000000	310	AT1G80560.1	AT1G80560.1	1061	26,4979	26,3091	26,6574	26,541	26,3693	26,5087	26,6702	26,655	26,604	26,7575	26,3955	26,0053	26,4759	26,1955	25,9901	26,682	26,7749	26,9246	27,2956	27,0145
29	29	71,8	48,826	65353000000	1003	AT1G80600.1	AT1G80600.1	1062	28,3751	28,4371	28,403	28,5497	28,2401	28,3165	28,4841	28,2746	28,3181	28,2657	28,5077	28,1161	28,3634	28,3025	28,2247	28,4704	28,6774	28,7522	29,1265	28,4045
6	6	27,2	38,268	282480000	27	AT1G80670.1	AT1G80670.1	1063	24,4835	24,2257	22,3501	22,1493	23,3428	24,5906	24,3333	24,5522	24,391	24,4701	22,3841	22,086	24,6363	23,2662	23,0533	23,0265	22,4265	23,5708	23,4357	23,6837
20	17	49,4	42,327	65439000000	669	AT2G01140.1	AT2G01140.1	1065	28,973	29,0744	29,1268	29,2383	28,9878	29,0673	29,0408	28,9587	29,0965	29,1716	28,5028	28,9054	28,8699	29,0567	29,0146	28,5523	28,7973	29,2591	29,0079	28,7021
22	15	69,8	28,171	60473000000	591	AT2G01250.1;AT2G01250.2	AT2G01250.1;AT2G01250.2	1067	28,6086	28,7734	28,6195	28,5666	28,9569	28,3188	28,0987	28,0621	28,631	28,906	28,3626	28,7962	28,577	28,9554	28,6835	28,3751	28,2659	27,8516	28,6751	28,2291
5	5	38,1	28,516	1085700000	80	AT2G01290.1	AT2G01290.1	1068	24,1148	24,4265	24,2572	24,9503	24,1313	24,2012	24,1472	24,4702	24,4413	24,6863	24,2273	24,074	24,5585	24,187	23,8149	24,5771	25,2773	25,3482	25,61	24,811
12	12	48,3	35,499	2119900000	78	AT2G01350.4;AT2G01350.2;AT2G01350.1;AT2G01350.3	AT2G01350.4;AT2G01350.2;AT2G01350.1;AT2G01350.3	1069	25,6875	25,6021	25,5326	25,364	25,9347	25,8047	25,5935	26,1326	25,7467	26,1446	25,5896	25,7166	27,3193	26,0821	25,7654	25,3144	25,9167	25,0248	26,2762	24,7744
8	8	40,3	32,028	1367900000	67	AT2G01490.2;AT2G01490.1	AT2G01490.2;AT2G01490.1	1070	24,8099	24,8605	24,4408	25,3248	24,8804	24,5804	24,4819	24,5819	24,8531	22,8698	25,498	24,828	25,082	24,8644	24,9706	24,2462	23,6001	23,2802	24,0398	24,4487
4	3	6,8	63,628	134480000	50	AT2G01600.1	AT2G01600.1	1071	22,3802	22,0565	22,254	21,9382	21,481	22,8098	21,882	21,718	21,1726	21,2579	22,1607	21,5854	21,6467	22,1417	21,7398	22,1639	22,2279	24,2134	21,7708	22,4577
5	5	8,5	83,911	340820000	14	AT2G01690.1;AT2G01690.2	AT2G01690.1;AT2G01690.2	1074	24,0357	24,1033	22,0713	24,066	23,2304	21,7356	23,4867	23,1577	22,8638	22,2165	24,2508	24,3102	23,1571	24,5773	24,5902	23,3437	22,4497	24,4954	22,5254	23,1761
3	3	21,4	19,59	797200000	57	AT2G01755.1;AT2G01755.2	AT2G01755.1;AT2G01755.2	1075	24,1143	22,6046	22,944	24,5273	24,4876	25,0677	25,0358	24,403	22,5499	25,0312	25,0441	25,0623	24,5265	24,733	21,7601	24,662	23,2334	23,6709	22,1065	22,6667
2	2	33,8	8,524	703210000	30	AT2G02100.1	AT2G02100.1	1078	25,1998	25,3439	23,0251	23,9245	22,4426	22,6604	23,0976	21,9775	22,2102	25,0535	22,9841	23,7658	24,9492	25,1792	25,7727	23,9489	21,634	25,7015	25,813	26,1715
2	2	31,2	8,544	611530000	19	AT2G02130.1	AT2G02130.1	1079	24,7638	23,0478	22,4145	23,3806	25,2597	25,008	23,1287	22,4425	22,03	22,9779	22,0465	25,3128	25,1967	25,8895	25,7885	21,6641	22,1892	23,0843	23,525	23,1439
5	5	41,4	21,578	655140000	40	AT2G02390.2;AT2G02390.1;AT2G02390.3;AT2G02390.4;AT2G02380.1	AT2G02390.2;AT2G02390.1;AT2G02390.3;AT2G02390.4	1081	24,3448	24,9924	23,8477	23,5917	23,7794	25,1507	23,9968	24,9087	24,5358	23,7921	23,3199	21,9952	25,1359	24,3041	23,0149	23,0752	24,4108	23,1482	22,9338	22,4433
9	9	47,4	33,937	3218400000	71	AT2G02500.2;AT2G02500.1	AT2G02500.2;AT2G02500.1	1083	25,6793	25,8966	25,9469	26,321	26,3842	26,3318	26,7052	26,7594	26,2081	26,3749	23,0852	26,9685	26,4011	25,7617	22,4879	27,1414	22,4983	26,8551	23,4279	26,7452
24	24	28	134,62	4422600000	326	AT2G02560.2;AT2G02560.1	AT2G02560.2;AT2G02560.1	1084	25,2835	25,2005	25,0779	24,961	25,261	25,4627	25,3743	25,015	24,8294	25,1704	25,2656	24,3073	25,3011	25,3297	25,5393	25,1592	25,7971	23,4044	24,6635	25,5763
11	8	40,7	29,728	4853700000	178	AT2G02740.1	AT2G02740.1	1086	25,6061	25,504	25,6649	26,091	25,2363	25,4055	25,6567	25,317	25,7512	25,5062	25,8848	25,2339	25,5007	25,8738	25,3143	25,5233	25,8145	26,2661	25,9858	26,2828
6	6	43,2	25,063	1071400000	47	AT2G03390.2;AT2G03390.4;AT2G03390.1;AT2G03390.5;AT2G03390.3;AT2G03390.7;AT2G03390.6	AT2G03390.2;AT2G03390.4;AT2G03390.1;AT2G03390.5;AT2G03390.3;AT2G03390.7;AT2G03390.6	1089	22,7652	23,8341	22,7672	23,7689	22,3573	25,1651	22,0772	25,0948	24,6314	25,1958	24,4767	22,6012	24,9478	24,7248	22,7145	25,139	25,6032	25,482	24,8296	24,4053
2	2	12,1	25,921	307220000	14	AT2G03430.1	AT2G03430.1	1090	24,8006	24,5047	24,6375	24,4209	23,1385	23,4235	23,2039	24,2904	23,2625	22,4379	22,279	22,318	21,9573	23,5164	23,7941	23,3548	22,3446	24,1831	22,7639	23,3894
8	8	41,2	19,7	11946000000	190	AT2G03440.1	AT2G03440.1	1091	27,3875	28,0165	27,7151	27,8535	27,9074	27,6183	27,4715	27,4726	27,1728	27,7891	27,2294	27,5557	27,656	27,4189	28,0381	24,8726	27,614	28,2485	27,9874	27,726
14	14	57,4	34,749	6782500000	215	AT2G03550.1	AT2G03550.1	1092	26,0582	26,3412	26,3371	26,5035	26,4986	26,6925	26,0073	26,2266	26,4891	26,77	26,7686	26,5697	26,4951	26,2673	26,5393	26,2732	25,5058	27,0765	26,2154	25,7051
2	2	30,3	11,92	2761900000	35	AT2G03680.3;AT2G03680.2;AT2G03680.1	AT2G03680.3;AT2G03680.2;AT2G03680.1	1094	26,5497	26,3289	25,518	23,0959	26,1991	25,9806	25,6356	22,3355	25,9164	26,3797	26,6101	26,2204	25,8484	27,8037	26,3813	25,6877	25,7487	26,3341	26,4599	26,732
11	11	51,6	40,837	3632700000	161	AT2G03750.1	AT2G03750.1	1095	25,9682	25,9459	26,1391	24,8888	24,5653	26,0841	26,1747	25,7378	25,4599	26,1391	23,0743	25,7622	25,3489	25,0175	26,4186	25,4984	25,85	25,0757	24,8944	25,5704
4	4	26,2	34,731	437040000	29	AT2G03800.1;AT2G03800.2	AT2G03800.1;AT2G03800.2	1097	23,623	24,1317	23,9158	24,0305	23,9292	22,1078	22,1461	22,7874	22,0008	21,8578	22,8118	23,6416	23,0925	24,772	23,9799	22,5778	21,5864	22,6817	22,8577	22,8464
69	63	76	88,662	318490000000	2777	AT2G04030.1;AT2G04030.2	AT2G04030.1;AT2G04030.2	1103	29,7153	29,737	29,7926	29,835	29,7996	29,6481	29,976	29,8408	29,7439	29,6062	29,8157	29,7492	29,7509	29,7948	29,7386	29,8769	29,9602	29,9144	30,0146	29,9229
5	5	49,1	18,335	2014000000	90	AT2G04039.2;AT2G04039.1;AT2G04039.3	AT2G04039.2;AT2G04039.1	1104	25,493	26,1305	25,7569	26,1617	24,6022	22,3309	25,1138	25,7488	25,3239	25,5354	25,3641	25,1433	25,2479	25,3587	24,6607	26,2415	23,1092	26,0459	26,2467	24,7035
19	19	43	44,577	7619400000	231	AT2G04400.1	AT2G04400.1	1105	26,3459	26,1532	26,4273	26,2186	26,3212	26,5184	26,4622	26,6321	26,2189	26,4183	26,1774	26,0724	26,238	26,5169	26,4179	26,1117	26,2251	25,7954	25,8325	26,4983
4	4	33,1	16,59	661400000	39	AT5G35680.2;AT5G35680.1;AT2G04520.1;AT5G35680.3	AT5G35680.2;AT5G35680.1;AT2G04520.1;AT5G35680.3	1107	24,8	22,6289	24,9621	25,2372	22,6379	22,4422	22,0775	24,8968	21,6419	22,1432	25,6404	21,7211	24,392	22,8438	23,3789	24,1743	22,6118	23,4497	23,137	22,1445
10	10	66,4	16,434	23378000000	293	AT2G04700.1;AT2G04700.3;AT2G04700.2	AT2G04700.1;AT2G04700.3	1112	27,6442	28,0712	27,8154	28,3993	27,6325	28,1344	27,6919	27,9925	27,8859	28,0945	28,1954	27,8271	28,2232	28,2467	27,8721	27,373	27,0152	27,8876	27,9309	28,0283
3	3	13,4	26,845	1950800000	45	AT2G04780.2;AT2G04780.1	AT2G04780.2;AT2G04780.1	1113	25,8515	25,7713	25,9418	23,4678	22,8965	25,4913	26,0617	26,3403	26,1424	25,7709	25,6704	26,0641	25,6383	25,8042	25,7017	25,7192	22,4273	26,9166	22,1339	25,8173
36	36	58	74,784	26351000000	562	AT2G04842.2;AT2G04842.1	AT2G04842.2;AT2G04842.1	1114	27,1287	27,3915	27,0866	27,2486	27,2981	27,2138	27,2336	27,2155	26,9148	27,2035	27,2812	27,0304	26,8925	27,3288	27,5073	26,9455	26,9538	27,1874	27,1025	27,2096
9	1	62,1	15,951	45204000000	307	AT2G05220.2;AT2G05220.1;AT3G10610.1;AT2G04390.1	AT2G05220.2;AT2G05220.1;AT3G10610.1;AT2G04390.1	1116	28,9725	28,6908	28,8705	28,9214	29,1237	28,905	28,6389	28,2348	28,8771	29,4509	28,3334	29,158	28,9823	29,2082	29,2132	28,0798	28,0259	27,8923	28,1344	27,792
55	43	65,2	108,2	182530000000	1917	AT2G05710.1	AT2G05710.1	1119	29,3919	29,245	29,3072	29,2919	29,0804	29,2613	29,2382	29,2851	29,2736	29,1329	29,2079	29,0585	29,2552	29,1472	29,245	29,1673	29,0848	29,2913	29,4937	29,2758
17	17	60,4	39,612	6912200000	274	AT2G05830.1;AT2G05830.3;AT2G05830.2;AT2G05830.4	AT2G05830.1;AT2G05830.3;AT2G05830.2;AT2G05830.4	1120	26,5943	26,3389	26,2047	26,1245	25,5017	26,0322	26,1036	25,8062	25,8703	26,0923	25,315	25,4447	25,7134	25,8202	25,6125	26,2622	26,2345	26,2355	26,5583	26,8461
17	9	69,9	27,35	7960200000	168	AT2G05840.1;AT2G05840.2;AT2G05840.3	AT2G05840.1;AT2G05840.2;AT2G05840.3	1121	26,8561	27,1091	27,1814	26,66	26,6536	26,7803	26,631	26,7993	24,9809	26,4768	27,3103	27,0731	26,8309	26,7753	26,9122	25,6414	25,7106	25,7845	25,621	25,3212
28	28	61,8	80,014	16832000000	566	AT2G05920.1	AT2G05920.1	1122	26,4963	26,4785	26,8555	26,4489	26,5005	26,3601	26,4803	26,6824	26,4027	26,5144	26,6019	26,6652	26,9329	26,514	26,5648	26,9455	26,7379	27,2028	27,1769	26,7316
24	24	70	41,213	104430000000	1248	AT2G05990.2;AT2G05990.1	AT2G05990.2;AT2G05990.1	1123	29,3595	29,339	29,2998	29,1515	29,3737	29,267	29,5295	29,259	29,1571	29,2613	29,1161	29,0509	29,1649	29,0826	29,2771	29,313	29,6448	29,3598	29,6449	29,5866
18	18	65,5	42,691	13481000000	390	AT2G06050.3;AT2G06050.2;AT2G06050.1	AT2G06050.3;AT2G06050.2;AT2G06050.1	1124	26,7466	26,3426	26,3495	26,3838	26,2635	26,9627	26,2111	26,4432	26,2716	26,5809	27,1097	26,0108	26,506	26,5931	26,4533	26,9048	26,4028	27,0386	26,3568	26,8833
17	17	52,4	34,291	48012000000	553	AT2G06850.1;AT2G06850.2;AT5G13870.3;AT5G13870.2;AT5G13870.1	AT2G06850.1;AT2G06850.2	1126	28,3735	28,0951	28,3664	28,0076	28,2455	28,2042	27,8353	28,4142	28,0488	28,1735	28,0815	28,0109	28,6309	28,0916	28,1877	27,8157	27,7308	27,9358	27,5805	28,0507
4	4	5,3	111,89	80827000	17	AT2G06990.1	AT2G06990.1	1127	23,4034	24,1574	21,9835	23,7912	21,9613	21,249	24,0247	22,1759	21,522	22,3901	22,2226	23,5998	22,166	23,2226	22,4188	21,9358	22,4826	24,1549	22,7926	21,8382
27	26	55,2	55,029	211860000000	1002	ATMG01190.1;AT2G07698.1	ATMG01190.1;AT2G07698.1	1132	31,7349	31,8693	31,6099	31,4791	31,5476	31,5256	31,8091	31,4765	31,3686	31,3612	31,9092	31,6013	31,775	31,3478	31,3277	31,1052	31,2712	31,2869	30,9835	31,055
13	2	73,3	16,631	4011400000	86	AT2G09990.1	AT2G09990.1	1133	26,1866	26,3521	26,35	26,2853	26,9757	26,8905	26,1664	26,2688	26,6169	26,8049	26,8011	26,6802	26,5686	26,5511	26,6088	26,6693	26,8622	26,1237	26,4406	26,1408
7	7	52,9	29,648	44244000000	253	AT2G10940.2;AT2G10940.1	AT2G10940.2;AT2G10940.1	1134	28,9949	29,2344	29,47	28,5649	29,2384	29,2409	29,0169	29,4914	29,5511	29,4225	28,5183	28,2158	28,8509	29,0416	28,6083	28,6193	29,0927	28,2512	29,7796	29,8035
3	3	20,2	20,046	1125600000	54	AT2G11890.2;AT2G11890.1	AT2G11890.2;AT2G11890.1	1135	25,58	25,348	25,5033	25,0515	25,2969	24,7246	25,7958	25,1151	24,9532	25,0419	23,4816	23,211	24,7499	21,9839	25,4049	24,9234	22,8561	22,9614	25,4383	23,3938
29	29	85,5	44,207	452030000000	1737	AT2G13360.3;AT2G13360.2;AT2G13360.1	AT2G13360.3;AT2G13360.2;AT2G13360.1	1136	30,9302	30,568	30,8474	30,638	30,9604	30,966	31,0376	30,9445	31,067	30,9566	30,969	30,7316	30,9835	30,8445	31,0847	31,2888	31,0882	31,0178	31,1821	31,0449
7	7	14	80,756	493780000	77	AT2G13440.1	AT2G13440.1	1137	23,249	23,271	23,4362	22,9424	23,4783	22,496	22,8784	22,6705	22,6077	22,6732	22,6327	22,5555	22,6742	22,9848	22,9519	23,4064	23,5655	23,4271	23,9312	24,0013
31	31	63,2	69,655	14955000000	535	AT2G13560.1	AT2G13560.1	1139	26,6392	26,8932	26,8013	26,8264	26,9274	26,5135	26,6742	26,7193	26,6688	26,7506	27,1786	26,4066	26,7436	26,6937	26,9374	26,9352	26,5443	26,7935	27,3306	26,7709
15	8	18,3	86,691	442860000	31	AT2G14120.2;AT2G14120.1;AT2G14120.3;AT2G14120.4	AT2G14120.2;AT2G14120.1;AT2G14120.3;AT2G14120.4	1140	22,7344	23,2203	23,434	24,131	22,9916	22,6181	22,0133	23,5391	23,7188	22,414	23,7448	22,1851	25,6837	23,8161	21,3791	22,4013	22,737	23,4686	24,352	22,923
15	15	33,7	53,406	9485700000	298	AT2G14170.2;AT2G14170.1;AT2G14170.3	AT2G14170.2;AT2G14170.1;AT2G14170.3	1141	26,5192	26,4116	26,244	26,5026	26,3549	26,2307	26,2716	26,1761	26,4322	26,2432	26,168	26,4313	26,1981	26,4499	26,2761	26,1819	26,5823	26,6771	26,4683	25,9497
13	13	61,4	37,433	4027800000	132	AT2G14260.3;AT2G14260.2;AT2G14260.1;AT2G14260.4	AT2G14260.3;AT2G14260.2;AT2G14260.1;AT2G14260.4	1142	25,5653	25,7125	25,7224	25,956	24,7565	25,2685	22,3472	25,4523	25,0903	26,0867	26,4949	22,5082	26,1428	25,7062	24,4326	24,7248	25,8144	25,528	23,784	25,1367
6	6	61,5	17,677	18068000000	201	AT2G14610.1	AT2G14610.1	1143	28,0763	28,5651	28,7361	28,5118	26,7735	26,9085	27,9948	27,6173	27,9826	27,8013	25,8708	27,923	29,0535	28,2695	25,5628	21,9275	27,7775	28,5374	28,6962	27,0392
12	12	48,2	29,787	7405300000	171	AT2G14750.1	AT2G14750.1	1145	27,2137	26,9213	27,4064	27,5509	27,2584	27,262	27,0009	27,3423	27,0059	26,6438	27,2757	26,9994	27,1182	26,9976	26,9352	27,7971	26,0664	26,9494	28,3578	28,1444
4	3	27	15,902	1030400000	24	AT2G14880.1;AT2G14880.3;AT2G14880.2	AT2G14880.1;AT2G14880.3;AT2G14880.2	1146	22,2137	27,3211	26,3949	21,9018	22,8479	25,6297	23,134	25,8632	25,8911	22,0633	22,9528	22,0357	23,8865	23,1286	22,0363	25,3207	23,217	25,4859	25,4513	26,3104
3	3	13,5	35,461	719660000	42	AT2G15430.1;AT2G15430.3;AT2G15430.2	AT2G15430.1	1148	23,939	24,8084	23,7171	23,531	24,7044	24,1003	24,1171	22,8303	25,0395	24,6405	24,1904	23,8915	24,6469	24,6958	21,8179	24,6159	25,2231	24,4345	22,9131	24,7799
55	55	74,7	65,504	321670000000	2388	AT2G15620.1	AT2G15620.1	1149	29,9187	29,7295	29,8444	29,5811	29,8736	29,9096	29,7924	29,8313	29,8151	29,8591	29,7821	29,6118	29,7949	29,6347	29,8203	29,722	29,6857	29,7879	29,6802	29,9571
15	12	81,5	18,492	234970000000	1004	AT2G16600.1;AT2G16600.2	AT2G16600.1;AT2G16600.2	1157	30,4029	30,8033	30,7287	31,095	30,615	30,8743	30,6001	30,9095	30,6842	30,6238	30,5829	30,7851	30,769	30,8222	30,7042	30,9818	31,1453	31,0437	31,2529	30,8062
30	30	48,9	99,108	15521000000	638	AT2G16950.2;AT2G16950.1	AT2G16950.2;AT2G16950.1	1160	26,3988	26,3612	26,6125	26,5938	26,6003	26,3378	26,5035	26,2861	26,5629	26,4826	26,4455	26,4786	26,4868	26,3272	26,7717	26,949	27,1472	26,6956	27,1886	26,8597
14	8	49,6	39,59	2454000000	258	AT2G17130.1;AT2G17130.2;AT1G32480.1	AT2G17130.1;AT2G17130.2	1164	25,6051	25,8617	25,775	25,4363	25,4963	25,4015	25,3424	24,9995	25,4529	25,2396	25,3621	25,2552	25,2428	25,0384	24,9566	25,0865	25,2774	25,682	25,6881	25,1451
18	18	64,3	38,528	7845700000	319	AT2G17265.1	AT2G17265.1	1166	26,5383	26,3273	26,0542	26,0254	26,0019	25,8145	26,164	25,9006	25,9777	25,8419	26,4484	25,77	25,9977	25,9678	25,9807	26,3497	26,3495	26,5953	26,6559	26,6431
6	1	12,5	61,111	1000700000	40	AT2G17290.2;AT2G17290.1	AT2G17290.2;AT2G17290.1	1167	23,2613	25,3829	25,2696	25,5034	25,0397	24,468	25,3877	25,3618	24,831	25,1139	25,3988	22,4578	25,0127	25,3612	25,0712	26,11	21,9804	24,2455	24,7596	23,7917
19	16	70,3	40,857	14203000000	605	AT2G17340.1	AT2G17340.1	1169	26,6023	26,7992	26,5943	26,8282	26,8744	26,5185	26,7329	26,3324	26,6382	26,6579	26,5618	26,3535	26,6854	26,4042	26,6072	26,7676	27,1573	27,3411	27,4611	27,2224
21	2	68,4	27,707	157240000000	874	AT5G07090.3;AT5G07090.2;AT2G17360.1;AT5G07090.1;AT2G17360.2	AT5G07090.3;AT5G07090.2;AT2G17360.1;AT5G07090.1;AT2G17360.2	1170	30,5196	30,0212	30,1681	30,2263	30,5701	30,2665	30,0672	30,0434	30,2253	30,4612	30,4778	30,6147	30,3144	30,5613	30,5066	30,2967	30,1067	29,2277	29,8489	29,9562
2	1	23	18,759	502280000	43	AT2G17380.1;AT4G35410.1	AT2G17380.1;AT4G35410.1	1171	22,6085	22,0915	22,5391	23,1339	23,9416	23,1854	24,4078	23,7033	22,7953	23,0824	23,7974	22,2596	22,2283	23,0385	24,1531	24,7285	24,4558	25,2617	24,8411	25,5169
6	4	35,8	36,899	545770000	32	AT2G17390.1	AT2G17390.1	1172	24,7041	24,3401	24,581	23,4711	22,9313	21,5563	22,0164	24,3279	23,271	24,9959	24,5023	22,461	24,8946	24,463	23,3731	21,8661	23,2343	22,5325	24,1199	23,0301
17	11	54,3	40,635	33804000000	543	AT2G17420.1;AT2G17420.2	AT2G17420.1;AT2G17420.2	1174	27,8813	27,8826	27,9549	28,043	27,8836	28,028	27,8701	27,8585	27,8455	28,1221	27,7824	27,8885	27,9129	27,8595	27,969	28,1016	28,1472	28,4563	28,2638	27,8726
16	6	37	46,633	3993300000	107	AT2G17630.1	AT2G17630.1	1176	25,8339	25,8541	25,7166	26,0294	24,9911	25,8767	26,0394	26,0918	25,7574	26,5071	26,1861	25,9354	26,2403	25,3777	26,2302	25,9135	26,1612	23,2905	26,5993	26,4032
16	16	42	49	4014400000	199	AT2G17840.1;AT2G17840.2;AT4G35985.3;AT4G35985.1	AT2G17840.1;AT2G17840.2	1180	26,323	26,0881	26,0043	22,8158	25,5085	25,2571	24,7577	25,391	25,0525	25,8909	26,3584	24,3602	25,9874	25,2794	24,6955	22,6907	25,0462	26,2028	25,5154	24,7493
8	8	39,9	29,564	3561300000	127	AT2G17870.1	AT2G17870.1	1181	24,7462	23,5576	25,8797	25,3773	25,5724	25,8826	25,7718	25,9682	25,6873	26,0628	25,6543	25,0837	25,1255	24,7493	25,2184	25,2993	23,0501	25,7395	24,5416	25,8404
14	5	62,8	27,859	202440000000	717	AT2G18020.1;AT3G51190.1	AT2G18020.1	1184	30,1591	30,1579	30,1	30,2674	30,6592	30,1903	29,9198	29,7977	30,2027	30,3171	30,1793	30,1758	30,0204	30,6244	30,3794	29,7397	29,7541	28,4268	29,2245	29,6852
10	10	72,3	13,015	53390000000	474	AT2G18040.1	AT2G18040.1	1185	28,3575	28,4535	28,5511	28,5091	28,5692	28,327	28,223	28,4153	28,1338	28,1383	28,3919	28,8895	28,6908	28,6579	28,7658	28,2011	28,0158	27,8351	27,3957	28,1668
12	6	47,6	25,266	6411800000	154	AT2G18110.1	AT2G18110.1	1186	26,4108	26,8782	26,5173	26,1163	26,2193	26,105	26,6469	26,6466	26,4887	26,4628	26,6787	26,4441	25,7806	26,0352	25,9226	25,7692	25,8217	25,4759	26,1141	26,444
15	11	82,6	24,671	4760900000	230	AT2G18230.1	AT2G18230.1	1188	26,6495	25,9347	25,5322	26,5792	25,4307	26,1723	25,8012	25,9062	25,7738	26,184	26,1423	25,4504	26,1757	26,1489	25,7269	25,9513	23,7623	26,4853	26,7669	26,9409
17	11	26,7	104,22	2546500000	124	AT2G18960.1;AT2G18960.3;AT2G18960.2;AT4G30190.1;AT4G30190.2;AT2G24520.4;AT2G24520.3;AT2G24520.1;AT2G24520.2	AT2G18960.1;AT2G18960.3;AT2G18960.2;AT4G30190.1;AT4G30190.2	1192	25,2716	23,3953	24,5285	23,9423	25,2907	23,8264	24,6454	23,0543	25,2626	23,4785	25,8911	25,0559	24,5592	25,8387	24,5603	25,5549	25,3387	25,1347	23,8818	25,293
13	12	36,8	42,846	3432700000	96	AT2G19480.3;AT2G19480.2;AT2G19480.1	AT2G19480.3;AT2G19480.2;AT2G19480.1	1194	25,2571	25,7277	25,8086	24,6942	25,8491	25,5257	25,6131	25,6308	26,4516	25,8364	26,1729	25,4947	25,9329	27,1802	27,2513	23,7131	25,2041	22,4334	25,8761	25,0355
13	13	47,7	55,758	11060000000	282	AT2G19520.1;AT4G29730.3;AT4G29730.2;AT4G29730.1	AT2G19520.1	1195	27,0244	26,9311	26,734	26,4985	27,0716	27,2611	27,2903	27,0115	26,9295	26,9338	26,5606	26,5823	26,6698	26,9482	27,1479	26,7782	27,3422	27,4431	26,5614	27,2284
9	7	53,8	15,895	77141000000	390	AT2G19730.3;AT2G19730.2;AT2G19730.1	AT2G19730.3;AT2G19730.2;AT2G19730.1	1198	29,5167	29,4336	29,3357	29,4527	29,3917	29,2012	29,0514	29,0247	29,1981	29,4814	29,227	30,2741	29,5569	29,3931	29,3584	29,3215	28,7901	28,5579	29,4971	29,0676
6	6	47,1	13,82	8830100000	103	AT4G26230.1;AT2G19740.1;AT5G56710.1;AT5G56710.2	AT4G26230.1;AT2G19740.1;AT5G56710.1	1199	27,5032	27,276	27,4889	27,478	27,351	27,2264	27,5608	27,0249	27,0986	27,4904	27,9226	27,1792	26,9289	27,7706	27,5618	28,2466	27,6209	27,5777	27,6303	27,9223
2	2	17,7	6,887	10849000000	49	AT5G56670.1;AT4G29390.1;AT2G19750.1	AT5G56670.1;AT4G29390.1;AT2G19750.1	1200	29,249	29,2987	28,7643	29,021	29,8487	27,7489	28,6669	27,1745	26,868	27,8495	28	28,6229	27,423	28,9615	22,4639	28,3447	26,7304	26,4762	27,7089	26,5058
8	8	62,6	14,266	7819600000	173	AT2G19760.1	AT2G19760.1	1201	26,6641	27,0353	26,8304	26,5148	26,3922	27,0664	26,9098	26,8957	26,6352	26,492	27,6589	26,0982	26,4015	25,1182	26,3514	25,6377	26,7589	25,8857	26,1357	26,8393
27	27	79,2	42,822	32445000000	700	AT2G19940.3;AT2G19940.1	AT2G19940.3;AT2G19940.1	1207	26,923	27,1743	27,2682	27,2255	27,2114	27,3166	27,1406	27,4229	27,565	27,4979	27,2831	26,9408	27,2114	27,4184	27,0899	27,1407	26,8811	27,3753	27,7786	27,292
14	14	14,4	158,95	834470000	84	AT2G20190.1	AT2G20190.1	1208	24,0448	23,7767	23,6471	24,611	23,7737	23,8005	23,4162	23,7237	23,9084	23,914	24,2899	23,6703	23,7023	23,465	24,1194	22,8969	23,2959	23,8639	24,2424	22,3896
7	4	53,8	15,189	33963000000	249	AT2G20260.1	AT2G20260.1	1209	28,4287	29,2348	29,1352	29,1972	29,1126	28,8497	28,6234	29,0733	28,5036	28,6115	28,8873	29,2495	28,5112	28,983	28,9752	28,8646	28,7461	29,2736	29,0899	29,1011
8	8	46,4	19,125	8504600000	200	AT2G20270.1;AT2G20270.2	AT2G20270.1;AT2G20270.2	1210	26,7103	26,8463	26,7082	26,9878	26,193	26,6972	26,9526	26,5754	26,4888	27,0474	26,8738	27,1054	27,0324	26,4729	26,2932	27,1604	26,3949	27,2817	27,3058	27,1856
11	11	31,3	42,389	1698400000	103	AT2G20280.1	AT2G20280.1	1211	25,113	24,8356	24,8253	24,9213	25,9307	25,3788	24,9592	25,0026	24,7449	25,0687	24,5713	23,4871	24,9895	24,1621	24,4439	22,9109	24,4835	24,9058	24,3584	24,3736
8	8	22	51,223	1629800000	58	AT2G20340.2;AT2G20340.1	AT2G20340.2;AT2G20340.1	1212	25,2584	25,0366	25,0425	25,2615	24,9324	25,2002	24,6251	25,2511	25,4549	25,3143	24,8077	25,214	25,5041	24,7254	23,024	25,6993	22,8118	25,721	25,4495	22,915
5	5	20,6	43,935	175860000	29	AT2G20360.1	AT2G20360.1	1213	22,638	23,2964	22,8267	21,9839	23,2625	21,6435	23,5607	22,5772	22,2774	21,6457	23,5484	23,9426	23,0389	23,6581	21,3273	22,9615	23,8286	22,8832	23,1576	23,3376
27	27	72,9	45,345	77184000000	901	AT2G20420.1	AT2G20420.1	1214	28,6154	28,6975	28,7788	28,713	28,4852	28,6223	28,8361	29,0322	28,7023	28,6763	28,8067	28,6382	28,9456	28,6108	28,6128	28,3399	28,6651	29,0031	29,0747	28,4003
10	4	45,5	15,506	2565700000	98	AT2G20450.1	AT2G20450.1	1215	26,2256	25,443	25,6794	25,838	24,7026	25,1089	25,2708	25,1526	25,5731	25,4759	24,8799	25,5361	25,61	25,3604	25,1178	24,3355	23,4326	26,9306	25,9291	24,7765
38	24	49,7	98,143	50029000000	1057	AT2G20580.1	AT2G20580.1	1217	28,4178	28,371	28,5798	28,1633	28,3295	28,3425	28,4513	28,2702	28,5515	28,3444	28,4443	28,2687	28,4545	28,4756	28,6265	28,4773	28,4075	28,5682	28,793	28,6162
28	28	65,6	51,087	50346000000	762	AT2G20610.1;AT2G20610.2;AT4G28420.2	AT2G20610.1;AT2G20610.2	1218	27,8576	28,0764	27,8462	27,9957	27,7937	28,0142	27,9838	28,0742	27,7414	27,8234	27,9355	27,6043	27,7096	27,8504	27,7803	27,9133	28,2806	28,211	28,2726	28,0771
21	17	70,6	30,496	25389000000	456	AT2G20630.1;AT2G20630.2	AT2G20630.1;AT2G20630.2	1219	27,442	27,2062	27,3819	27,4752	27,401	27,3251	27,1702	27,387	27,507	27,2222	27,835	27,7324	27,7799	27,5431	27,4423	27,6523	27,3688	27,7913	27,5733	27,5434
7	7	20,7	29,639	9092100000	82	AT2G20690.1	AT2G20690.1	1220	27,8156	27,6976	27,8944	27,1525	27,6982	27,7985	27,5855	27,5868	27,3535	27,5715	27,9681	28,4162	27,6084	27,3127	27,9783	27,5839	27,2525	27,7378	26,9925	28,1806
9	9	22,2	37,225	13952000000	236	AT2G20760.1;AT3G51890.1	AT2G20760.1	1221	27,5802	27,6459	27,6327	27,7242	27,4578	26,9885	27,1993	27,3171	27,5224	27,3523	27,4569	27,8612	27,5825	27,7463	27,5147	26,1548	27,1596	26,8251	26,1673	26,8533
11	11	36,9	41,344	2607100000	92	AT2G20860.3;AT2G20860.2;AT2G20860.1	AT2G20860.3;AT2G20860.2;AT2G20860.1	1224	25,2037	25,2292	25,8235	25,1572	25,5039	25,2866	25,8979	25,6311	25,4637	24,65	25,719	22,399	26,7686	25,3846	25,5456	25,7963	26,1568	25,7929	26,1571	24,8957
19	19	55,3	33,795	43474000000	595	AT2G20890.1	AT2G20890.1	1225	27,8817	27,9607	28,4188	27,8745	27,573	28,1896	28,4501	28,4403	27,8221	27,8637	28,7414	28,5323	28,6553	28,4474	28,367	28,7301	28,7876	28,8769	29,3205	28,8417
4	4	16,3	55,267	280170000	23	AT2G20900.3;AT2G20900.2;AT2G20900.4;AT2G20900.1	AT2G20900.3;AT2G20900.2;AT2G20900.4;AT2G20900.1	1226	23,0678	22,5671	22,0705	21,5536	23,3073	22,631	22,5759	23,1824	22,2524	22,6892	24,2617	23,0159	24,2847	23,3479	23,864	24,5245	22,497	23,9925	24,4488	24,0368
5	4	39,8	19,077	492400000	25	AT2G21060.1	AT2G21060.1	1228	24,5253	24,1502	24,3422	23,7992	23,422	25,2837	22,0382	24,9957	24,5348	24,149	24,5703	22,2621	23,0099	21,7767	24,7695	22,2802	24,447	23,7404	25,2831	25,1601
14	6	76,4	18,464	8382000000	173	AT2G21130.1	AT2G21130.1	1229	26,5958	26,844	26,5892	26,9139	26,2931	27,0485	26,673	27,0387	26,5216	27,2553	26,2168	26,5848	26,5619	26,509	26,3213	26,7436	26,7733	27,453	26,9736	26,633
31	30	73,3	33,345	442680000000	3225	AT2G21170.1;AT2G21170.3;AT2G21170.2	AT2G21170.1;AT2G21170.3;AT2G21170.2	1231	31,6927	31,5779	31,7199	31,5858	31,5192	31,5663	31,6414	31,6241	31,6125	31,5856	31,6608	31,7591	31,6345	31,6218	31,7947	31,8027	31,8257	31,945	31,8251	31,7936
21	21	60,5	35,01	43811000000	762	AT2G21250.1;AT2G21250.2;AT2G21260.1;AT2G21260.2	AT2G21250.1;AT2G21250.2	1232	27,9376	27,9677	27,9295	27,9344	27,8388	27,9373	27,956	27,9767	27,8808	27,6574	28,0099	27,9902	28,0123	27,8723	27,7493	27,8033	27,8422	27,6704	27,9759	27,8721
10	8	33,9	35,323	5051500000	183	AT2G21270.5;AT2G21270.4;AT2G21270.2;AT2G21270.1;AT2G21270.3	AT2G21270.5;AT2G21270.4;AT2G21270.2;AT2G21270.1;AT2G21270.3	1233	25,9131	25,8676	26,0083	25,9542	25,8677	26,1164	26,0177	26,1406	25,6066	25,71	25,4183	26,0283	26,1786	25,1836	26,0305	24,7898	24,3114	26,1904	25,1305	26,1818
11	11	31,7	37,745	6501600000	161	AT2G21280.1;AT2G21280.2	AT2G21280.1;AT2G21280.2	1234	26,641	26,6098	26,493	26,3235	25,8751	26,8751	26,7087	26,7379	26,3106	26,2878	27,1461	26,3163	26,2577	26,4227	23,7683	26,9025	27,2588	27,1891	26,9837	26,5823
36	19	81,2	42,93	756800000000	1971	AT2G21330.1;AT2G21330.3;AT2G21330.2	AT2G21330.1;AT2G21330.3;AT2G21330.2	1235	32,4803	32,6199	32,4526	32,5604	32,2479	32,2367	32,5727	32,3777	32,3575	32,3448	32,3368	32,3717	32,3554	32,4034	32,2776	32,4887	32,4698	32,5116	32,8413	32,583
12	12	57,4	41,731	4433200000	215	AT2G21370.2;AT2G21370.1;AT2G21370.3;AT2G21370.4	AT2G21370.2;AT2G21370.1;AT2G21370.3;AT2G21370.4	1236	26,2453	25,4324	25,9798	25,2065	25,8691	25,927	25,2576	25,409	25,4397	25,5455	25,822	24,9173	25,5739	22,8809	23,0908	26,068	26,0996	26,3186	26,126	26,0112
12	12	42,1	37,554	2214100000	94	AT2G21385.1;AT2G21385.5;AT2G21385.3;AT2G21385.2;AT2G21385.4	AT2G21385.1;AT2G21385.5;AT2G21385.3;AT2G21385.2;AT2G21385.4	1237	24,833	25,9783	25,5744	25,4157	25,1809	24,7038	22,6216	25,9131	25,6019	23,193	25,6021	24,8668	25,4873	25,8144	24,8593	24,3205	23,4107	24,282	25,8546	23,9389
43	21	49,2	136,47	9882300000	334	AT2G21390.1	AT2G21390.1	1238	25,7277	25,8662	25,8207	26,1159	25,2041	25,4172	25,0452	24,9419	26,3474	25,8484	27,0549	26,0494	26,7804	26,8353	26,5738	26,3747	26,3143	23,2996	26,6909	26,4389
12	12	33	69,753	422770000	29	AT2G21470.1;AT2G21470.3;AT2G21470.2	AT2G21470.1;AT2G21470.3;AT2G21470.2	1239	24,6626	24,3593	22,8368	22,2759	24,2885	23,0946	21,5462	22,0731	21,9696	23,8727	22,6813	22,5194	23,7675	23,2016	21,6333	22,6451	23,0104	23,4464	23,7565	22,9958
4	4	24,9	22,675	2032500000	72	AT2G21530.1	AT2G21530.1	1240	25,0793	25,3834	25,0577	25,1121	25,0823	25,0687	24,9973	25,0795	25,3303	25,7914	25,1368	24,7788	24,7452	23,1719	25,6672	26,0064	24,6542	25,1083	24,8058	25,542
9	4	54,2	11,941	5136400000	85	AT2G21580.2;AT2G21580.1	AT2G21580.2;AT2G21580.1	1242	27,3669	26,3514	25,8003	26,8497	25,8349	26,8056	26,7033	26,0375	26,8483	27,0174	26,7437	26,2788	25,3844	26,8336	27,7485	26,1813	26,4436	27,0065	26,9839	27,3113
13	13	67,9	20,587	8672100000	334	AT2G21620.1;AT2G21620.2	AT2G21620.1;AT2G21620.2	1244	26,4245	26,2205	26,1076	26,4697	26,0677	25,9661	26,0977	26,393	25,9979	26,0086	26,7045	26,1108	26,36	26,3238	25,9462	26,1392	26,1903	26,3874	26,5403	26,6
13	10	63,5	15,548	125440000000	837	AT2G21660.2;AT2G21660.1	AT2G21660.2;AT2G21660.1	1245	29,5917	29,6691	29,8469	30,3102	29,187	29,8028	29,6889	29,7213	29,6521	29,6685	29,5061	29,8193	29,4739	29,8656	29,4893	29,2638	29,5197	29,4088	30,055	29,525
30	30	19,8	230,7	2672800000	212	AT2G22125.1	AT2G22125.1	1249	24,6736	24,567	23,8391	24,2346	25,432	24,3204	24,2043	24,8862	25,516	24,2557	23,1503	23,5686	25,0771	24,5975	24,4852	24,6666	25,6958	23,0338	24,2722	24,9607
9	6	28,6	24,242	2954400000	82	AT2G22230.1	AT2G22230.1	1251	26,6053	25,9386	25,9897	25,7959	25,5522	25,5911	26,0871	26,1627	25,7307	26,5573	27,2457	25,428	26,2858	25,5166	25,5406	22,5131	22,9189	26,2003	26,4121	23,2634
15	0	36,1	56,337	985940000	38	AT2G22240.1;AT2G22240.3	AT2G22240.1;AT2G22240.3	1252	24,8542	25,0936	24,9005	25,2713	24,9334	22,034	25,1215	25,4498	24,632	25,1665	22,0406	24,9239	24,9221	25,2355	24,6033	25,0002	25,2566	25,2996	25,8928	25,4841
16	16	51,4	46,038	10247000000	342	AT2G22250.1;AT2G22250.3;AT2G22250.2	AT2G22250.1;AT2G22250.3;AT2G22250.2	1254	26,3669	26,2694	26,5392	26,5019	26,4574	26,2572	26,569	26,0875	26,0814	26,4664	26,6382	26,2518	26,2278	26,0792	26,238	26,147	26,4611	26,5477	25,906	26,5373
14	8	34,4	47,761	422740000	53	AT2G22360.1	AT2G22360.1	1255	22,897	24,3132	23,8617	23,7957	23,3754	23,7027	23,1447	24,6813	23,068	23,0681	23,9316	22,1063	23,526	23,2128	21,8967	24,7977	24,6612	24,2337	23,7165	24,1579
19	19	33,8	89,811	2985200000	166	AT2G22400.1;AT4G40000.1;AT4G40000.2	AT2G22400.1	1256	25,119	25,4126	25,5355	24,866	25,2641	25,4117	25,2188	25,1072	25,2472	25,6667	24,1239	24,8893	24,8583	25,178	24,9324	25,1437	25,5162	25,5	23,2105	25,5186
16	15	40,1	52,199	2879300000	124	AT2G22450.1	AT2G22450.1	1258	25,5647	25,3841	25,2858	25,2059	25,1273	25,538	24,9921	25,2761	25,8969	25,4574	25,8442	24,8624	25,3711	25,3484	25,6074	25,3763	25,6366	25,6976	25,0266	24,6464
4	4	20,4	32,215	247180000	14	AT2G22475.1;AT2G22475.2	AT2G22475.1;AT2G22475.2	1259	22,8771	23,911	22,2468	24,6556	24,8112	25,2458	23,5892	23,6365	21,766	24,98	23,3479	22,1498	22,8474	22,5549	22,2848	23,2437	24,1233	23,5773	23,4274	22,7805
12	11	32,4	58,614	1610700000	67	AT2G22480.1	AT2G22480.1	1260	25,5006	24,7424	25,1296	25,0621	25,5811	25,5395	22,9515	25,2696	24,6068	25,3736	24,4651	24,9164	24,9105	24,487	24,9507	23,9187	24,1425	26,0119	26,6771	26,0178
16	15	76,8	37,465	20092000000	549	AT2G22780.1	AT2G22780.1	1261	26,91	26,8674	27,098	26,7998	26,8431	26,9356	26,8407	26,9283	27,0255	26,9721	27,319	26,4573	26,8286	26,6914	26,7285	27,6241	27,4296	28,0088	27,8663	27,3367
2	1	2,5	67,178	331820000	17	AT2G22910.1	AT2G22910.1	1263	23,1275	23,2703	23,2348	22,7772	23,8627	23,2025	22,8476	22,8404	23,2358	23,0817	23,604	23,4691	21,554	22,7202	23,0211	23,8446	23,7033	23,1554	24,3268	24,8897
3	3	12,1	46,933	273290000	24	AT2G22970.4;AT2G22970.1;AT2G22970.3;AT2G22970.2;AT2G22920.3;AT2G22920.1;AT2G22920.2	AT2G22970.4;AT2G22970.1;AT2G22970.3;AT2G22970.2	1264	23,3506	21,7023	24,0083	23,136	21,8271	24,1831	23,9232	22,4647	23,5002	22,542	24,1402	21,563	24,3686	22,1988	22,7188	24,2423	24,3405	24,1452	22,6934	24,9055
10	9	34,6	47,584	16289000000	287	AT2G22990.4;AT2G22990.1;AT2G22990.3;AT2G22990.6;AT2G22990.2;AT2G22990.5	AT2G22990.4;AT2G22990.1;AT2G22990.3;AT2G22990.6;AT2G22990.2;AT2G22990.5	1265	27,0014	27,1557	27,3732	27,551	26,5378	27,7336	27,2197	27,7139	27,6481	27,3353	27,2723	26,4697	27,1617	27,1855	26,8803	27,5304	27,7085	27,896	28,3984	27,491
6	3	17,1	50,236	788880000	31	AT2G23070.1	AT2G23070.1	1267	23,1275	23,2007	24,5859	24,221	22,7532	24,4908	22,9129	22,1773	24,2176	25,1519	22,901	23,3376	25,0545	22,6199	22,4409	23,6977	24,1055	24,2298	22,8826	24,2246
3	3	66,3	8,4821	502010000	34	AT2G23120.1	AT2G23120.1	1268	24,309	25,6239	21,094	23,1284	22,5294	23,1509	25,069	22,0263	22,0012	24,8311	23,1512	23,0224	23,6702	22,564	25,3132	21,4678	23,878	25,5116	26,0077	24,9919
31	28	49,4	71,652	54793000000	802	AT2G23350.1	AT2G23350.1	1269	28,4226	28,4943	28,3475	28,4294	28,2036	28,3737	28,4815	28,3753	28,4846	28,3077	28,2482	28,2793	28,3839	28,1376	28,266	28,1626	28,2499	28,0295	28,4529	27,7858
1	1	4,2	32,164	405390000	32	AT2G23370.2;AT2G23370.1	AT2G23370.2;AT2G23370.1	1270	22,4488	23,5037	23,7591	24,1327	22,7877	24,1362	23,8343	22,8447	24,5974	24,1872	23,8804	24,4023	24,0218	23,1067	23,3259	22,4304	23,0193	23,2894	24,6787	22,9619
17	10	42,4	62,273	6127100000	332	AT2G23420.1;AT2G23420.2	AT2G23420.1;AT2G23420.2	1272	25,8438	25,6963	26,0773	25,6371	25,9274	26,1237	26,0671	25,9734	25,9397	25,843	25,8672	25,7832	26,277	25,8862	25,8027	25,8268	25,57	25,7922	25,372	25,7632
10	10	41,4	31,4	20499000000	325	AT2G23600.2;AT2G23600.1;AT2G23600.3	AT2G23600.2;AT2G23600.1	1274	27,6003	27,7667	27,4589	27,6029	27,2342	27,7059	27,5618	27,8033	27,5069	27,6588	27,9338	28,0044	28,054	27,7982	27,5514	27,3091	27,3054	28,1112	28,3433	28,1872
5	4	23,2	29,823	2113100000	62	AT2G23610.1;AT2G23610.2;AT2G23580.1;AT2G23550.1;AT2G23550.4	AT2G23610.1;AT2G23610.2	1275	25,1164	25,3643	25,2772	25,6385	25,5368	25,5057	25,3019	25,6707	22,394	25,8794	25,9392	25,9004	25,4289	25,5723	25,4292	25,9523	26,3381	27,0931	26,7093	25,5843
1	1	27,8	5,7965	555090000	30	AT2G23930.2;AT3G11500.2;AT3G11500.1;AT2G23930.1	AT2G23930.2;AT3G11500.2;AT3G11500.1;AT2G23930.1	1277	23,9972	24,4613	24,3104	24,9812	23,6572	22,4785	21,8384	24,0228	22,8813	23,0695	25,6121	24,6362	21,6737	24,9687	23,6651	22,9789	24,6778	25,3322	25,0214	23,138
23	23	39,4	82,889	4746200000	199	AT2G24050.1	AT2G24050.1	1279	25,186	26,0863	24,6282	25,8224	25,5809	25,0967	25,3347	25,8513	25,7241	23,6814	26,092	26,211	25,7085	25,1732	25,97	25,5678	24,3305	25,5711	23,9732	24,8858
11	7	37,5	35,141	18640000000	348	AT2G24060.1	AT2G24060.1	1280	27,7157	27,1722	27,6308	27,7192	27,6483	27,5079	27,4684	27,5198	27,5119	27,5656	27,4914	27,6406	27,6911	27,9143	27,8489	27,6217	27,0731	27,5029	26,9062	26,765
2	2	13,8	16,089	4261200000	69	AT2G24090.1	AT2G24090.1	1281	26,6237	25,8288	22,9761	26,2317	26,5571	26,7327	25,8678	25,7252	27,113	26,6438	27,9484	25,8229	26,4063	26,7161	26,9233	27,249	26,6657	26,8199	26,5513	26,2737
37	27	93,3	54,509	160250000000	1175	AT2G24200.1;AT2G24200.2;AT2G24200.3	AT2G24200.1;AT2G24200.2;AT2G24200.3	1282	29,7854	29,7595	29,8403	29,6499	29,4252	29,6869	29,7756	29,7536	29,6193	29,5768	29,7241	29,6411	29,7025	29,7722	29,7529	29,8405	29,6635	29,9538	29,9633	29,7661
39	39	80,8	53,06	160140000000	1746	AT2G24270.3;AT2G24270.1;AT2G24270.4;AT2G24270.2	AT2G24270.3;AT2G24270.1;AT2G24270.4;AT2G24270.2	1283	29,3494	29,1919	29,2874	29,0517	29,285	29,2845	29,2072	29,0592	29,2287	29,2648	29,4761	29,1809	29,17	29,2045	29,2769	29,6504	29,6851	29,6634	29,668	29,6396
5	5	16,1	30,98	151430000	12	AT2G24490.2;AT2G24490.1	AT2G24490.2;AT2G24490.1	1286	23,8829	23,1439	23,7326	23,3854	22,7071	22,7887	23,083	23,7573	22,6343	22,6032	24,12	23,6417	22,4002	23,0287	22,0349	22,2486	23,0695	23,3935	23,8708	23,4004
6	6	26,7	45,701	1764900000	73	AT2G24580.1	AT2G24580.1	1287	25,11	23,6397	24,5067	23,093	25,0438	25,167	25,1613	24,9414	25,5136	25,2052	25,4092	24,5058	24,673	25,1367	24,775	25,5188	25,6427	25,358	25,079	25,5922
6	6	80	11,031	1845300000	85	AT2G24940.1	AT2G24940.1	1290	25,6182	25,8309	24,5266	25,2892	25,2411	24,873	25,1102	22,9893	21,8672	25,6061	25,2854	24,6234	25,2968	25,1743	25,2414	25,6088	25,9694	23,0785	25,3242	25,9076
5	5	27,5	19,482	1876000000	72	AT2G25060.1	AT2G25060.1	1291	22,7829	24,9012	25,6543	26,28	25,4876	25,6156	25,4836	25,4288	24,8901	25,5339	25,4606	25,9723	24,9032	25,4174	25,5721	25,0187	23,1647	23,6242	24,8963	23,7498
18	16	58,5	26,015	36244000000	457	AT2G25080.1;AT4G31870.1;AT2G43350.2;AT2G43350.1	AT2G25080.1	1293	27,84	28,0518	28,323	28,7734	27,9706	28,2992	27,8502	28,3293	28,2586	28,5028	28,0491	27,9759	28,3654	28,1969	28,0023	27,9302	26,9751	28,5352	28,7679	28,3061
7	7	39,9	32,644	2112800000	131	AT2G25280.1	AT2G25280.1	1295	24,905	24,2536	24,8829	24,6562	24,5071	24,6747	24,9968	24,7552	25,1027	25,0546	24,6126	23,8788	24,0936	24,9587	24,5971	24,375	25,7813	25,5258	25,7566	25,6451
3	3	27,8	26,479	16201000	8	AT2G25355.1;AT2G25355.2	AT2G25355.1;AT2G25355.2	1296	22,9734	22,4921	23,7731	23,86	22,2404	23,5124	21,486	21,8249	22,8954	21,6485	22,7572	21,8599	22,041	22,6346	22,7991	22,6816	22,1171	23,5639	23,7016	22,3231
7	3	14,4	72,083	1693400000	101	AT2G25430.1	AT2G25430.1	1297	24,8201	24,8242	24,8815	24,8149	24,9211	25,0007	24,3339	25,1434	25,0588	25,1537	24,3952	22,6572	24,8896	24,874	24,6494	24,8649	25,4305	25,0271	24,8187	25,0808
17	17	53,5	40,351	32226000000	456	AT2G25450.1	AT2G25450.1	1298	27,9069	28,0156	27,6485	27,8792	27,8608	28,0282	28,3994	27,9522	28,0019	28,0227	27,2575	27,8076	27,5523	27,7588	27,6712	27,5132	28,1361	28,2483	28,4351	28,1088
2	2	18,3	10,581	1500100000	35	AT2G25510.2	AT2G25510.2	1299	25,7023	22,8658	26,1212	26,4763	26,2162	25,6315	22,961	22,8251	25,2233	26,1284	22,4083	23,0901	22,8771	26,0317	26,0572	23,3168	24,0558	22,6303	24,905	24,4441
2	2	11,6	35,128	130570000	64	AT2G25670.2;AT2G25670.1	AT2G25670.2;AT2G25670.1	1301	22,9907	21,4372	22,5907	22,0232	21,1097	20,7512	20,2032	21,1572	20,9135	22,1455	21,1615	23,4835	22,1713	21,7393	21,4838	23,0931	21,445	23,2918	22,8816	22,0491
10	10	13,9	109,96	1112400000	73	AT2G25800.1	AT2G25800.1	1302	23,5958	23,5851	23,7159	24,3027	24,2388	24,2474	23,4521	24,4505	23,9882	24,2051	24,1266	24,3837	24,5979	23,7447	24,2857	24,2487	24,6009	23,2001	24,5287	22,0947
10	10	36,3	36,813	13221000000	273	AT2G25830.1	AT2G25830.1	1303	26,9597	26,7646	27,0357	27,2756	27,038	26,74	26,8785	26,7412	27,1508	27,1437	26,9352	27,0151	27,0723	27,3301	27,1287	26,5438	26,8554	27,2849	27,1383	26,6091
13	13	34,8	43,913	10974000000	276	AT2G25840.3;AT2G25840.1;AT2G25840.2;AT2G25840.4	AT2G25840.3;AT2G25840.1;AT2G25840.2;AT2G25840.4	1304	26,5502	26,4941	26,5488	26,3783	27,1302	26,8207	26,9891	26,7402	27,1128	27,2742	26,3494	26,9436	27,013	26,7447	27,1937	27,4835	27,2695	26,1489	26,8935	26,9933
12	12	34,9	65,305	1041200000	41	AT2G25870.1	AT2G25870.1	1305	25,2398	22,8736	22,5968	22,0044	22,0671	22,2327	21,9824	22,9157	22,3316	22,4222	25,8885	22,2087	23,3531	24,6646	25,6629	25,2446	22,9646	22,6415	23,0947	23,1086
5	5	16,1	38,387	276780000	28	AT2G25910.1;AT2G25910.2	AT2G25910.1;AT2G25910.2	1306	23,023	23,844	22,9615	23,9644	22,477	22,7908	23,0882	22,7151	23,7135	22,3967	24,4443	24,0117	23,2326	22,5673	21,9218	24,0474	22,8009	23,603	24,1402	23,9359
3	3	34,6	21,396	638500000	25	AT2G25950.2;AT2G25950.1	AT2G25950.2;AT2G25950.1	1307	25,2147	24,5124	25,0393	21,825	25,4605	25,1576	23,7128	25,1314	25,422	22,4963	25,0388	23,1744	22,2376	22,2113	25,113	25,1135	25,1316	25,0055	25,7745	22,3358
10	10	22,8	64,606	978080000	72	AT2G25970.1	AT2G25970.1	1308	24,6371	24,3872	24,654	24,5616	22,4854	23,5532	24,2922	24,1536	22,4299	23,9989	24,6131	23,8392	24,4636	24,3598	24,471	23,7311	23,7508	24,55	25,0614	24,5401
63	33	58,2	113,77	136590000000	1342	AT2G26080.1	AT2G26080.1	1310	29,3456	29,2014	29,4126	29,3064	29,3003	29,3427	29,5208	29,3364	29,5714	29,5153	29,5871	29,0546	29,4173	29,2545	29,2634	29,6739	29,7894	30,0188	29,8241	29,3404
5	5	25,6	34,88	1011400000	38	AT2G26230.1	AT2G26230.1	1311	24,4652	24,2832	25,0413	22,9194	24,6584	22,9372	24,4642	22,494	25,665	24,9829	25,3303	24,8847	25,1586	24,7743	24,5586	25,5431	22,1719	26,3801	25,8203	24,8452
8	8	36,4	27,824	2770500000	148	AT2G26340.1;AT2G26340.2	AT2G26340.1;AT2G26340.2	1313	25,0284	25,2652	25,3101	25,0801	24,8816	25,5332	25,2383	25,6707	25,2077	25,6999	24,9094	24,0016	25,713	25,1031	23,8258	24,9584	25,6232	25,9831	25,799	26,1633
9	9	53,3	34,224	1129300000	68	AT2G26540.1;AT2G26540.2;AT2G26540.3	AT2G26540.1;AT2G26540.2;AT2G26540.3	1314	24,1663	23,8546	23,5286	24,9786	22,9682	22,9009	23,7641	24,5516	24,4072	24,3246	24,3251	22,5075	24,4252	25,6053	23,3425	25,2043	25,3173	24,3508	25,2451	24,4425
6	6	12,1	89,293	162670000	19	AT2G26570.2;AT2G26570.1;AT5G42880.1;AT1G45545.1;AT1G45545.2;AT4G33390.1	AT2G26570.2;AT2G26570.1	1315	23,8865	23,9136	22,8394	23,5993	24,2519	21,8469	22,0259	23,0599	22,8108	22,5843	21,555	22,8049	23,7673	22,82	22,1933	25,1067	22,7756	23,0387	22,2283	22,385
5	5	39	33,297	345820000	86	AT2G26590.3;AT2G26590.2;AT2G26590.1;AT2G26590.4	AT2G26590.3;AT2G26590.2;AT2G26590.1;AT2G26590.4	1316	22,7474	23,5029	23,0575	22,9249	22,3576	22,6157	22,4578	22,1117	22,5289	23,3905	23,424	22,7572	22,5585	23,0254	22,0756	21,645	23,1534	23,316	22,5151	24,1333
12	11	42,2	32,691	9734400000	223	AT2G26670.1;AT2G26670.2	AT2G26670.1;AT2G26670.2	1317	26,6527	26,8	26,6176	26,6664	26,4626	26,6337	26,4321	26,8738	26,9911	26,9965	26,5831	26,4707	26,7262	26,544	26,0576	26,6999	26,4937	26,8253	26,5244	26,7029
9	9	35,2	36,423	8428300000	127	AT2G26740.1;AT2G26750.1;AT4G15955.1;AT4G15955.2;AT4G15955.3	AT2G26740.1	1318	26,7178	26,9271	26,5479	26,8472	27,116	26,7856	26,4429	26,8555	27,1263	27,4151	26,8119	26,7598	27,3391	27,0741	27,2825	26,6726	26,6842	26,9872	26,3125	27,0015
14	14	13,9	199,7	583850000	64	AT2G26780.2;AT2G26780.1	AT2G26780.2;AT2G26780.1	1319	22,1028	24,0381	24,0381	24,0452	23,6137	22,6684	22,4715	23,9897	24,3846	24,1337	22,2079	24,3761	22,685	23,0237	22,9336	23,9569	23,844	24,3992	23,7955	23,4519
12	12	46,5	42,042	11017000000	236	AT2G26930.1	AT2G26930.1	1323	27,2783	27,0972	27,318	26,7862	27,3375	27,3143	27,8609	26,894	27,2108	26,7646	27,3394	25,9969	27,1057	26,9136	26,6542	27,439	27,5892	27,1089	26,6294	27,4285
7	7	23,5	51,186	390960000	98	AT2G26990.1	AT2G26990.1	1325	22,8939	22,9503	22,8597	21,4446	22,2638	22,1762	22,7085	22,706	22,5629	22,5382	21,5341	21,8418	22,6897	22,9495	22,9113	21,6818	22,016	24,4169	22,7174	22,9472
18	18	67,5	27,377	26596000000	468	AT2G27020.1;AT2G27020.2	AT2G27020.1;AT2G27020.2	1326	28,0285	28,0626	27,986	27,822	27,7684	27,8685	27,7177	27,9228	27,5185	27,8949	27,8298	27,9269	27,8306	28,0167	28,0173	27,2149	27,3657	27,6761	27,3242	28,0411
5	2	60,4	16,833	4147400000	150	AT5G21274.1;AT3G56800.1;AT3G43810.1;AT2G41110.1;AT2G27030.1;AT2G27030.3;AT3G43810.2;AT2G41110.2;AT3G43810.4;AT3G43810.3	AT5G21274.1;AT3G56800.1;AT3G43810.1;AT2G41110.1;AT2G27030.1;AT2G27030.3;AT3G43810.2;AT2G41110.2	1327	26,7895	26,6313	26,9642	26,8358	26,5959	26,5628	26,5693	26,3491	26,7941	26,855	25,7587	25,859	26,0607	26,2363	25,9712	26,6531	27,1042	27,1591	27,3132	26,7667
18	18	21,5	102,84	3054300000	149	AT2G27040.2;AT2G27040.1;AT5G21030.1;AT5G21030.2;AT5G21150.1	AT2G27040.2;AT2G27040.1	1328	25,3128	25,0163	25,1561	25,0115	25,89	25,4679	24,8095	24,9631	25,3715	25,4482	25,6193	24,8648	24,8317	24,5858	25,4089	24,9283	25,5974	25,5615	24,8622	25,5176
2	2	4,7	54,122	244500000	17	AT2G27190.1	AT2G27190.1	1331	22,3881	23,3326	24,0419	22,2224	24,0664	23,8705	24,3658	24,4507	22,5041	24,6221	25,1113	23,0031	23,6395	22,453	23,8235	22,5331	22,6568	23,3259	22,5639	23,838
6	6	38,6	24,458	2631900000	106	AT2G27450.3;AT2G27450.1;AT2G27450.2	AT2G27450.3;AT2G27450.1;AT2G27450.2	1333	25,2212	25,5972	25,5534	25,8284	25,1889	25,3632	25,6531	25,8618	25,0211	25,6419	25,2273	25,8146	24,9226	25,5979	25,5421	25,0984	24,6642	24,1306	24,8006	23,6991
9	5	42,1	24,425	18485000000	178	AT2G27530.2;AT2G27530.1	AT2G27530.2;AT2G27530.1	1335	28,2744	28,3984	28,2352	28,0778	27,7318	27,5373	27,5782	27,4149	28,4831	28,5555	28,1526	28,1954	28,1819	29,0173	22,7586	26,5182	26,7326	25,7976	25,3208	28,1425
17	17	46,9	48,592	3780900000	150	AT2G27600.1	AT2G27600.1	1336	24,4756	25,9932	24,1622	24,7863	25,5126	24,5796	25,265	24,8589	24,966	25,3747	26,0765	26,0463	25,4062	25,9791	25,871	25,0001	23,4288	25,5681	25,8439	25,67
21	21	68,8	43,154	86990000000	979	AT2G27680.1	AT2G27680.1	1337	28,5649	28,6507	28,694	28,5791	28,6022	28,6079	28,691	28,7525	28,5054	28,7191	28,3689	28,5032	28,6771	28,5856	28,5249	28,8575	28,7829	28,8659	28,9905	28,6095
11	4	83,5	11,444	17465000000	332	AT2G27710.3;AT2G27710.2;AT2G27710.1	AT2G27710.3;AT2G27710.2;AT2G27710.1	1338	27,8931	27,7571	27,5936	27,929	27,5932	27,8486	27,5598	27,9324	27,6278	27,8032	28,6296	26,4159	27,6695	28,3876	27,4754	27,1663	27,2001	27,1674	28,2804	28,4148
10	8	83,5	11,452	8442300000	203	AT2G27720.1;AT2G27720.3;AT2G27720.2;AT2G27720.4	AT2G27720.1;AT2G27720.3;AT2G27720.2;AT2G27720.4	1339	26,8915	26,7491	26,1298	26,8677	26,4213	26,8323	26,2199	26,4751	26,6752	27,0946	27,048	24,7757	26,0486	27,2859	26,1164	25,7785	27,3277	26,6903	27,8707	27,6334
10	5	38,2	46,101	3317800000	96	AT2G27820.1	AT2G27820.1	1340	25,4244	26,3826	25,5663	26,2703	25,7301	25,3402	25,0061	25,8291	25,8221	25,5995	26,2241	24,6927	23,0777	25,5491	24,9505	25,8614	26,131	25,1924	25,6124	24,6784
27	9	83,5	43,637	8283400000	226	AT2G27860.1	AT2G27860.1	1341	26,6384	26,082	26,3481	26,4283	25,9082	26,5539	26,5021	26,4149	26,5626	26,3838	26,5206	26,3671	26,7554	26,3944	26,1478	26,0167	26,7327	26,8156	26,8415	26,7762
3	3	2,6	124,91	14592000000	34	AT2G27900.2;AT2G27900.1	AT2G27900.2;AT2G27900.1	1342	29,7313	21,938	29,2907	29,1624	29,9282	29,3496	29,0137	28,8431	29,1575	29,2445	24,3176	23,5944	29,3167	29,7441	29,4241	21,6029	23,5325	29,0171	23,7423	29,834
58	57	82,3	62,071	1221800000000	6872	AT2G28000.1	AT2G28000.1	1344	31,5168	31,7834	31,5359	31,6563	31,5863	31,5388	31,7952	31,6355	31,692	31,7279	31,6275	31,8872	31,5027	31,6495	31,7356	31,6737	31,8048	31,822	31,6747	31,4529
8	8	45,8	22,244	26973000000	353	AT2G28190.1	AT2G28190.1	1347	27,4438	27,9666	27,441	28,2011	26,9104	27,4717	28,5201	27,5873	27,9942	28,1097	28,2125	27,9579	28,0505	28,067	27,5363	26,6188	27,0806	27,8203	28,1067	27,8462
14	12	26,7	92,565	1301800000	69	AT2G28470.4;AT2G28470.2;AT2G28470.3;AT2G28470.1;AT2G28470.5	AT2G28470.4;AT2G28470.2;AT2G28470.3;AT2G28470.1;AT2G28470.5	1350	25,4827	25,1537	21,6086	25,2073	25,0547	25,1249	22,7973	25,3643	24,5898	25,2238	24,6151	25,2091	25,3853	25,2642	24,4995	26,4585	24,98	25,9172	25,7803	22,3103
9	9	59,5	25,801	4535100000	188	AT2G28605.1	AT2G28605.1	1351	25,2874	25,3984	25,5185	25,4009	25,6424	25,4294	25,5094	25,4737	25,2645	25,3401	25,6927	25,3248	25,2828	25,2961	25,3834	25,8156	25,9648	26,4703	26,1404	25,6304
8	8	47,8	27,017	12273000000	274	AT2G28790.1;AT2G28790.2	AT2G28790.1;AT2G28790.2	1352	26,5078	27,1385	26,7221	26,4245	27,2213	27,1012	26,966	26,9695	26,5529	27,134	26,794	26,7565	26,9726	26,8731	27,2989	26,7767	26,6777	26,7117	27,4792	26,7402
3	3	26,4	15,482	450210000	21	AT2G28900.1	AT2G28900.1	1353	25,0181	24,426	24,5132	23,0428	25,3034	23,0105	22,2799	23,2237	22,047	23,2911	23,8028	21,9885	23,3243	25,1284	22,521	23,1041	23,34	23,7905	25,7208	26,1824
1	1	3,6	27,26	355800000	14	AT2G40610.1;AT2G28950.1	AT2G40610.1;AT2G28950.1	1354	22,9634	23,6364	23,0421	23,2299	22,8141	25,2804	22,0497	25,6433	22,3153	25,8298	22,961	22,8729	22,4727	23,0465	21,5592	25,3441	22,6529	23,5393	23,2973	25,4236
5	3	29	28,405	2411600000	118	AT2G29290.2;AT2G29290.1	AT2G29290.2;AT2G29290.1	1355	25,0568	25,2128	25,335	24,8389	25,8247	25,512	25,712	25,1256	25,1719	24,706	25,1479	24,6153	24,8086	24,4729	25,3317	25,4735	26,4281	25,4736	25,4003	25,6374
8	7	34,4	27,964	10834000000	158	AT2G29340.2;AT2G29340.1;AT2G29340.4;AT2G29340.3	AT2G29340.2;AT2G29340.1;AT2G29340.4;AT2G29340.3	1357	27,3852	27,6204	27,1148	27,8621	27,3361	27,4126	27,4799	27,5851	27,2003	27,5163	27,6685	27,4542	27,0799	27,5707	27,7782	26,7065	27,3283	28,2304	27,5635	27,4725
8	6	41,7	29,185	4052500000	146	AT2G29360.1;AT2G29150.1	AT2G29360.1	1359	25,7609	26,1592	25,5048	25,8722	26,3424	25,9631	25,8131	26,3513	25,7924	25,805	26,0729	25,3913	25,9737	25,9552	25,6505	25,9776	26,4993	26,27	26,0961	26,2146
21	20	84,4	26	24688000000	686	AT2G29450.1;AT2G29470.1;AT2G29440.1;AT2G29490.1	AT2G29450.1	1360	28,1269	27,8205	27,7818	27,4556	27,5191	27,7414	27,7044	27,5196	27,6933	27,6863	27,2487	27,1171	27,706	27,5677	27,3948	27,9563	27,889	27,5141	27,8073	28,1845
32	4	82,9	50,747	21807000000	288	AT2G29550.1	AT2G29550.1	1361	28,2486	28,0357	27,9962	28,1145	27,5814	27,9399	27,5812	27,8127	28,0687	27,9357	27,5324	27,1654	27,7596	27,7762	27,6026	27,3316	27,821	27,2994	27,6555	28,1766
8	8	26,1	51,599	1174100000	73	AT2G29560.1	AT2G29560.1	1362	24,3523	24,1831	24,8099	24,2277	24,8039	24,3788	24,66	24,7783	24,8416	24,8573	24,335	22,2577	25,0122	24,4555	22,9645	24,9271	23,6531	25,378	23,0683	24,128
40	40	57,5	71,986	178300000000	1580	AT2G29630.3;AT2G29630.2;AT2G29630.1;AT2G29630.4	AT2G29630.3;AT2G29630.2;AT2G29630.1;AT2G29630.4	1364	29,6717	29,7084	29,6576	29,6109	29,9348	29,3998	29,688	29,6914	29,6368	29,7118	29,626	29,7528	29,7677	29,6754	29,9086	29,6096	30,0539	29,9207	29,9153	29,9732
15	13	33,3	69,815	4162900000	197	AT2G29690.1;AT2G29690.2	AT2G29690.1;AT2G29690.2	1365	25,3563	25,4536	25,0994	25,3885	25,6537	25,63	25,5346	25,7063	25,646	25,7306	25,0924	25,2167	25,5176	25,0643	25,5136	25,8152	25,6712	24,7283	25,2727	25,1486
4	4	33,8	16,811	2321700000	51	AT2G29700.1	AT2G29700.1	1366	26,154	26,1673	25,6743	26,0279	25,9917	26,1864	26,035	22,0604	25,6323	25,4758	25,7179	26,1327	25,3597	26,0103	26,2871	22,4758	26,6549	26,5786	26,4588	26,5148
9	6	43,5	20,587	3238600000	112	AT2G29960.2;AT2G29960.3;AT2G29960.1;AT3G55920.1	AT2G29960.2;AT2G29960.3;AT2G29960.1	1367	26,1257	25,8699	25,9471	25,7724	26,0527	25,9884	25,9213	25,9722	26,0167	26,2392	26,1956	26,329	26,0932	26,0495	26,0971	25,8349	26,0053	25,8945	25,7287	25,8347
14	13	64,6	32,642	11264000000	229	AT2G30050.1	AT2G30050.1	1369	26,9176	27,1212	27,1399	27,0273	26,9428	27,0814	27,1161	27,1613	27,1093	27,0509	27,2246	27,2266	27,2111	26,6877	27,0513	26,6432	27,0066	27,0968	26,7393	26,4136
11	11	64,5	24,389	10550000000	196	AT2G30060.1	AT2G30060.1	1370	26,9901	27,1439	27,3155	27,4771	26,6227	26,92	27,0814	27,2033	26,7732	26,8044	26,8852	27,3856	26,8666	26,7391	26,6808	27,2321	26,0827	27,3006	27,7306	26,5429
57	51	64,1	120,25	145820000000	1655	AT2G30110.1	AT2G30110.1	1372	30,836	30,8903	30,8516	30,784	30,7066	30,7955	30,9058	30,8466	30,7827	30,9012	30,8321	30,6714	30,8612	30,7601	30,769	30,9693	31,0536	30,9869	31,0536	30,7992
11	11	28,9	51,349	2469700000	94	AT2G30150.2;AT2G30150.1	AT2G30150.2;AT2G30150.1	1374	25,1257	25,7683	24,5694	25,6044	25,4529	26,7195	25,7442	25,3594	25,303	25,5696	25,6054	24,8577	25,9761	25,4016	25,4072	26,3419	25,8379	26,2788	24,1773	23,0837
11	11	37,2	32,284	1588800000	70	AT2G30170.1;AT2G30170.3;AT2G30170.2;AT2G30170.4;AT2G30170.6;AT2G30170.5;AT2G30170.7	AT2G30170.1;AT2G30170.3;AT2G30170.2;AT2G30170.4;AT2G30170.6;AT2G30170.5	1375	26,1253	24,7946	22,6993	24,8883	25,1932	25,545	25,2866	23,0145	22,4062	24,9357	25,5485	25,6881	24,1342	25,2528	25,7878	24,1482	24,3758	25,5115	25,4086	24,6873
19	19	44,5	41,522	50811000000	556	AT2G30200.1;AT2G30200.2	AT2G30200.1;AT2G30200.2	1376	28,725	28,7632	28,6871	28,4098	28,6907	28,7504	28,681	28,6903	28,6623	28,585	28,5878	28,7076	28,7547	28,6076	28,7358	28,9593	28,9693	28,7288	29,011	28,874
12	12	23,3	65,854	927610000	76	AT2G30520.1;AT2G30520.3;AT2G30520.2;AT3G49970.2;AT3G49970.1	AT2G30520.1;AT2G30520.3;AT2G30520.2	1379	24,2139	24,3749	25,0096	24,2215	24,3281	24,1648	24,6771	24,2318	23,8885	23,942	22,481	22,7679	24,4024	23,3897	23,1021	24,0328	24,1659	24,3231	24,1218	24,3485
4	4	22,8	21,549	799720000	35	AT2G30620.2;AT2G30620.1	AT2G30620.2;AT2G30620.1	1380	24,5552	24,5416	24,1019	22,4811	24,8984	25,4452	24,9591	23,3616	23,0867	25,682	24,789	24,4214	24,7469	24,9685	25,3665	25,6354	23,0425	23,8656	22,227	25,4298
7	7	28,6	22,26	8577900000	180	AT2G30695.3;AT2G30695.2;AT2G30695.1;AT2G30695.4	AT2G30695.3;AT2G30695.2;AT2G30695.1	1381	26,4026	26,793	26,8076	26,6583	26,6995	26,4931	26,9115	26,5202	26,0332	26,4723	26,8033	26,6026	26,2645	26,5692	26,6462	26,9876	27,067	27,0075	26,7216	26,3966
20	18	66	24,146	377230000000	1465	AT2G30860.1;AT2G30860.2	AT2G30860.1;AT2G30860.2	1382	30,7023	30,7679	30,9261	30,6887	30,7742	30,9164	31,0381	30,7638	30,8276	30,9915	30,1943	30,6404	30,9676	30,8826	30,7742	30,7953	31,0016	31,1198	30,9801	31,0972
19	17	62,3	24,23	73671000000	555	AT2G30870.1	AT2G30870.1	1383	29,0886	28,88	29,1885	28,9818	28,9809	29,1633	29,1491	29,2727	29,3666	29,0691	29,7978	29,2069	29,3121	29,1124	29,0556	29,0081	29,1176	29,0811	29,3894	29,1326
5	5	19,7	42,338	229220000	26	AT2G30880.2;AT2G30880.1	AT2G30880.2;AT2G30880.1	1384	22,7426	22,2938	22,9711	23,0829	23,0666	23,9914	24,1049	22,7516	23,2548	24,2921	21,675	22,183	22,4912	22,6932	22,2514	22,6076	21,8565	23,2235	22,7647	23,891
3	3	39,6	16,936	657590000	16	AT2G30930.1	AT2G30930.1	1385	23,5792	23,1496	24,6388	24,0971	24,5906	24,0245	24,7346	24,482	22,1168	24,6518	22,8037	22,0229	24,2575	24,1732	22,3166	25,268	25,3513	22,477	24,1406	25,2677
5	5	10,6	74,157	836550000	92	AT2G30950.3;AT2G30950.2;AT2G30950.1;AT2G30950.4;AT1G06430.3;AT1G06430.2;AT1G06430.1	AT2G30950.3;AT2G30950.2;AT2G30950.1;AT2G30950.4;AT1G06430.3;AT1G06430.2;AT1G06430.1	1386	22,5222	23,0265	23,4324	23,55	24,3008	24,307	23,7681	24,4527	24,2087	24,0114	23,8372	24,2461	23,7295	23,8007	23,7464	23,7089	25,2806	23,1902	24,8526	25,0636
30	30	77,7	47,757	79069000000	943	AT2G30970.2;AT2G30970.1	AT2G30970.2;AT2G30970.1	1387	28,2373	28,3133	28,3869	28,5373	27,9988	28,341	28,1639	28,5838	28,5137	28,4987	28,5911	27,7133	28,5283	28,6246	28,014	28,3488	28,359	28,6257	29,0294	28,1185
3	3	8,3	57,351	357680000	31	AT2G31060.1;AT2G31060.2;AT2G31060.3	AT2G31060.1;AT2G31060.2;AT2G31060.3	1388	23,1948	24,1384	23,8966	24,486	24,163	21,9315	22,6316	24,7088	24,2827	22,9021	23,9769	23,6708	24,2103	24,4067	24,3477	24,1264	23,3863	24,5255	24,8379	22,9449
21	21	48,8	63,913	6146200000	231	AT2G31170.1;AT2G31170.3;AT2G31170.2	AT2G31170.1;AT2G31170.3;AT2G31170.2	1389	25,7047	25,7568	25,0214	25,8406	25,7887	26,1785	25,9713	25,9326	26,0575	25,7311	25,6482	25,5663	25,8955	25,7862	25,9091	26,1274	26,1857	26,4578	26,5731	25,4099
20	13	63,7	35,275	11161000000	357	AT2G31390.1;AT1G06020.1;AT1G50390.1	AT2G31390.1	1391	26,7544	26,6054	26,5213	26,8923	25,2758	25,8641	26,4215	26,331	26,5742	26,0689	26,7178	25,7085	26,6433	26,6795	26,4285	26,1534	26,5472	26,3371	26,7641	26,2676
9	7	56,8	18,944	933670000	41	AT2G31570.1	AT2G31570.1	1392	24,3186	24,3583	21,6564	25,5356	24,7882	24,3002	24,8087	24,1246	23,4028	25,1008	24,9226	23,0948	24,0678	21,6078	24,7942	25,0758	25,2202	24,0971	22,5837	23,1455
24	3	76,8	27,519	10019000000	171	AT2G31610.1	AT2G31610.1	1393	27,6796	27,5053	27,0626	27,02	27,4354	27,5066	27,2853	27,2679	27,2743	27,4739	27,8331	26,264	27,2887	27,4533	27,8127	26,6022	26,5958	26,4446	26,3622	27,3493
15	13	20,1	119,25	1070600000	109	AT2G31660.1	AT2G31660.1	1394	23,9979	24,0796	23,72	24,6369	23,6029	24,3304	24,3224	23,71	24,578	24,5999	24,4499	23,4396	23,7799	23,8407	24,8106	24,6488	24,6694	24,423	24,4004	24,4188
9	9	55,9	28,865	6493000000	187	AT2G31670.1	AT2G31670.1	1395	25,4669	25,954	25,9839	25,7478	25,6541	25,6994	26,0087	25,7182	25,2427	26,4069	25,8849	26,8767	26,4249	26,0127	25,9897	26,1217	26,7492	26,3819	26,5546	27,0966
11	10	46,5	51,053	6570700000	231	AT2G31750.1;AT2G31750.2	AT2G31750.1;AT2G31750.2	1397	25,7507	26,07	25,625	25,8973	25,9078	25,9195	26,239	25,8073	26,0477	25,6632	25,9555	25,7795	25,6495	25,6121	25,8735	26,5165	26,8075	26,7432	26,9103	26,4231
18	17	46,8	51,631	12858000000	457	AT2G31790.1	AT2G31790.1	1398	26,4998	26,4671	26,5359	26,4212	26,5015	26,3782	26,5685	26,5935	26,5031	26,4901	26,6046	26,2515	26,5566	26,3694	26,6271	26,8124	26,8043	26,8689	27,1879	26,8588
26	26	60,9	53,872	13167000000	408	AT2G31810.1;AT2G31810.3;AT2G31810.2	AT2G31810.1;AT2G31810.3;AT2G31810.2	1399	26,353	26,5899	26,5421	26,6676	26,7074	26,3424	26,7817	26,8484	26,6625	26,5272	26,5658	26,5272	26,4476	26,4372	26,8215	26,4244	26,981	26,8998	26,6988	26,9256
10	6	72,9	15,329	5200300000	204	AT2G32060.3;AT2G32060.2;AT2G32060.1	AT2G32060.3;AT2G32060.2;AT2G32060.1	1400	25,9876	26,484	26,1134	26,9025	26,3382	25,8788	25,7119	25,6261	26,107	26,2317	26,4336	26,0663	26,0511	26,4394	25,5075	25,2932	26,3871	26,8943	26,5995	26,184
10	10	38,3	32,101	3837500000	160	AT2G32080.2;AT2G32080.1	AT2G32080.2;AT2G32080.1	1401	25,6481	25,0491	25,9932	25,366	24,1095	25,5266	24,8424	25,4829	25,5221	25,1983	26,0616	25,6153	25,9507	25,4264	25,2987	25,6669	25,171	26,1531	25,0716	25,7584
7	7	15,9	64,876	947990000	32	AT2G32230.2;AT2G32230.1	AT2G32230.2;AT2G32230.1	1405	24,7964	21,981	23,1443	24,9326	25,3662	22,3006	25,2135	25,0825	24,6427	25,3374	22,9265	24,6905	25,2967	22,8474	25,0418	23,0378	23,771	23,7025	23,5263	23,3698
30	30	31,7	148,61	1774000000	78	AT2G32240.1	AT2G32240.1	1406	24,271	23,8515	22,4494	25,0044	21,7792	23,1888	22,7931	24,8015	24,3133	21,9749	26,2402	24,7425	23,7477	23,8142	24,2842	22,9077	25,9516	25,0181	25,0121	22,726
5	5	27,9	31,598	341430000	57	AT2G32500.2	AT2G32500.2	1408	22,8763	22,804	22,7024	22,5696	22,349	22,5817	22,6693	22,7055	22,6956	22,3327	23,7368	22,9815	22,9992	23,0324	23,0272	23,7386	23,6114	23,9829	24,0676	23,0821
8	8	42,7	25,921	9481000000	190	AT2G32520.1;AT2G32520.3;AT2G32520.4;AT2G32520.2	AT2G32520.1;AT2G32520.3;AT2G32520.4;AT2G32520.2	1409	26,9696	26,8401	26,7505	26,658	26,8027	27,0006	26,9923	26,8547	26,71	27,2635	25,6878	26,9067	27,0114	26,598	26,6359	26,7163	26,4649	26,6089	26,0642	27,1193
4	4	17,7	31,369	1253400000	45	AT2G32600.1	AT2G32600.1	1410	25,599	25,2986	25,8322	25,6026	25,4084	21,6909	25,528	22,4378	24,9296	22,6269	24,4939	25,5265	25,2136	25,6356	25,3906	22,6473	23,2841	23,6098	26,2943	25,0623
25	13	29,4	108,98	28939000000	579	AT2G32730.1	AT2G32730.1	1411	27,3542	27,284	27,2164	27,1476	27,1033	27,178	27,1477	27,357	27,3213	27,4067	27,2542	27,2172	27,3708	27,2805	27,3698	26,8945	27,0766	27,2315	26,9938	26,9753
18	17	31,8	96,513	4326600000	173	AT2G32810.2;AT2G32810.1	AT2G32810.2;AT2G32810.1	1412	26,217	26,1862	26,3866	26,3318	25,9975	26,033	26,1968	24,9893	25,9004	26,4454	26,5485	25,4068	25,6133	25,8362	25,1307	26,0473	26,6499	26,5705	26,3743	26,4903
12	12	35,9	47,754	3321300000	175	AT2G32920.1	AT2G32920.1	1414	22,8727	24,9228	25,0243	25,0876	25,5075	25,6295	25,2116	25,1947	25,1958	25,0617	25,264	24,6057	25,4927	25,5698	25,2106	25,7525	26,1895	25,5508	25,7318	26,0086
14	14	52,9	35,448	5765600000	236	AT2G33040.1	AT2G33040.1	1415	25,3612	26,3726	26,3878	25,9024	26,4122	26,4377	27,1397	26,2159	26,3147	26,1694	26,2019	26,325	26,5596	26,5027	26,3107	26,6308	27,0678	27,8139	27,4649	26,6906
23	20	63,2	48,578	99634000000	1070	AT2G33150.1	AT2G33150.1	1416	28,7806	29,0807	29,0829	28,9318	28,9821	29,0324	29,0539	29,1511	29,1468	29,2743	28,8238	28,6893	28,8441	28,7778	28,6636	29,1666	29,1566	29,3645	29,124	29,0978
40	23	73,6	61,477	21146000000	415	AT2G33210.2;AT2G33210.1	AT2G33210.2;AT2G33210.1	1418	27,1588	27,2095	27,4751	27,428	27,3371	27,0339	27,3905	27,4134	27,4172	27,203	27,3336	27,3425	27,2613	27,5441	27,6184	26,0391	27,2122	28,2194	27,1908	27,0308
14	12	38,5	56,727	2893900000	125	AT2G33340.1;AT2G33340.2;AT2G33340.3	AT2G33340.1;AT2G33340.2;AT2G33340.3	1420	25,22	25,323	25,2462	24,8228	24,2187	24,7564	25,1668	25,2103	23,2169	25,1723	25,5694	24,9808	25,4679	24,6079	22,6895	25,522	25,7622	26,3194	25,3048	25,1673
6	6	22,8	41,328	645030000	48	AT2G33410.1	AT2G33410.1	1421	23,8559	24,1474	22,4489	23,8795	23,3914	24,4209	23,452	22,2584	23,5416	23,3491	24,7053	23,5328	23,9235	24,0784	23,0391	24,6629	22,6511	25,3638	25,4127	23,5623
4	4	16,8	16,033	267010000	23	AT2G33450.1	AT2G33450.1	1422	23,4682	24,1133	21,2315	21,1137	23,6051	21,8015	22,9224	22,798	24,463	23,4118	25,2425	23,9643	21,483	24,4268	24,7641	23,1898	22,6179	23,8971	23,0195	23,2104
9	9	50	22,74	1476300000	118	AT2G33470.2;AT2G33470.1	AT2G33470.2;AT2G33470.1	1423	24,654	24,7055	24,0799	24,5495	24,1205	24,4364	25,3437	25,9922	25,3584	25,7281	25,1975	23,1686	25,0408	23,6562	24,6214	24,7795	21,8449	24,7072	24,7841	23,8638
12	5	34,3	35,614	4003100000	127	AT2G33600.1	AT2G33600.1	1426	25,3568	25,0779	26,4902	25,6407	26,2423	26,4089	26,4341	26,5265	25,9229	26,6099	26,9181	25,5055	26,5416	25,991	25,729	26,8753	26,3274	23,1539	26,8834	26,0817
16	16	43,9	32,645	57842000000	450	AT2G33800.1	AT2G33800.1	1427	29,1226	28,7939	28,3382	28,2654	28,2894	28,8691	28,6489	28,4778	28,5539	28,731	29,0756	28,8436	28,4859	28,6986	28,6173	28,6774	28,3462	28,6279	28,3488	28,3287
13	10	42,9	43,897	1106800000	65	AT2G33840.1	AT2G33840.1	1428	24,6045	24,4495	24,2867	24,828	24,2818	24,5003	24,2886	23,5103	24,7026	25,1863	22,4693	24,4863	24,744	24,5889	23,2069	24,7949	22,8802	25,1524	24,5715	24,6093
3	3	30,2	20,122	5459200000	107	AT2G33845.1	AT2G33845.1	1429	25,9535	26,7141	27,1386	23,6258	26,7966	26,5316	27,0965	27,025	26,7367	26,6802	26,9547	27,0626	26,8497	26,771	23,7137	26,1599	26,4483	27,4152	26,0311	26,8767
25	25	50,5	61,644	15595000000	383	AT2G34040.3;AT2G34040.1;AT2G34040.2;AT1G29030.2;AT1G29030.1	AT2G34040.3;AT2G34040.1;AT2G34040.2	1430	26,7539	26,751	26,7049	26,5661	26,718	26,8165	26,923	27,0202	26,7997	27,1069	26,7479	26,5454	27,0254	26,5348	26,9557	26,4565	27,0606	27,2024	26,8882	26,8157
4	2	48,5	14,617	1174900000	47	AT2G34160.1	AT2G34160.1	1431	25,0936	25,0693	25,535	24,7051	22,6511	25,0035	25,4649	25,6833	25,5559	24,8929	23,4541	22,6173	24,9593	25,4932	24,8052	25,5608	25,6794	25,9822	25,7055	25,2034
2	2	11,1	25,295	72702000	12	AT2G34310.5;AT2G34310.7;AT2G34310.6;AT2G34310.4;AT2G34310.3;AT2G34310.2;AT2G34310.1	AT2G34310.5;AT2G34310.7;AT2G34310.6;AT2G34310.4;AT2G34310.3;AT2G34310.2;AT2G34310.1	1432	23,2963	23,4356	23,3589	22,6615	23,1858	22,1472	22,3524	21,6138	21,9455	22,1661	22,0991	22,6636	23,2229	21,8652	22,885	22,7983	22,5841	22,7333	21,9937	22,7152
8	0	56,2	28,054	1362000000	118	AT2G34420.1	AT2G34420.1	1433	25,4039	24,2534	24,6851	23,0262	24,1528	24,3566	23,1369	24,524	24,2413	22,8505	25,185	23,0224	23,8847	24,5599	24,0799	24,8578	24,2153	24,7661	24,6046	25,3806
10	10	52	30,082	949280000	89	AT2G34470.1;AT2G34470.2	AT2G34470.1;AT2G34470.2	1436	25,0944	24,1809	24,1678	23,0777	22,3184	23,8336	24,6851	24,013	23,8801	24,2524	24,3343	23,811	23,8714	24,6907	24,1229	24,4452	24,298	23,7795	23,2355	23,7028
15	6	63,5	21,307	66960000000	690	AT2G34480.1;AT2G34480.2	AT2G34480.1;AT2G34480.2	1437	28,5873	28,6779	28,2593	28,7357	28,877	28,664	28,6674	28,1593	28,3845	28,9148	28,6242	29,2896	28,4119	28,8471	29,003	29,1923	28,4073	27,8338	28,741	28,4185
7	7	21,9	42,872	275410000	21	AT2G34560.1;AT2G34560.2	AT2G34560.1;AT2G34560.2	1439	23,3835	21,9303	23,2131	22,4574	22,3991	23,0383	22,9913	24,1684	22,0775	20,5999	24,0567	23,582	22,5329	23,4913	22,8161	24,1139	23,4103	24,5445	23,7218	23,3959
10	2	31,8	44,015	25033000000	367	AT2G34590.1	AT2G34590.1	1440	28,1642	28,2197	27,8796	27,8539	27,8228	27,9184	27,8146	28,2252	27,913	28,0589	27,866	27,8372	28,0251	27,8454	27,9178	28,0869	28,1645	27,9071	27,6788	27,6682
2	2	9,3	35,046	108990000	17	AT2G34630.1;AT2G34630.2	AT2G34630.1;AT2G34630.2	1442	21,9064	22,6063	23,4467	22,5006	22,1004	22,9284	22,7618	23,3017	22,1561	22,6668	22,0748	23,3101	21,824	22,3663	23,1684	22,8553	23,4065	23,2778	23,0668	22,4192
12	12	12,2	186,86	204840000	35	AT2G34680.1;AT2G34680.2	AT2G34680.1;AT2G34680.2	1444	23,2663	22,5798	23,6917	22,4969	22,701	22,1288	22,8678	23,5352	23,8658	22,6936	22,6857	23,2405	22,0364	22,8863	23,7743	23,3983	23,154	24,2061	23,6917	24,9528
3	3	26,3	19,942	2533200000	90	AT2G34860.2;AT2G34860.1	AT2G34860.2;AT2G34860.1	1448	25,5676	25,6105	25,4538	25,8463	25,9135	26,0378	25,6751	26,0813	25,7939	25,6792	25,0506	25,5984	26,0274	25,3499	25,7596	25,1886	26,198	26,0365	26,129	25,3306
25	25	60,9	59,471	45322000000	889	AT2G35040.2;AT2G35040.1	AT2G35040.2;AT2G35040.1	1451	27,8637	27,7951	27,9392	27,7998	27,8748	27,7756	27,8747	27,8362	27,821	27,8499	27,9682	27,5878	27,825	27,6438	27,4821	27,4616	27,8583	27,9629	27,5444	27,8447
8	7	9,3	139,7	463040000	23	AT2G35050.2;AT2G35050.1	AT2G35050.2;AT2G35050.1	1452	24,012	23,1711	22,6279	24,1499	22,7364	24,5529	24,4941	22,7268	25,1063	24,6648	23,0169	23,0049	25,1149	22,2974	24,9269	23,7154	24,7009	23,1728	22,7781	21,615
9	5	58,2	17,947	174620000000	694	AT2G35370.1	AT2G35370.1	1454	29,9047	30,4961	30,005	30,3836	30,3451	30,137	30,1293	30,2528	30,038	30,32	29,9762	30,6393	30,458	30,0208	30,1895	30,0449	30,1267	31,0014	30,5407	30,5046
9	6	35,5	38,272	1439400000	68	AT2G35390.4;AT2G35390.1;AT2G35390.2;AT1G32380.2;AT1G32380.1;AT2G35390.3	AT2G35390.4;AT2G35390.1;AT2G35390.2;AT1G32380.2;AT1G32380.1;AT2G35390.3	1455	24,4072	22,7322	24,4404	24,4031	23,8424	22,3605	25,1164	24,6431	22,6131	24,0597	25,5556	24,4468	22,7046	24,9144	25,008	24,3106	23,2589	23,2974	24,9247	24,5965
13	13	46,4	33,785	49050000000	378	AT2G35410.1	AT2G35410.1	1456	28,8879	28,6852	28,7002	28,6606	28,7823	28,8322	28,8961	28,9312	28,9353	29,0619	28,8342	28,6816	29,116	28,5361	28,6579	28,6933	28,6239	28,7818	28,3541	28,7059
7	7	32,1	38,163	3521800000	158	AT2G35450.1	AT2G35450.1	1457	25,6327	25,1734	25,6923	25,2094	25,5665	25,7644	25,5368	25,9188	25,4296	25,2005	26,2436	25,0394	25,8781	25,348	25,3648	25,9705	25,9443	26,2835	26,1376	25,8256
12	12	33	40,505	14279000000	341	AT2G35490.1	AT2G35490.1	1458	26,7991	26,8779	26,7401	26,3488	26,5819	26,7016	26,9609	26,0981	26,1393	26,9563	27,2241	27,2673	27,085	26,3936	27,0982	26,9552	26,9422	27,3385	26,5916	27,6534
16	16	54,5	42,687	11294000000	343	AT2G35500.1	AT2G35500.1	1459	26,2284	26,5839	26,3622	26,5504	26,4709	26,5	26,6082	26,5146	26,6328	26,38	26,1098	26,4736	26,443	26,3681	26,4031	26,5792	26,7388	26,3764	26,8016	26,4946
1	1	9,2	11,951	404580000	24	AT2G35605.1	AT2G35605.1	1460	23,4001	24,1766	24,6969	22,602	23,0969	24,0017	24,3072	24,3973	22,9759	24,2668	24,1333	22,1113	22,7726	25,1594	22,5956	23,1366	21,4942	22,7299	25,2705	23,3967
20	20	14,1	217,55	1377700000	112	AT2G35630.1;AT2G35630.2	AT2G35630.1;AT2G35630.2	1461	24,0328	24,1681	24,6387	24,1272	24,459	24,008	24,5247	24,1046	24,3899	24,0546	23,6974	24,6241	22,1959	23,961	24,4155	24,4817	24,9224	24,7774	25,0951	25,2748
11	8	25,3	74,297	265110000	40	AT2G35690.1	AT2G35690.1	1463	24,2417	23,3664	22,4644	22,1285	22,9022	23,7884	22,5656	23,8543	22,6973	23,8518	23,0449	22,8081	23,9669	23,049	22,2014	24,1497	23,4342	23,8509	24,5197	22,1532
5	2	34,2	22,028	463970000	36	AT2G35810.2;AT2G35810.1	AT2G35810.2;AT2G35810.1	1465	25,0255	24,1083	22,8301	24,6815	23,7111	23,5242	23,1343	24,487	23,5041	22,7288	23,837	22,4754	24,0493	23,2473	23,0854	21,9728	23,2365	23,3216	25,6209	23,9157
8	5	77,2	20,231	4048600000	139	AT2G35830.1;AT2G35830.2	AT2G35830.1;AT2G35830.2	1466	25,319	25,6014	26,197	26,0455	22,0085	25,8237	25,1959	26,3382	25,6991	25,6896	26,0773	23,9616	25,9524	26,0526	25,1567	25,412	24,5968	25,6523	26,3229	25,0451
22	22	62,6	47,855	32201000000	631	AT2G35840.4;AT2G35840.3;AT2G35840.2;AT2G35840.1;AT1G51420.1;AT1G51420.4;AT1G51420.3;AT1G51420.2	AT2G35840.4;AT2G35840.3;AT2G35840.2;AT2G35840.1	1467	27,2903	27,646	27,6118	27,5637	27,686	27,3127	27,569	27,3951	27,5665	27,7118	27,6141	27,9434	27,5464	27,8711	27,9009	27,6274	27,4899	27,5357	27,3732	27,2952
11	0	85,5	16,481	4069500000	112	AT2G36060.1;AT2G36060.3	AT2G36060.1;AT2G36060.3	1471	25,63	26,1299	25,6935	25,903	25,9714	26,236	26,1345	26,2137	26,1374	26,6017	25,9383	25,4583	26,5579	26,54	25,3869	23,5724	25,6064	26,1193	25,3388	26,4758
5	5	47,6	18,232	1037600000	37	AT2G36130.1	AT2G36130.1	1472	22,7012	24,9624	24,5861	25,5374	24,89	22,8248	23,5246	22,7593	25,2447	22,1696	25,1875	23,0718	25,9343	24,9417	22,5032	25,2075	22,8807	25,2665	25,5047	23,4071
2	2	19,9	19,908	419220000	26	AT2G36145.1	AT2G36145.1	1473	21,3039	21,8886	22,8673	24,9088	22,9228	24,3306	24,1184	24,3357	23,7002	23,8584	25,2634	23,3136	24,784	23,1029	23,836	22,8248	23,1582	22,8756	24,3553	22,4237
11	1	49,3	16,257	143730000000	739	AT2G36160.1	AT2G36160.1	1474	30,4472	30,4264	30,3432	30,3692	30,6073	30,2328	30,1643	30,0733	30,2681	30,6175	29,805	30,5667	30,0942	30,6094	30,6365	29,5839	29,7162	29,192	30,2745	29,5243
6	6	27,3	33,365	1993600000	60	AT2G36230.1	AT2G36230.1	1476	25,5658	25,5785	22,197	25,1517	22,3789	24,7941	24,773	25,6091	24,7692	25,2011	24,54	26,1573	25,3752	25,1801	25,2601	24,0668	24,5094	25,5911	24,7723	22,0487
20	13	54,2	50,721	31465000000	752	AT2G36250.3;AT2G36250.2;AT2G36250.1;AT2G36250.4	AT2G36250.3;AT2G36250.2;AT2G36250.1;AT2G36250.4	1477	27,2574	27,4448	27,2535	27,0866	27,3605	27,2994	27,4619	27,221	27,2821	27,2336	27,4277	27,312	27,3069	27,1297	27,4654	27,3236	27,4963	27,7801	27,7988	27,998
10	10	52,1	36,086	2831700000	92	AT2G36310.1	AT2G36310.1	1478	25,8364	25,537	26,0857	25,4839	25,8027	25,7174	26,4652	25,4826	26,5966	25,988	24,5571	25,8568	25,7638	25,3018	25,8908	26,616	26,8242	26,6869	27,1041	26,3256
27	21	38,1	97,659	12796000000	364	AT2G36390.1	AT2G36390.1	1479	26,6922	26,7943	26,791	26,7162	27,232	26,6508	26,9047	26,8062	26,8436	26,7251	26,3935	26,9877	26,8323	26,7013	27,1093	27,1353	27,2212	26,6516	26,7299	26,8565
34	19	93,3	38,386	129130000000	898	AT2G36460.1;AT2G36460.3;AT2G36460.2	AT2G36460.1;AT2G36460.3;AT2G36460.2	1480	29,5164	29,6359	29,813	29,6528	29,5971	29,4023	29,4088	29,6325	29,4167	29,6939	29,623	29,5614	29,5674	29,5441	29,684	29,4251	29,172	29,5087	29,1469	29,5481
38	38	91,9	47,719	795620000000	2958	AT2G36530.1;AT2G36530.2	AT2G36530.1;AT2G36530.2	1482	31,9156	32,1599	32,0624	32,1374	32,0484	31,9086	32,099	32,059	32,042	31,8056	32,0002	32,1211	31,8823	32,1155	32,115	32,3155	32,6307	32,6002	32,6023	32,2692
28	10	63,4	57,508	58988000000	990	AT2G36580.1	AT2G36580.1	1483	28,4259	28,3879	28,556	28,371	28,3738	28,2406	28,4787	28,3929	28,3579	28,3374	28,5114	28,3343	28,4046	28,3441	28,4449	28,5121	28,7111	28,8219	28,8526	28,3909
7	2	34,1	18,85	39252000000	225	AT2G36620.1	AT2G36620.1	1484	29,0942	28,9187	28,7502	29,1641	29,5862	28,9311	29,04	28,5228	29,0187	29,3296	28,5266	29,0773	28,7407	29,0967	29,3688	29,4174	28,9058	29,2581	28,1474	29,0515
1	1	6,8	25,619	1386200000	22	AT2G36830.1	AT2G36830.1	1485	26,9609	23,4614	22,2872	23,0683	25,7294	22,9186	25,5582	22,5787	26,2957	22,1193	26,5508	25,9364	21,9929	26,4119	25,6978	24,3049	23,4948	23,5168	22,3171	23,5536
35	20	89,2	42,497	298610000000	1531	AT2G36880.2;AT2G36880.1	AT2G36880.2;AT2G36880.1	1487	30,2606	30,4183	30,5362	30,4224	30,4786	30,3653	30,6416	30,4044	30,6185	30,6088	30,336	30,4573	30,3571	30,5208	30,4642	30,0979	30,2562	30,3012	30,2223	30,3898
1	1	3,2	35,053	140930000	10	AT2G37020.1;AT2G37020.3	AT2G37020.1;AT2G37020.3	1488	22,832	21,9045	23,2215	23,8053	24,1811	23,1183	21,6074	23,5156	22,0643	23,8261	22,6993	24,6371	24,0625	21,701	22,8178	24,1993	23,9864	24,0482	23,1797	23,2032
28	19	56	78,725	6703700000	207	AT2G37040.1	AT2G37040.1	1489	25,8373	26,5	26,4399	26,64	26,391	26,3471	25,9566	26,4945	26,8051	27,1185	26,0035	25,7322	27,1061	25,9839	25,3592	25,0968	24,4514	27,107	27,0677	25,51
9	2	60,8	17,942	268680000	17	AT2G37190.1	AT2G37190.1	1490	24,2007	24,7475	23,9468	24,0821	22,8937	22,5588	22,3458	22,7124	22,6497	21,5595	22,6577	24,3015	23,7837	24,1723	21,264	23,406	23,6104	23,4413	23,9398	23,874
17	14	69,2	30,718	216290000000	1868	AT2G37220.1	AT2G37220.1	1491	30,8196	31,281	30,8948	31,1819	30,8812	30,8519	31,0489	30,8372	30,8997	30,7912	31,4196	31,314	30,9018	30,9204	30,733	31,5382	31,4727	31,3883	31,6389	31,4283
7	7	28,6	26,604	1121500000	62	AT2G37240.1	AT2G37240.1	1492	25,0147	24,8192	24,6235	24,1046	25,0858	22,0065	25,0041	24,4125	22,5596	24,9391	24,8783	25,2827	24,3106	24,4561	24,7613	24,0707	24,3499	25,1485	24,2921	24,8576
12	3	47,8	22,99	69982000000	473	AT2G37270.2;AT2G37270.1	AT2G37270.2;AT2G37270.1	1493	29,8533	29,931	29,6071	30,0247	30,0725	29,7458	29,8778	29,5761	29,7219	30,1938	29,2732	30,2468	29,458	30,0505	29,9693	30,1756	29,8186	29,7084	30,5772	29,8055
13	13	46,2	42,225	5727700000	181	AT2G37500.2;AT2G37500.1	AT2G37500.2;AT2G37500.1	1494	26,1603	26,4014	26,2334	25,6199	25,1738	25,936	26,0097	25,3204	25,7348	26,2268	26,363	25,5824	26,0776	25,4679	25,8596	26,1396	26,3692	26,722	26,793	25,6789
12	6	32	49,251	1659300000	60	AT2G37550.2;AT2G37550.1	AT2G37550.2;AT2G37550.1	1495	25,9723	25,0431	25,6185	25,4962	22,7117	25,8012	25,6215	25,7958	24,9933	25,4688	25,5727	25,7189	25,4772	22,3671	23,2759	24,2698	25,2999	25,7824	24,0774	22,719
29	7	80,1	41,797	8896300000	217	AT3G53750.2;AT3G53750.1;AT2G37620.4;AT2G37620.3;AT2G37620.2;AT2G37620.1	AT3G53750.2;AT3G53750.1;AT2G37620.4;AT2G37620.3;AT2G37620.2;AT2G37620.1	1497	26,1736	27,0174	27,353	26,9188	25,3372	27,4559	27,3756	27,5273	26,6109	27,5331	27,7869	26,2197	27,1902	27,3613	26,857	27,5318	27,1679	27,3473	26,2984	27,6484
21	20	66,2	34,879	166510000000	1025	AT2G37660.1	AT2G37660.1	1498	29,8686	29,7594	29,7192	30,1576	29,4371	29,6502	29,6773	29,9592	29,4052	29,5699	30,0088	29,4599	29,7551	29,8436	29,2702	29,6403	29,7448	30,1135	30,3038	30,1251
2	2	16,3	24,076	222140000	30	AT2G37680.1;AT2G37680.2	AT2G37680.1;AT2G37680.2	1499	22,4687	23,2474	22,2842	22,8664	23,6101	23,1479	23,3122	23,3917	23,3661	23,7717	23,5261	23,208	22,9235	23,8266	23,8588	24,2602	22,8009	23,3133	24,0503	22,9763
15	15	32,2	69,751	2350900000	168	AT2G37690.1;AT2G05140.1	AT2G37690.1	1500	23,236	24,786	24,8834	25,1936	25,1377	24,9598	25,3855	24,9009	25,4903	25,7561	25,0798	22,9848	24,7328	24,5036	25,15	23,6407	24,3133	23,0991	26,0512	23,7762
5	5	24,8	32,074	629960000	26	AT2G37760.4;AT2G37760.3;AT2G37760.5;AT2G37760.2;AT2G37760.1;AT2G37760.7;AT2G37760.6	AT2G37760.4;AT2G37760.3;AT2G37760.5;AT2G37760.2;AT2G37760.1;AT2G37760.7;AT2G37760.6	1501	24,844	24,6135	25,0705	24,6727	23,0024	25,5662	24,5368	22,1479	25,1118	25,283	23,3625	22,3001	23,5846	25,0455	22,9716	21,7364	22,6805	24,1513	22,9562	24,8182
13	12	60,5	34,913	1315800000	55	AT2G37790.1	AT2G37790.1	1502	25,0788	25,583	24,9269	25,7872	22,6681	24,8761	24,5463	25,1881	24,9664	23,1175	25,4702	22,7117	24,9912	25,3761	23,1729	24,4459	25,1409	24,6255	25,8363	22,9265
5	5	11	83,207	386020000	22	AT2G38010.3;AT2G38010.1;AT2G38010.2;AT1G07380.1;AT1G07380.2	AT2G38010.3;AT2G38010.1;AT2G38010.2	1503	24,4362	24,7447	24,6778	25,0795	24,6436	23,4997	24,1308	23,8045	23,3704	24,0117	23,3522	22,9978	22,422	21,6735	24,9203	23,0329	22,6476	23,5527	22,7863	22,9846
43	43	60,2	85,305	80576000000	957	AT2G38040.2;AT2G38040.1	AT2G38040.2;AT2G38040.1	1504	28,7546	28,6912	28,5987	28,7319	28,8238	28,5684	28,574	28,5469	28,5386	28,7718	28,499	28,7983	28,8746	28,8173	29,0372	28,6729	28,5599	28,7437	28,6429	28,4947
4	4	33,1	12,783	2104100000	57	AT2G38140.1	AT2G38140.1	1505	26,4665	26,0924	25,9752	26,2171	25,7098	25,7387	24,8796	25,0097	25,4044	23,0841	26,2835	25,4975	26,0349	26,0761	22,171	24,7014	23,6538	23,3905	22,2055	25,2608
25	17	75,4	32,862	174590000000	1147	AT2G38230.1;AT2G38210.1	AT2G38230.1	1507	29,7977	29,9528	29,7787	29,7725	29,7903	29,8208	29,9047	29,6843	29,9263	30,1782	29,7912	29,9635	29,799	29,9299	30,0144	29,6186	29,9454	29,8572	29,7009	29,6485
13	13	62,8	32,205	18241000000	348	AT2G38270.1	AT2G38270.1	1509	26,996	27,2661	27,3371	27,5815	26,9586	27,4758	27,1579	27,7054	27,4037	27,2011	27,2555	27,0474	27,6585	27,2087	26,9972	27,4614	27,7552	27,6304	27,8567	27,6476
3	3	8,2	72,317	75487000	32	AT2G38410.1	AT2G38410.1	1511	22,1505	23,6323	21,6525	21,9518	21,1537	21,1664	21,2248	21,0087	21,4957	20,7491	22,5311	22,3054	21,4422	20,2186	21,0407	23,0444	24,005	23,6084	23,8698	21,7514
4	4	30,5	11,755	6427100000	63	AT2G38540.1	AT2G38540.1	1512	27,9037	28,0606	27,7021	27,6934	27,5721	27,0797	22,0746	21,5779	26,8837	27,1729	27,2375	27,0008	27,0384	28,0964	27,9063	26,2966	25,0807	25,3134	26,0336	22,3118
4	4	9,3	41,979	223780000	46	AT2G38560.1	AT2G38560.1	1513	23,0544	23,3024	23,197	22,7895	22,6853	22,5681	23,5553	23,8727	22,9032	22,5461	22,7822	22,3217	22,5691	22,1824	22,8776	22,618	23,5795	23,4463	23,1204	22,7012
16	16	47,8	45,585	8876200000	192	AT2G38700.1;AT3G54250.2;AT3G54250.1	AT2G38700.1	1514	27,5251	27,2042	26,9581	26,913	26,9148	27,4543	27,2899	27,6025	27,2912	27,3935	27,5248	27,5641	26,8081	26,9254	26,8552	27,4222	27,6054	27,4103	27,0406	25,9491
6	6	31,8	24,244	461970000	17	AT2G38710.4;AT2G38710.3;AT2G38710.2;AT2G38710.1	AT2G38710.4;AT2G38710.3;AT2G38710.2;AT2G38710.1	1515	22,9456	22,3207	23,6075	22,5479	22,2099	21,9818	22,8316	24,7129	22,9235	22,8449	24,9927	21,5063	24,6537	24,891	22,7825	23,412	23,6524	22,4133	23,1804	22,6553
5	5	21,3	36,221	149380000	36	AT2G38750.1;AT2G38750.2	AT2G38750.1;AT2G38750.2	1517	23,5076	22,2888	21,9762	23,0744	22,54	22,2612	22,5025	22,3132	24,0579	22,3144	22,895	22,3285	22,7279	23,2418	22,7166	22,3909	22,7376	22,5537	22,711	23,0859
6	5	14,3	42,729	1328500000	58	AT2G38860.2;AT2G38860.1;AT2G38860.3	AT2G38860.2;AT2G38860.1;AT2G38860.3	1520	25,1665	24,5475	24,9788	24,884	24,8693	25,1433	25,0679	24,9248	24,3124	24,6373	25,3945	24,7804	25,4538	24,7836	25,0182	24,3358	24,5215	23,5983	23,0772	23,207
5	5	33,9	26,44	1906900000	102	AT2G39020.1;AT2G39030.1	AT2G39020.1	1521	25,8037	25,2938	24,8737	25,1139	25,2301	25,2564	25,3002	25,4265	24,7487	24,8358	21,2083	24,9461	24,1272	24,3299	22,4736	23,1524	24,8374	25,574	24,9349	22,6535
19	19	59,3	38,21	27272000000	456	AT2G39080.1	AT2G39080.1	1522	27,9117	27,9206	27,7729	27,7671	27,6585	27,6527	27,6256	27,6713	27,485	27,6927	27,7654	27,6246	27,8262	27,5955	27,7824	27,2682	26,9327	26,225	26,3161	27,3111
11	11	48,6	16,744	113320000000	474	AT3G55280.3;AT3G55280.2;AT3G55280.1;AT2G39460.2;AT2G39460.1	AT3G55280.3;AT3G55280.2;AT3G55280.1;AT2G39460.2;AT2G39460.1	1526	29,4954	29,763	29,4904	29,9117	30,3663	29,5104	29,4531	29,096	29,6167	30,04	29,9327	30,3482	29,7643	30,1599	30,2686	29,6795	29,9034	29,8203	29,6761	30,2422
9	9	34,3	47,35	1532600000	58	AT2G39670.1;AT2G39670.2	AT2G39670.1;AT2G39670.2	1527	24,9391	25,4079	24,8916	25,2901	25,2397	24,9986	24,7807	25,2719	25,0303	24,697	24,4026	25,19	24,5719	25,285	24,9794	25,1811	25,3406	25,6168	25,826	24,9331
49	4	80,6	51,981	3376400000000	8258	AT2G39730.1	AT2G39730.1	1528	32,6419	32,8138	32,783	33,1454	32,3905	33,0202	32,6872	32,9995	32,8652	32,7672	33,1134	32,372	32,5116	32,9569	32,5447	33,0283	33,0442	33,2876	33,7379	33,293
47	2	79,4	49,1	46488000000	67	AT2G39730.2;AT2G39730.3	AT2G39730.2;AT2G39730.3	1529	30,6697	28,2241	30,6681	31,2891	29,9881	30,202	28,4855	30,5009	30,3563	29,6531	30,1865	30,058	30,2179	30,6207	29,9584	31,4493	31,6489	28,4338	32,4101	31,3908
18	18	61,5	39,577	21381000000	512	AT2G39770.3;AT2G39770.2;AT2G39770.1;AT3G55590.1	AT2G39770.3;AT2G39770.2;AT2G39770.1	1530	26,8191	26,8707	27,065	26,667	27,1037	26,9406	27,1565	26,9903	27,2105	27,1886	27,3143	27,0109	27,0665	26,9267	27,2282	26,9622	27,5421	26,6698	26,753	26,9376
27	15	49,9	77,701	4615800000	172	AT2G39800.4;AT2G39800.1;AT2G39800.3;AT2G39800.2	AT2G39800.4;AT2G39800.1;AT2G39800.3;AT2G39800.2	1531	25,0661	26,1326	21,8617	25,545	26,126	26,6239	26,0124	25,9519	25,4109	25,6948	25,3055	25,9841	25,1747	23,9626	26,0476	26,6407	26,2868	25,4144	24,8293	25,2961
6	3	43	21,901	505480000	19	AT2G39900.1	AT2G39900.1	1532	22,7732	25,226	22,2039	22,8588	22,9764	24,9663	24,759	24,6228	23,2902	24,9901	22,6719	22,552	22,1687	21,9541	21,5775	22,2073	23,0268	23,2158	23,867	24,7495
9	9	25,7	67,665	448920000	78	AT2G39940.1	AT2G39940.1	1534	23,7888	24,1986	23,8962	23,2999	23,6716	22,6512	23,9022	22,0858	23,3373	23,9822	23,7363	23,5728	24,196	23,7862	22,0553	24,0677	24,2165	24,1307	23,8489	23,7898
13	13	35,7	28,837	10954000000	242	AT2G40060.1	AT2G40060.1	1537	26,7052	26,9774	26,5241	27,1456	26,8163	26,6725	25,7155	26,8413	26,6806	26,2527	26,9669	27,3694	27,2138	27,6382	26,8557	26,5764	26,6146	27,2589	26,8533	27,4332
19	16	58,4	38,747	16382000000	332	AT2G40290.1;AT2G40290.3;AT2G40290.2	AT2G40290.1;AT2G40290.3;AT2G40290.2	1538	27,3758	27,0083	27,1579	27,3007	27,4498	26,8706	27,2422	27,0743	26,9578	27,3634	27,4192	27,328	27,5993	27,2443	26,7787	26,9342	27,0732	27,5722	27,0825	27,3261
10	9	30,1	29,029	7337000000	127	AT2G40300.1	AT2G40300.1	1539	27,1291	26,9084	26,6144	27,0924	26,0855	26,8704	26,7242	27,0506	26,7159	26,7148	26,4963	26,7246	26,9131	27,2995	26,4443	26,1067	25,787	27,6733	25,1777	26,3499
31	31	74,1	43,579	203280000000	1527	AT2G40490.1	AT2G40490.1	1540	29,4339	29,6246	29,3961	29,3636	29,6498	29,6512	29,6981	29,4876	29,6226	29,6233	29,5324	29,64	29,4576	29,4856	29,6278	29,6501	29,9035	29,8176	29,7003	29,6454
5	1	39,1	14,841	1238800000	24	AT2G40510.1	AT2G40510.1	1541	25,9371	23,2357	22,9872	22,747	26,6024	25,5753	25,7678	25,3156	22,643	21,9577	26,0943	21,6326	25,1866	26,1434	26,3153	26,3783	22,2435	26,4928	23,0522	25,939
5	5	36,6	27,478	1269200000	63	AT2G40600.1	AT2G40600.1	1542	25,5216	23,6875	24,3449	25,1484	26,0247	24,9004	23,8776	24,9584	24,4852	24,7297	25,0017	25,1166	25,543	24,7815	25,1019	25,174	25,1514	24,8324	25,2585	24,5416
20	20	66,8	42,088	23638000000	486	AT2G40660.1	AT2G40660.1	1543	27,114	27,2132	27,017	27,0422	27,2005	27,2733	27,1548	27,2974	27,2917	27,0561	26,7748	26,9751	26,9989	27,2458	27,3765	26,7281	27,204	27,4136	27,1593	27,2569
15	15	32,3	86,045	829560000	102	AT2G40730.1	AT2G40730.1	1545	24,4182	24,6192	24,3393	23,2096	23,9974	23,9993	23,7658	23,5888	24,1062	23,8661	24,4241	22,6059	23,8647	23,1514	23,3471	24,0827	24,4127	23,7742	24,1297	23,9652
60	60	65,2	109,78	80104000000	1546	AT2G40840.1	AT2G40840.1	1546	27,9117	27,8425	27,8389	27,7579	27,8013	27,8647	27,7421	27,7186	27,7595	27,738	27,7056	27,7042	27,7641	27,8401	27,8959	27,5738	27,6476	27,2232	27,5402	27,2998
1	1	10,4	14,421	186370000	20	AT2G40880.1	AT2G40880.1	1547	24,3432	22,8199	22,3475	24,5676	23,7211	21,771	22,2766	23,1439	22,8599	23,49	24,3249	24,0716	23,6607	23,9891	22,3407	22,8375	22,5269	23,1497	22,7969	23,7295
6	6	31,8	36,807	900190000	50	AT2G41100.4;AT2G41100.1;AT2G41100.7;AT2G41100.6;AT2G41100.3;AT2G41100.2;AT2G41100.5	AT2G41100.4;AT2G41100.1;AT2G41100.7;AT2G41100.6;AT2G41100.3;AT2G41100.2	1549	24,4911	23,7715	24,2934	23,6488	24,3955	24,2944	22,3227	22,1027	24,1726	21,7445	23,9177	24,4889	24,1499	24,3111	24,5912	25,9176	25,5911	23,0344	26,0056	25,0672
37	19	25,1	177,75	2606200000	178	AT2G41220.1	AT2G41220.1	1550	24,2019	24,8153	25,2909	24,1626	25,1323	25,3447	24,9722	25,2813	25,0873	24,8196	24,4277	24,7796	25,5595	25,0132	25,6031	25,6863	25,3812	25,3469	24,5398	25,0623
3	3	15,6	19,949	160230000	23	AT2G41475.1	AT2G41475.1	1552	23,6989	22,6926	21,8542	23,0319	23,7597	22,0154	22,5638	21,7905	23,5293	23,1871	22,4464	23,5747	22,2604	22,2581	23,9971	24,4115	23,7538	22,0634	24,3222	24,0667
16	16	63,4	31,655	47416000000	537	AT2G41530.1	AT2G41530.1	1553	28,417	28,5237	28,6346	28,5948	28,4501	28,3615	28,4292	28,3986	28,311	28,4088	28,6497	28,544	28,5983	28,453	28,3767	28,6395	28,1709	28,2388	28,7219	28,6004
22	22	47,3	57,949	71824000000	854	AT2G41680.1	AT2G41680.1	1557	28,0677	28,0746	28,1649	28,1886	28,2614	28,2243	28,102	28,2105	28,297	28,2288	28,1507	28,2031	28,261	28,1485	28,3106	28,2787	28,2655	28,4222	28,6906	28,2408
43	39	54,5	107,84	35655000000	831	AT2G41740.2;AT2G41740.1	AT2G41740.2;AT2G41740.1	1558	27,4672	27,3042	27,5433	27,3347	27,3166	27,4865	27,4216	27,3822	27,284	27,4799	27,8301	27,495	27,5393	27,4627	27,3483	27,3381	27,1939	27,4163	26,9697	27,1093
26	26	37,8	110,99	12232000000	379	AT2G41790.1;AT3G57470.5;AT3G57470.6;AT3G57470.1;AT3G57470.3;AT3G57470.4;AT3G57470.2	AT2G41790.1	1559	26,375	26,5246	26,6033	26,5366	26,6672	26,1826	26,0832	26,3288	26,5657	26,7171	26,5344	26,7336	26,5604	26,5641	26,7465	26,3633	26,2822	24,7168	24,5662	26,3269
17	8	55,1	30,878	128820000000	624	AT2G41840.1	AT2G41840.1	1560	29,8102	29,5922	29,9411	29,5937	29,9164	29,7805	29,622	29,4565	29,7257	29,6192	29,7944	29,6438	29,5517	29,7788	29,8949	29,7692	29,741	29,008	29,2083	29,6963
4	4	14,7	30,021	2261100000	41	AT2G41950.1	AT2G41950.1	1561	24,2001	23,4951	26,1836	26,7938	26,424	25,9197	25,6707	25,8535	26,0416	25,5724	26,3634	26,9522	26,4573	23,1176	26,1017	26,5548	26,5595	27,4679	26,2956	27,2294
3	3	18,6	30,793	631910000	20	AT2G42070.1;AT2G42070.2	AT2G42070.1;AT2G42070.2	1562	24,2113	24,964	23,3901	24,6127	22,3944	24,9136	25,2385	25,3622	24,6775	21,9363	23,4394	22,4606	24,7338	23,9984	22,4525	23,5295	23,3099	22,8189	23,9071	25,7151
15	1	63,5	30,067	1391800000	31	AT2G42130.3;AT2G42130.5	AT2G42130.3;AT2G42130.5	1564	22,8016	23,1507	26,1331	25,9292	25,4881	25,938	26,1737	22,3355	22,3708	26,2192	24,3425	24,9395	23,1113	22,8124	21,4403	22,6296	23,2245	25,8649	25,8643	23,4201
17	3	56,9	32,986	24580000000	453	AT2G42130.4;AT2G42130.2;AT2G42130.1	AT2G42130.4;AT2G42130.2;AT2G42130.1	1565	27,2677	27,5186	27,2582	27,2217	26,6902	27,2703	27,2868	27,5409	27,1694	26,9351	27,951	27,0952	27,3861	26,9977	27,0001	26,6621	27,0071	26,8147	26,9277	27,031
10	10	19,5	86,69	1292900000	49	AT2G42490.1	AT2G42490.1	1568	24,5331	25,1333	25,2284	25,148	25,0271	25,1259	24,7717	25,1289	25,1941	25,1921	23,4591	24,7745	24,2959	25,0127	22,8476	23,5817	24,1489	25,467	25,0788	24,7365
20	8	42,8	67,625	684590000	52	AT2G42520.3;AT2G42520.2;AT2G42520.1;AT3G06480.2;AT3G06480.1	AT2G42520.3;AT2G42520.2;AT2G42520.1	1569	24,8658	21,9641	24,6533	24,1592	22,7557	23,8308	23,3003	22,7357	24,1471	23,1204	24,3825	23,502	23,8177	23,4279	23,7834	23,944	22,2598	23,3789	23,1112	24,8257
12	10	51,7	29,52	19355000000	408	AT2G42590.1;AT2G42590.3;AT2G42590.2;AT1G26480.1	AT2G42590.1;AT2G42590.3;AT2G42590.2	1572	27,5746	27,4344	27,639	27,3337	27,2287	27,0635	26,9662	27,3271	27,6812	27,5243	27,0534	27,0917	27,461	27,5582	27,2492	27,0704	27,0732	27,0443	26,5446	27,3857
90	61	84,6	109,75	533660000000	3863	AT2G42600.3;AT2G42600.2;AT2G42600.1;AT3G42628.1	AT2G42600.3;AT2G42600.2;AT2G42600.1	1573	30,2581	29,9877	30,1084	29,9995	30,0598	30,1652	30,0697	30,1207	30,039	29,8471	30,3199	29,9463	30,1012	30,0515	30,0776	30,2836	30,1394	30,0895	30,2083	29,8651
4	4	28,2	19,791	1816500000	79	AT2G42610.2;AT2G42610.1;AT5G58500.1;AT5G28490.1;AT4G18610.1;AT3G23290.2;AT1G07090.1;AT3G04510.1;AT2G31160.1;AT1G16910.1;AT1G78815.1	AT2G42610.2;AT2G42610.1;AT5G58500.1;AT5G28490.1;AT4G18610.1;AT3G23290.2;AT1G07090.1;AT3G04510.1;AT2G31160.1	1574	23,7495	21,5938	25,1792	25,2788	25,3815	25,4633	25,3608	26,2193	22,4368	25,154	24,9546	25,0225	26,1975	25,399	25,7398	25,7953	25,7155	25,8086	24,5226	25,532
10	5	63,4	15,62	11495000000	207	AT2G42680.1	AT2G42680.1	1575	26,1454	26,8294	26,6902	27,051	26,7246	26,5773	26,4136	26,53	26,6603	27,0509	26,3911	27,0259	26,5988	26,5717	26,9174	27,1849	27,2634	27,8756	27,6544	26,477
16	16	41	46,056	2538100000	157	AT2G42690.1	AT2G42690.1	1576	22,312	23,4055	22,3972	22,51	21,8285	21,4153	22,4676	21,9599	22,3022	22,0585	26,5224	24,3322	25,2843	26,0936	26,2273	26,2871	25,8693	24,993	25,5121	25,3171
12	12	57,1	20,861	92892000000	337	AT5G45775.2;AT4G18730.1;AT3G58700.1;AT2G42740.1;AT5G45775.1	AT5G45775.2;AT4G18730.1;AT3G58700.1;AT2G42740.1;AT5G45775.1	1578	29,3398	29,4694	29,2884	29,2919	29,8551	29,3115	28,9409	29,1161	29,3906	29,7057	29,4989	29,8788	29,118	29,6319	29,8564	29,187	28,9895	28,0823	28,0318	29,4516
14	9	42,6	56,175	680260000	100	AT2G42790.1	AT2G42790.1	1579	23,7106	23,1845	22,8849	22,9748	22,2278	23,1028	24,0846	23,0647	23,5844	22,9733	22,0731	22,9358	23,9562	23,6819	22,9211	23,3573	24,2918	23,6574	24,2404	24,5441
22	22	64,7	54,702	3987500000	208	AT2G42810.5;AT2G42810.4;AT2G42810.1;AT2G42810.3;AT2G42810.2	AT2G42810.5;AT2G42810.4;AT2G42810.1;AT2G42810.3;AT2G42810.2	1580	25,1777	24,6216	25,9238	24,8176	25,6335	25,7083	26,1396	25,9462	25,932	25,9219	25,1256	24,8303	25,6192	25,0859	24,6054	26,1686	25,9579	25,9703	25,8262	23,4228
20	20	68	37,56	22089000000	624	AT2G42910.1	AT2G42910.1	1581	27,2515	26,9719	27,1201	26,9504	26,8657	27,0293	27,1132	26,642	26,9299	26,7753	26,6263	26,7571	26,8043	26,867	27,1216	26,4615	27,3075	26,8346	27,3065	27,6889
19	19	56,1	29,363	59085000000	625	AT2G43030.1	AT2G43030.1	1582	29,3007	28,3575	28,7015	28,5394	28,3963	29,1005	28,4499	28,3546	28,7336	28,5476	29,5038	28,7173	28,6607	28,7849	28,9511	29,2307	27,9624	27,7935	28,3191	28,6523
14	12	63,3	26,79	20702000000	311	AT2G43090.1;AT2G43090.2	AT2G43090.1;AT2G43090.2	1583	27,6679	27,6668	27,8096	27,9618	27,1668	27,6784	27,5779	27,5137	27,1535	27,3789	26,9931	28,072	27,6732	27,361	27,1884	26,9698	27,1529	27,5516	27,4118	28,0076
7	5	53,5	27,043	546260000	15	AT2G43100.1	AT2G43100.1	1584	23,6667	25,4599	22,5374	22,7595	22,7158	21,7146	22,1126	22,9804	22,8095	21,736	22,2105	22,6555	23,0033	23,2977	22,6121	25,9609	23,7955	26,8591	23,1196	25,9979
8	7	12,3	95,477	2656500000	73	AT2G43160.5;AT2G43160.3;AT2G43160.2;AT2G43160.1;AT2G43160.4	AT2G43160.5;AT2G43160.3;AT2G43160.2;AT2G43160.1;AT2G43160.4	1585	25,7439	25,6763	25,6977	26,2358	25,7599	21,5415	25,4705	25,829	25,7081	25,4245	26,2669	21,4714	26,3235	25,4009	21,977	25,7215	25,5956	26,4131	26,2483	23,056
10	10	37,6	41,681	3400800000	124	AT2G43360.1	AT2G43360.1	1588	25,4488	24,7874	26,2052	24,9494	25,2213	25,6244	24,9488	25,4998	25,4949	25,7203	25,6017	25,701	26,1357	25,49	26,0171	24,5994	25,5831	24,9518	25,9137	25,6372
2	2	3,6	94,901	124090000	38	AT2G43410.6;AT2G43410.1;AT2G43410.4;AT2G43410.3;AT2G43410.2;AT2G43410.5	AT2G43410.6;AT2G43410.1;AT2G43410.4;AT2G43410.3;AT2G43410.2;AT2G43410.5	1589	22,0571	20,4271	22,3255	22,3844	22,2341	22,5008	23,4075	22,9029	21,6276	22,3336	21,2747	23,2976	21,9851	22,1498	22,0891	22,4941	22,3566	23,9145	21,9737	22,5188
6	6	60,9	8,1216	2798000000	72	AT3G59540.1;AT2G43460.1	AT3G59540.1;AT2G43460.1	1590	25,421	26,0294	25,8442	25,0703	25,6311	25,1851	23,2306	22,4655	26,1232	25,7071	25,6663	25,1855	25,432	26,2346	25,4628	23,0763	26,1327	25,5228	25,7229	22,8371
2	2	18	10,192	3709700000	75	AT2G43550.1	AT2G43550.1	1592	26,4947	26,5034	26,3866	26,401	26,3859	26,6153	25,8836	26,406	26,2516	27,1759	26,1486	26,1921	27,0139	26,56	26,823	26,0312	25,2532	26,9229	25,396	26,7575
9	9	73,7	17,632	4686400000	124	AT2G43560.2;AT2G43560.1	AT2G43560.2;AT2G43560.1	1593	26,7604	26,6879	23,6513	22,3248	25,9889	26,8284	26,6491	26,7589	26,5634	26,879	26,8935	24,842	26,2323	26,4336	26,1809	26,2802	25,8328	26,128	27,0402	26,5647
2	2	12,9	28,353	215930000	24	AT2G43590.1	AT2G43590.1	1595	22,4031	22,4728	23,3982	23,6689	22,1631	24,4264	23,8072	22,417	23,739	22,5878	24,2546	22,1526	20,5494	22,7284	22,9748	23,5714	22,4098	24,1151	24,0219	24,1326
4	4	38,8	13,781	433130000	52	AT2G43640.1;AT2G43640.2;AT2G43640.3	AT2G43640.1;AT2G43640.2;AT2G43640.3	1597	23,9654	23,6254	24,3396	24,0058	23,172	23,2112	23,2853	22,6953	23,1954	23,5925	23,0034	22,478	23,1568	23,7695	23,5782	22,7286	23,4317	22,2409	24,0786	24,4944
32	26	68,3	45,692	40201000000	808	AT2G43710.1;AT2G43710.2	AT2G43710.1;AT2G43710.2	1598	27,7336	27,6148	27,8048	27,8085	27,5948	27,4254	27,7455	27,7508	27,7737	27,8602	27,4331	27,4117	27,5377	27,7026	27,4136	27,718	27,7948	27,8736	27,9715	27,5797
33	30	78,3	41,656	314010000000	1995	AT2G43750.2;AT2G43750.1	AT2G43750.2;AT2G43750.1	1599	30,9044	30,8383	30,8327	30,8833	30,8814	30,8674	30,8755	30,9793	30,8127	30,9071	31,0337	30,7301	30,9886	30,8268	30,8954	30,9736	30,9586	30,7996	31,0055	30,7371
8	8	50,5	22,216	678090000	30	AT2G43760.3;AT2G43760.2;AT2G43760.1	AT2G43760.3;AT2G43760.2;AT2G43760.1	1600	23,1806	25,0473	24,9307	24,5503	24,817	22,6322	25,6431	22,6204	23,8862	21,6554	24,1893	22,2829	22,2009	24,5662	22,1084	23,5779	26,2855	23,768	25,0163	24,2937
14	13	46,3	45,057	3298800000	165	AT2G43790.1	AT2G43790.1	1602	26,1274	25,4361	26,0231	25,8378	25,2836	25,4764	25,5089	25,5362	25,9498	24,7924	26,0954	24,9411	25,7188	25,4864	25,3129	25,9318	25,4604	25,9535	26,0302	25,8088
6	6	18	50,771	823020000	48	AT2G43820.1;AT2G43840.2;AT2G43840.1	AT2G43820.1	1604	23,7595	24,3093	24,0395	23,6969	24,2787	24,6172	24,0346	24,1311	24,4273	25,0977	23,3028	24,5846	24,6384	23,9341	24,7173	22,8628	22,2778	24,3724	23,4206	24,1778
11	11	78,3	24,096	33593000000	438	AT2G43910.2;AT2G43910.1;AT2G43910.3;AT2G43920.6;AT2G43920.5;AT2G43920.4;AT2G43920.3;AT2G43920.2;AT2G43920.1	AT2G43910.2;AT2G43910.1	1605	28,7125	28,3055	28,3786	28,7341	28,2129	28,2819	27,9879	28,4017	28,293	28,5068	28,6034	28,3376	28,5384	28,3898	28,0832	28,0632	28,2467	28,8592	28,7876	28,3547
11	5	39,4	32,167	27543000000	512	AT2G43945.1	AT2G43945.1	1606	28,0669	27,9551	27,8817	27,8429	27,8278	27,877	27,7179	27,6914	27,7665	27,7744	27,9098	27,4775	28,1314	27,6274	27,9096	27,1597	27,0928	27,3301	27,0777	27,6607
11	7	39,2	37,55	9917400000	217	AT2G44040.1	AT2G44040.1	1609	26,9802	26,9388	26,7111	27,0395	26,8339	27,0174	27,2034	27,147	26,9612	26,2978	26,4112	26,7037	26,664	27,0696	26,893	26,7535	26,8377	26,9268	26,808	27,1186
6	6	22,5	24,024	21129000000	288	AT2G44050.1	AT2G44050.1	1610	27,5465	27,4466	27,7903	27,1773	27,6559	27,727	27,6915	28,1944	27,875	27,617	28,3222	27,5877	27,9187	27,662	27,7701	28,2278	27,8353	27,2908	27,2687	27,6142
15	15	47,1	36,036	6723700000	234	AT2G44060.2;AT2G44060.1	AT2G44060.2;AT2G44060.1	1611	26,0591	25,9317	25,1516	26,0052	26,079	25,9037	25,9269	26,2332	26,2169	26,5096	27,0088	26,5583	26,3391	27,5589	26,7646	26,3135	26,3173	25,3471	26,0742	26,841
23	10	64	48,438	25424000000	392	AT2G44100.2;AT2G44100.1	AT2G44100.2;AT2G44100.1	1612	27,6199	27,5305	27,5189	27,8595	27,6442	27,5105	27,6322	27,5467	27,5964	27,5733	27,9936	27,811	27,7239	28,0177	27,7669	28,1068	28,08	28,3076	28,249	27,9952
20	8	67,8	27,939	15080000000	230	AT2G44120.1;AT2G44120.2	AT2G44120.1;AT2G44120.2	1613	27,4781	27,5886	27,3515	27,45	28,0674	27,0647	26,6701	26,6242	27,3929	27,6684	26,742	27,7732	27,3035	27,9314	27,3252	26,5935	26,6129	27,1726	27,2919	26,9229
48	40	82,2	66,801	98650000000	1260	AT2G44160.1	AT2G44160.1	1615	28,8392	28,7981	28,8577	28,8387	28,8085	28,7411	28,7856	28,8574	28,8453	28,8026	28,9	28,8066	28,8388	28,8517	28,8558	28,9659	29,139	29,2613	29,161	28,9749
2	2	17,6	15,821	472220000	20	AT2G44310.1	AT2G44310.1	1618	24,0267	21,8211	22,0336	23,3539	22,4371	21,8351	26,5029	23,3128	22,4662	22,4903	24,3986	22,8815	25,6569	22,9562	25,2695	22,5587	21,1803	23,3206	23,5024	26,2425
19	18	54,5	52,654	10144000000	273	AT2G44350.4;AT2G44350.1;AT2G44350.3;AT2G44350.2	AT2G44350.4;AT2G44350.1;AT2G44350.3;AT2G44350.2	1619	26,288	26,5351	26,4332	26,4436	26,4724	26,0185	26,5797	26,7203	26,707	26,7011	27,0039	25,7357	26,6812	26,6235	26,5292	26,184	26,6453	26,8152	26,5374	26,9375
9	8	18	63,915	2242800000	65	AT2G44490.1	AT2G44490.1	1620	26,5166	25,3248	26,2584	25,5438	23,48	26,1903	24,8107	25,8119	25,9616	26,0178	26,1072	25,6092	26,0267	25,5735	22,1912	22,5402	23,2965	26,1183	25,5767	24,5751
3	3	13,9	23,13	1591900000	42	AT2G44610.1;AT5G10260.1;AT2G22290.1;AT4G39890.1;AT5G64990.1	AT2G44610.1;AT5G10260.1;AT2G22290.1;AT4G39890.1	1622	26,7163	26,1837	22,7294	25,927	25,8815	22,4798	22,8686	26,3352	26,1104	22,2981	23,0266	23,2205	26,3403	26,0427	25,9299	25,8915	22,9835	25,1721	24,0835	24,5851
7	6	53,2	15,049	38215000000	290	AT2G44650.1	AT2G44650.1	1623	28,9647	29,3736	29,2464	29,5209	29,6565	29,1814	29,3061	28,9349	29,1833	29,2541	29,2157	29,8093	29,0588	29,3399	29,1866	29,4089	29,2982	30,1422	29,9627	29,4732
11	11	34,8	55,876	1080700000	90	AT2G44760.1	AT2G44760.1	1624	24,5121	22,9146	24,6828	23,7558	24,9587	24,4373	22,8734	24,6488	24,1895	24,8618	24,3879	24,8129	24,8441	23,5472	22,2045	23,2016	25,0513	25,6508	25,7074	23,5614
5	5	38,4	23,778	1396300000	42	AT2G44920.2;AT2G44920.1	AT2G44920.2;AT2G44920.1	1625	25,6298	25,6927	25,5723	22,5228	23,3725	25,1705	25,1979	22,4366	25,1099	25,5903	22,6762	22,7173	25,7938	23,5823	24,9943	23,1392	25,8044	25,8986	25,6972	23,7762
9	2	23,2	83,111	583690000	44	AT2G45030.1	AT2G45030.1	1626	24,3211	22,4982	23,2332	24,1825	24,1217	23,15	22,9769	24,0525	24,1175	23,7885	23,6201	23,7219	23,7379	22,1425	23,4595	24,2293	21,8452	24,7021	22,8677	24,5778
8	8	67,9	13,955	7267300000	174	AT2G45180.1	AT2G45180.1	1628	27,681	27,8351	27,8019	28,8793	28,5932	27,2945	26,038	26,9727	27,1047	27,3941	27,1399	27,0887	26,882	27,3354	26,9597	28,0406	23,1419	28,6036	28,2066	27,7928
15	15	60,3	43,992	2972500000	122	AT2G45240.1;AT2G45240.2	AT2G45240.1;AT2G45240.2	1629	22,1851	25,2039	25,349	23,3929	24,8893	26,0563	25,693	25,9834	25,9264	26,5436	23,8031	24,876	26,1925	24,8476	25,5166	24,7234	24,7689	25,2513	25,5484	25,3619
18	5	24,8	79,921	843650000	40	AT2G45290.2;AT2G45290.1	AT2G45290.2;AT2G45290.1	1630	23,0843	23,593	22,5436	23,1002	23,3788	23,5028	22,7661	23,4273	24,7812	21,5193	24,5362	24,6021	22,1596	23,1664	24,5697	23,3482	23,024	25,7713	24,0303	24,596
26	7	55,8	55,733	35089000000	618	AT2G45300.4;AT2G45300.2;AT2G45300.1;AT2G45300.3	AT2G45300.4;AT2G45300.2;AT2G45300.1;AT2G45300.3	1631	27,7799	27,7035	27,6684	27,7318	27,7681	27,5831	27,6792	27,7249	27,5815	27,7285	27,4518	27,6154	27,4882	27,496	27,6678	27,4441	27,6376	27,8453	27,4118	27,3203
6	4	23,8	40,292	2679600000	78	AT2G45440.1	AT2G45440.1	1633	25,4669	26,5963	26,4909	25,9996	25,9314	25,775	26,2011	25,2522	26,1041	25,4738	25,5941	25,9938	25,6784	26,4178	25,7144	25,0474	24,8779	26,0942	25,7523	25,9155
15	13	41,9	43,074	24288000000	430	AT2G45470.1	AT2G45470.1	1634	28,2774	27,894	28,2293	27,816	28,132	28,003	28,2293	28,5244	27,9365	28,3106	28,637	28,0351	28,3181	27,926	28,1667	28,1274	28,2379	27,7936	28,5024	29,0036
23	23	12,8	321,93	1308500000	127	AT2G45540.6;AT2G45540.5;AT2G45540.4;AT2G45540.3;AT2G45540.1;AT2G45540.2	AT2G45540.6;AT2G45540.5;AT2G45540.4;AT2G45540.3;AT2G45540.1;AT2G45540.2	1635	24,6293	24,2401	24,1723	23,9732	25,1402	24,3716	23,9572	24,6529	25,2647	24,0672	24,0577	23,2738	24,5199	23,3239	24,688	23,2154	23,8057	22,8948	23,9686	24,6619
7	5	51,2	9,405	55667000000	236	AT2G45710.1;AT3G61110.1;AT3G61111.2;AT3G61111.1	AT2G45710.1;AT3G61110.1	1637	29,2452	29,4991	29,2705	29,2979	29,4337	29,4808	29,3238	29,5192	29,6526	29,5402	29,7227	29,7149	29,2838	29,4893	29,5802	29,7399	29,9369	30,1333	29,8042	29,7176
2	1	11	25,943	79115000	9	AT2G45740.3;AT2G45740.2;AT2G45740.1;AT1G01820.1	AT2G45740.3;AT2G45740.2;AT2G45740.1;AT1G01820.1	1639	23,0812	21,6493	23,1577	22,3955	22,9873	22,319	21,6944	22,7351	22,3499	22,806	22,887	23,8604	22,5613	23,9239	23,1724	23,2871	22,6791	23,1512	22,7248	22,2649
14	14	51,1	39,679	9292700000	327	AT2G45770.1	AT2G45770.1	1640	25,8994	26,1817	26,1026	25,9316	26,2082	26,1174	26,4002	26,3228	25,9314	25,9876	25,9674	25,9628	25,9521	25,4678	26,0861	26,5851	26,5955	26,31	26,4162	26,0034
15	15	67,5	27,761	29746000000	507	AT2G45790.1	AT2G45790.1	1641	27,4601	27,7684	27,3963	27,8655	27,6248	27,7306	27,6514	27,5559	27,439	27,8376	27,6563	27,9527	27,8202	27,4343	27,6351	27,706	27,8875	27,7424	27,4708	27,7244
12	5	30,3	60,42	640110000	11	AT2G45810.1	AT2G45810.1	1642	23,3776	22,8361	24,2832	22,5398	22,2097	25,9285	23,109	26,2895	25,7185	20,9226	25,6742	25,8457	22,7737	23,0997	21,0791	23,2731	23,6723	23,3794	23,6612	22,4969
4	3	22,3	29,132	5436400000	56	AT2G45960.2;AT2G45960.1;AT2G45960.3	AT2G45960.2;AT2G45960.1;AT2G45960.3	1644	27,939	27,3382	24,2415	27,0736	27,0113	27,1668	26,8382	26,363	27,2548	21,922	27,2935	28,1006	27,7932	27,5256	27,1645	27,8705	27,8147	27,8666	26,8671	27,9608
12	12	59	30,112	3047600000	94	AT2G45990.2;AT2G45990.1;AT2G45990.3;AT2G45990.4	AT2G45990.2;AT2G45990.1;AT2G45990.3;AT2G45990.4	1645	25,8434	25,9416	25,6327	25,7007	25,569	25,8409	25,8201	25,6668	25,0552	25,6978	25,6447	26,8882	26,6231	25,0983	25,6535	24,925	23,0817	24,7656	26,0787	25,5507
5	5	19,6	36,693	588350000	48	AT2G46110.1	AT2G46110.1	1646	23,3061	23,4071	24,5722	24,7313	22,644	21,1926	24,2366	24,4783	22,3105	25,0045	22,7558	22,5214	23,5996	24,9257	22,2831	24,0976	22,9779	23,2131	22,9526	23,865
24	24	81,4	36,388	28137000000	480	AT2G46280.2;AT2G46280.1;AT2G46280.3;AT2G46290.1	AT2G46280.2;AT2G46280.1;AT2G46280.3	1647	27,3603	27,484	27,6219	27,4379	27,6536	27,608	27,5738	27,5665	27,3426	27,4551	27,2436	27,4072	27,5985	27,8303	27,7839	26,5782	26,6737	27,4395	27,2163	27,8427
5	5	23,8	55,194	250840000	83	AT2G46370.3;AT2G46370.2;AT2G46370.1;AT2G46370.4	AT2G46370.3;AT2G46370.2;AT2G46370.1;AT2G46370.4	1648	22,7204	21,543	21,5035	21,9923	22,2852	22,156	22,2331	21,3663	21,9395	21,8773	21,6298	22,116	22,0667	22,1004	21,8847	22,6594	22,4727	22,76	22,6168	22,9205
24	24	38	108,66	4412800000	222	AT2G46520.1	AT2G46520.1	1649	25,7597	25,333	25,4943	24,8536	25,7953	25,9216	25,8365	25,6418	25,8174	25,5884	25,9189	25,2116	25,5373	25,7715	25,535	25,6599	25,5658	24,7759	24,9194	25,1017
1	1	13,6	22,619	785810000	33	AT2G46580.1	AT2G46580.1	1650	25,1161	24,4033	24,1506	23,3107	22,8126	24,6465	24,9982	22,6668	22,8411	24,412	21,7549	24,5819	24,7051	24,7121	24,618	25,4972	23,6504	26,0479	25,3107	25,3587
6	1	31,5	24,915	1228100000	77	AT2G46860.1	AT2G46860.1	1651	25,1105	24,9668	25,3095	24,7161	25,2296	22,8895	24,9444	24,9458	24,8007	24,9716	24,447	24,887	24,9655	22,8744	24,5838	25,7252	25,0508	25,4252	25,5021	25,3278
4	4	21,8	31,58	457090000	34	AT2G46910.1	AT2G46910.1	1653	23,7769	24,4667	23,6171	23,1577	24,561	24,1798	24,2353	23,6048	22,7508	23,2728	24,664	22,2999	24,1078	24,8029	23,5552	22,4087	23,847	22,9681	22,2193	24,4043
13	13	44,7	45,944	4876500000	162	AT2G46930.1	AT2G46930.1	1654	26,3469	26,5856	26,2801	26,2629	25,6359	25,5119	25,7577	26,1467	26,1416	26,2229	25,8624	21,6504	26,0118	25,9883	26,2362	24,3143	22,8981	25,3385	25,474	25,6156
15	1	61,8	17,812	170780000000	993	AT2G47110.1;AT2G47110.2;AT1G23410.1	AT2G47110.1;AT2G47110.2;AT1G23410.1	1655	30,4989	30,5856	30,3253	30,5531	30,5729	30,3384	30,2002	29,7923	30,1586	30,3754	30,4547	30,4899	30,3764	30,7244	30,7048	30,2056	30,0174	30,0901	29,383	30,0317
8	8	17,7	74,597	276260000	18	AT2G47240.3;AT2G47240.2;AT2G47240.1;AT2G47240.4	AT2G47240.3;AT2G47240.2;AT2G47240.1;AT2G47240.4	1657	24,6259	22,0129	23,5919	22,2471	23,8815	23,6744	24,5614	22,8467	22,7527	23,1034	24,6625	22,844	23,9718	23,0023	24,0664	22,5813	23,7643	22,8765	23,5296	23,422
16	5	30	82,653	2983900000	172	AT2G47250.1	AT2G47250.1	1658	25,0396	25,2915	25,4579	25,0402	25,0587	25,4472	25,1753	25,6113	25,4482	25,0694	25,6395	25,0196	25,379	25,2842	25,4356	25,2948	26,0568	24,932	25,3803	25,3773
50	50	68,5	106,26	84687000000	1568	AT2G47390.1	AT2G47390.1	1659	28,253	28,3192	28,2138	28,425	28,2727	28,4694	28,3795	28,5037	28,2728	28,3801	28,3998	28,361	28,3441	28,2916	28,3953	28,4275	28,4721	28,6769	28,5156	28,5132
8	8	72,6	13,487	8661600000	156	AT2G47400.1	AT2G47400.1	1660	27,1879	28,4197	26,9817	26,9686	27,1561	26,6517	25,5894	27,2284	26,9959	27,5045	27,7329	26,6655	27,7608	27,2828	26,9239	26,8756	27,669	28,2087	28,8184	27,877
20	20	71,3	41,279	29779000000	488	AT2G47450.1	AT2G47450.1	1661	28,0849	28,3845	28,4204	28,3488	28,196	28,5137	28,1335	28,6839	28,416	28,3999	28,8181	28,3446	28,3408	28,333	28,1674	28,1843	28,3933	28,0803	26,9595	27,7237
22	21	58,4	39,496	39794000000	551	AT2G47470.1;AT2G47470.4;AT2G47470.3;AT2G47470.2	AT2G47470.1;AT2G47470.4;AT2G47470.3;AT2G47470.2	1662	27,4113	27,9035	27,7444	28,074	27,9074	27,9099	27,9585	27,9993	27,7081	27,6951	28,2321	27,9494	27,891	27,8593	28,0355	27,8601	28,1636	28,4805	28,1096	27,7455
21	12	50	52,999	38193000000	562	AT2G47510.3;AT2G47510.2;AT2G47510.1	AT2G47510.3;AT2G47510.2;AT2G47510.1	1663	28,2232	28,164	28,1756	28,2385	28,1821	28,1593	28,0697	28,2794	28,2441	28,2663	28,3792	27,8959	28,2942	28,3142	28,3202	28,3379	28,2521	28,2724	28,5852	28,2312
19	6	52,5	29,129	102060000000	760	AT2G47610.1	AT2G47610.1	1665	29,5735	29,3115	29,2278	29,608	29,9183	29,2605	28,9633	28,8905	29,2721	29,7109	29,5584	29,6646	29,3326	29,7911	29,7164	28,7342	28,623	28,386	28,5889	28,916
5	5	57,8	12,635	1329200000	26	AT3G62840.1;AT2G47640.4;AT2G47640.1;AT3G62840.2;AT2G47640.3;AT2G47640.2	AT3G62840.1;AT2G47640.4;AT2G47640.1;AT3G62840.2;AT2G47640.3;AT2G47640.2	1666	24,6935	25,5111	24,5806	25,2218	25,4455	21,6731	25,8426	23,6012	23,4723	25,5599	24,0351	25,4917	25,1169	25,3778	24,4507	24,7172	24,9049	26,4039	22,1475	25,8429
6	6	69,8	17,301	11333000000	155	AT2G47710.1	AT2G47710.1	1667	26,7563	26,6909	27,2568	26,7939	27,6025	26,7708	27,4874	27,2332	26,874	26,5535	28,0289	27,0989	27,6118	27,7035	27,8426	27,5097	27,4715	27,0013	28,2496	26,1673
16	15	68,4	29,231	66479000000	742	AT2G47730.2;AT2G47730.1	AT2G47730.2;AT2G47730.1	1668	28,1891	28,3686	28,5699	28,8272	28,2692	28,6083	28,3997	28,7133	28,8428	28,6695	28,5517	28,4948	29,1677	29,0532	28,5688	28,5552	28,7812	29,0025	29,1699	28,9011
2	2	17,7	22,837	285690000	38	AT2G47910.2;AT2G47910.1	AT2G47910.2;AT2G47910.1	1671	22,9371	22,6362	22,396	23,4621	23,3566	22,9044	23,973	22,7959	22,7491	22,6147	22,1445	22,1312	22,8656	23,1589	23,095	22,7858	23,3996	22,8191	24,2449	23,5956
29	29	55	66,801	47225000000	697	AT2G47940.1;AT2G47940.2	AT2G47940.1;AT2G47940.2	1672	27,8814	27,837	27,7053	27,8127	27,8827	27,6684	28,005	27,6693	27,7206	27,8898	27,5337	27,751	27,6984	27,5682	27,8335	27,7342	27,9111	27,7737	27,8247	27,6672
9	9	33,7	49,289	913850000	33	AT2G47960.1	AT2G47960.1	1673	25,5317	22,4933	22,4261	25,0672	25,3079	23,7024	25,3524	23,8219	25,3159	22,0833	24,8688	25,5072	22,707	22,8867	22,7923	23,0343	24,0059	25,3105	24,7687	24,6464
8	8	32	46,169	2908800000	112	AT2G47970.1;AT2G47970.2	AT2G47970.1;AT2G47970.2	1674	25,5878	26,2525	25,4726	25,7631	25,8124	25,3992	25,3117	25,0338	25,5391	25,4482	25,4615	25,393	23,006	25,7725	25,861	25,6622	25,4477	25,7099	24,9059	24,8603
23	23	46,7	59,918	25355000000	506	AT3G01120.1	AT3G01120.1	1676	27,2821	27,3993	27,134	27,4149	27,1063	27,0613	27,1139	27,1748	27,0312	27,2972	27,6739	27,0449	27,2104	27,1604	27,2904	27,2746	27,2814	27,4481	27,7853	27,1969
10	10	20,5	87,592	1482200000	52	AT3G01180.1	AT3G01180.1	1678	25,0813	24,741	24,9615	25,2398	25,1134	24,8543	24,8456	25,568	24,801	24,562	24,7801	25,7255	25,1811	25,3091	25,293	25,7016	25,5943	25,6544	25,5812	24,9439
5	5	26,1	29,425	605110000	29	AT3G01280.1	AT3G01280.1	1680	23,5034	22,1202	24,2399	22,1128	25,539	23,2232	22,8294	21,5121	24,8531	21,6542	22,928	23,9524	23,8868	25,3202	24,522	23,7977	23,31	23,8683	22,985	23,8142
24	24	28	118,92	3948400000	196	AT3G01310.2;AT3G01310.1;AT3G01310.3;AT5G15070.3;AT5G15070.4;AT5G15070.1;AT5G15070.5;AT5G15070.2;AT5G15070.7;AT5G15070.6	AT3G01310.2;AT3G01310.1;AT3G01310.3;AT5G15070.3;AT5G15070.4;AT5G15070.1;AT5G15070.5;AT5G15070.2	1682	26,0042	26,177	26,4078	25,12	25,8537	25,6459	25,3671	25,4691	25,8155	25,9093	25,083	25,2135	25,5753	26,0024	25,7332	24,9181	26,3279	24,8801	25,9431	26,3508
14	13	64,2	32,63	11765000000	266	AT3G01340.2;AT3G01340.1	AT3G01340.2;AT3G01340.1	1683	27,2539	27,2575	26,9997	27,0581	26,8451	27,0817	26,877	26,9365	26,6885	26,4685	27,2367	26,9256	27,1823	26,806	26,7679	26,3024	25,7231	27,0756	27,2218	27,1923
21	21	58,8	47,981	44727000000	613	AT3G01480.1;AT3G01480.2	AT3G01480.1;AT3G01480.2	1685	27,852	28,0455	27,9485	28,1631	27,5744	28,1476	28,0314	27,9939	27,7735	28,1585	28,6555	28,0435	28,1374	27,8002	27,8445	27,8012	28,2656	28,3278	28,5179	28,2448
36	1	96,7	29,504	13334000000	45	AT3G01500.1;AT3G01500.4	AT3G01500.1;AT3G01500.4	1686	28,3899	28,881	28,7667	28,5418	27,9907	28,7409	28,6612	29,0685	28,5196	28,2931	28,8717	28,0849	28,8251	28,744	28,1725	28,7729	29,3467	24,2193	28,9472	28,1834
37	2	83	37,449	1124700000000	1204	AT3G01500.2;AT3G01500.3	AT3G01500.2;AT3G01500.3	1687	33,2916	33,2009	33,1786	33,4611	33,0754	33,1334	33,1706	33,0658	33,0168	33,1645	33,1968	32,8721	33,0944	33,0403	33,0728	33,1594	32,9004	33,1836	33,02	32,7762
16	16	35	65,74	4714000000	167	AT3G01510.1;AT3G01510.3;AT3G01510.2	AT3G01510.1;AT3G01510.3;AT3G01510.2	1688	25,9318	25,8953	26,0007	25,6565	25,2132	25,6658	24,9072	25,2483	26,0699	26,216	25,4126	26,4666	25,3462	25,7983	25,7082	26,1892	26,0059	24,7483	25,9729	26,4087
13	12	65,1	19,568	6907600000	190	AT3G01520.1	AT3G01520.1	1689	26,6887	26,5442	26,8579	27,0476	26,9752	26,8442	26,7732	26,6509	26,747	26,6234	26,3946	26,476	27,0301	26,7217	26,7917	25,939	25,0918	26,0774	26,7465	25,5001
3	3	19	34,738	249210000	18	AT3G01590.2;AT3G01590.1	AT3G01590.2;AT3G01590.1	1690	22,6858	24,479	24,4454	22,7424	24,3178	21,8877	24,4446	24,4647	24,4408	22,742	22,5338	22,203	23,406	23,1197	22,8805	23,9106	25,0068	24,8176	23,5485	23,2289
6	6	26,8	40,075	327220000	43	AT3G01640.1;AT3G01640.2;AT5G14470.1	AT3G01640.1;AT3G01640.2	1691	23,2175	23,5525	23,9328	22,6498	22,587	23,331	23,4529	23,0139	22,5553	23,1642	22,7382	22,5262	21,3819	23,8191	21,7252	22,8123	23,1269	22,9927	22,4929	24,1914
12	12	13,9	130,91	326310000	105	AT3G01780.1;AT3G01780.2	AT3G01780.1;AT3G01780.2	1692	22,7712	22,4113	22,1203	22,0643	22,2813	22,2334	22,2585	22,0473	22,1192	22,2199	21,8179	21,9334	22,3035	22,2995	22,6443	21,8452	22,8151	21,7337	22,7553	23,2891
4	4	20,6	29,172	735340000	12	AT3G01800.1	AT3G01800.1	1693	22,5779	22,1094	22,5038	25,7597	26,2406	23,2706	23,449	25,956	22,2532	25,8099	25,8878	22,4425	25,7258	25,7239	22,8447	22,5065	21,7471	22,6381	23,1672	22,956
22	22	73,3	43,329	39287000000	627	AT3G01910.1;AT3G01910.2;AT3G01910.3	AT3G01910.1;AT3G01910.2	1694	27,2057	27,4508	27,3603	27,3096	27,5197	27,6122	27,4409	27,4267	27,4132	27,6632	27,2989	27,4164	27,5266	27,2411	27,5401	27,619	27,4728	27,9303	27,4855	27,8395
9	9	35,2	33,539	503150000	34	AT3G01920.1;AT3G01920.2	AT3G01920.1;AT3G01920.2	1695	24,0737	24,2552	23,6424	23,2245	24,3087	24,0498	22,395	24,3378	22,4654	22,9192	23,4212	23,7536	23,0715	22,7336	23,4483	22,6511	23,0012	23,4425	22,6343	21,5776
5	5	32,3	29,196	593670000	96	AT3G01980.4;AT3G01980.1;AT3G01980.3;AT3G01980.6;AT3G01980.2;AT3G01980.5	AT3G01980.4;AT3G01980.1;AT3G01980.3;AT3G01980.6;AT3G01980.2;AT3G01980.5	1696	23,4207	23,4462	23,9111	22,7789	23,7605	23,6366	24,1194	23,2918	23,8597	23,4593	23,5986	23,0138	23,5103	23,7169	23,6825	23,5676	24,6028	23,5281	24,1313	24,019
10	3	55,9	15,828	23801000000	239	AT3G02080.1	AT3G02080.1	1697	27,7326	27,5931	27,6844	27,8382	28,0546	27,9434	27,6215	27,8957	28,0696	28,4559	28,1399	28,2065	27,6613	28,229	28,1518	28,2235	28,0141	27,3913	27,6337	27,7163
17	17	44,8	59,159	4780600000	166	AT3G02090.1;AT3G02090.2	AT3G02090.1;AT3G02090.2	1698	25,1626	26,1675	26,4111	25,9015	26,1124	23,2353	25,8119	24,1742	25,1437	26,1082	24,9065	26,7941	25,8225	26,9183	26,0743	25,4595	23,725	24,0734	22,603	26,4981
2	2	20,5	12,172	730050000	31	AT3G02180.1;AT3G02180.2;AT3G02180.3	AT3G02180.1;AT3G02180.2;AT3G02180.3	1699	22,7153	24,9457	21,5184	25,9639	23,4702	23,0162	25,1743	25,6839	22,5294	22,8298	25,3606	24,635	23,5152	25,1506	22,2371	23,9639	24,4659	25,9288	22,8851	23,1149
11	10	40,9	41,156	1771000000	101	AT3G02200.1;AT3G02200.2	AT3G02200.1;AT3G02200.2	1700	25,0059	24,9766	24,8092	24,9681	24,487	24,9046	24,5179	24,6996	24,9423	24,589	24,9361	24,2419	25,2062	25,3848	24,9456	25,2109	25,8362	24,8371	25,5568	22,8562
23	9	91,6	40,629	11018000000	285	AT3G02230.1;AT3G08900.1;AT5G50750.1	AT3G02230.1	1701	27,0832	27,0335	27,184	27,5591	26,9122	27,3657	27,1855	26,8498	27,0019	27,3572	27,6257	27,3221	27,2048	27,6176	27,2066	26,8523	27,5629	27,6475	27,7121	28,0104
15	15	4	565,6	223230000	36	AT3G02260.2;AT3G02260.3;AT3G02260.4;AT3G02260.1	AT3G02260.2;AT3G02260.3;AT3G02260.4;AT3G02260.1	1702	23,1918	23,1694	23,1291	22,8051	23,7302	21,6457	22,7344	22,5243	22,8025	22,7484	23,166	22,6221	22,7545	23,4225	22,7985	23,0817	22,6512	22,788	23,703	23,0357
31	28	60,7	53,577	50554000000	863	AT3G02360.2;AT3G02360.1	AT3G02360.2;AT3G02360.1	1703	28,2026	28,0066	28,1373	28,1329	28,3388	28,2386	28,1058	28,0644	28,1802	28,1157	28,2887	28,1403	28,4078	28,1034	28,2569	28,0332	27,8482	28,1618	28,1621	28,141
1	1	6,2	33,136	175750000	35	AT3G02460.5;AT3G02460.4;AT3G02460.2;AT3G02460.3;AT3G02460.1	AT3G02460.5;AT3G02460.4;AT3G02460.2;AT3G02460.3;AT3G02460.1	1704	22,7676	22,9197	23,2562	22,8899	21,9029	22,762	21,6202	22,8993	22,6777	21,8482	22,3468	22,2182	22,4042	22,1605	23,083	22,7858	22,6633	23,7907	24,6794	23,8694
19	7	72,8	29,824	5358300000	105	AT3G02520.2;AT3G02520.1	AT3G02520.2;AT3G02520.1	1705	26,5264	26,7305	26,5688	26,3206	26,7313	26,1679	26,3918	26,3484	26,178	26,9605	26,5825	26,3418	26,4737	26,7745	26,3423	25,7565	25,8563	26,5378	26,5464	26,5213
23	7	45,6	58,949	27985000000	601	AT3G02530.1	AT3G02530.1	1706	27,857	28,0251	27,8628	27,5538	28,1529	27,8497	28,0172	27,858	28,0466	28,19	27,9643	27,9322	27,8292	28,0934	28,0132	28,4481	28,1742	28,3104	28,3603	28,3675
17	14	66	22,196	14207000000	339	AT3G02560.3;AT3G02560.2;AT3G02560.1	AT3G02560.3;AT3G02560.2;AT3G02560.1	1708	26,9775	26,741	26,7291	26,7886	27,3815	26,723	26,4489	26,6611	26,8057	26,9109	27,3259	27,3143	27,0735	26,9077	27,1092	26,7367	27,0167	26,3725	27,0578	26,9293
10	10	25,2	48,565	2166200000	107	AT3G02570.1;AT1G67070.2;AT1G67070.1;AT1G67070.3	AT3G02570.1	1709	25,6089	25,3947	25,7163	25,2593	25,335	25,2684	25,8439	25,7981	25,9699	25,7961	24,3877	22,4248	25,2907	24,7607	25,2456	25,0654	25,7254	25,4627	26,0984	25,209
19	11	52,5	45,302	5756900000	305	AT3G02630.1	AT3G02630.1	1710	26,3618	25,9977	26,0661	25,9713	25,8209	25,6809	25,6126	25,9264	26,0385	25,7366	26,0444	25,3037	25,9498	26,0917	25,5005	25,9901	26,3314	25,9539	26,3619	26,2807
16	16	38,7	56,618	5227000000	196	AT3G02660.2;AT3G02660.1	AT3G02660.2;AT3G02660.1	1711	26,2317	26,3298	26,3267	26,1283	26,0344	26,4416	26,3117	26,173	26,2133	26,2161	26,0011	25,8255	26,1799	26,0506	26,3063	26,1071	25,4407	24,5759	26,1565	26,391
2	2	6,8	60,145	184000000	46	AT3G02710.1	AT3G02710.1	1712	22,9233	22,6306	22,651	22,3655	23,3622	23,1728	22,9833	22,6631	22,5784	23,3237	22,5402	22,6613	22,7514	23,0513	22,2646	23,5451	23,2705	23,5252	23,0025	22,8415
10	10	55,2	41,645	2513100000	145	AT3G02720.1	AT3G02720.1	1713	25,1285	24,9502	25,016	24,9461	25,6757	25,4084	24,9092	25,3173	25,509	25,336	23,776	23,9973	25,201	24,4602	24,7148	25,668	25,2598	25,8641	25,8082	25,0311
7	7	34,3	19,325	28349000000	278	AT3G02730.1	AT3G02730.1	1714	27,8439	28,1248	27,9235	28,354	27,9162	27,9505	28,0443	27,937	27,8053	28,2	28,1147	27,8923	28,1098	28,0954	27,8373	28,3751	28,0943	28,5709	28,2754	28,155
39	39	54,9	97,536	13060000000	622	AT3G02760.2;AT3G02760.1	AT3G02760.2;AT3G02760.1	1715	25,8851	26,1374	26,1488	25,847	26,33	26,1589	26,0618	26,1222	25,9906	26,1435	25,8936	26,2153	25,9321	26,2076	26,232	26,2431	26,3738	26,2357	26,4344	26,1875
6	4	43,4	17,836	2925600000	62	AT3G02770.1	AT3G02770.1	1716	26,3188	26,2919	25,7	25,8654	25,7173	26,3529	26,0362	26,4868	26,2428	21,3396	25,8853	25,4003	25,6934	26,1665	26,042	25,2282	23,5563	23,3073	25,7681	25,3595
10	5	38,4	32,607	3528200000	131	AT3G02780.1;AT3G02780.2	AT3G02780.1;AT3G02780.2	1717	25,7924	25,5013	25,8695	26,0369	25,8878	25,8965	22,8909	25,8525	25,8543	25,7452	25,5406	25,5311	25,6623	25,9915	25,7512	26,3875	26,6175	26,8598	26,7249	26,6174
3	3	13,3	42,074	525370000	27	AT3G02830.2;AT3G02830.1	AT3G02830.2;AT3G02830.1	1718	24,1839	22,1942	22,3528	22,1934	24,589	24,1665	22,4242	22,7396	24,6031	24,3998	22,8106	22,4153	24,0642	23,2936	22,6458	23,8176	24,7159	22,9749	23,6695	22,9513
16	16	62	29,121	19787000000	428	AT3G02870.1;AT3G02870.3;AT3G02870.2	AT3G02870.1;AT3G02870.3;AT3G02870.2	1719	27,2489	27,0102	27,1189	26,9887	27,073	27,0556	27,2202	26,9627	27,0443	26,9339	27,1873	26,8743	26,8858	26,8729	26,8437	27,1448	27,7828	27,5349	27,7646	26,9817
1	1	6,4	27,461	35018000	6	AT3G02950.2;AT3G02950.1	AT3G02950.2;AT3G02950.1	1720	22,5158	22,3989	22,6107	22,0119	23,8856	22,3081	22,6592	21,6418	22,5045	22,9392	24,19	23,4323	24,2626	21,7512	21,0708	22,4675	22,2369	22,688	21,6272	22,3739
46	25	83,2	51,738	213000000000	1456	AT3G03250.1;AT3G03250.3;AT3G03250.2	AT3G03250.1;AT3G03250.3;AT3G03250.2	1722	29,5587	29,5391	29,556	29,5739	29,3241	29,4013	29,4355	29,4811	29,2933	29,2408	29,6833	29,6037	29,575	29,5404	29,4886	29,2331	29,2033	29,328	29,4321	29,0268
21	21	26,8	119,88	3503500000	136	AT3G03380.1;AT3G03380.2;AT3G03370.1	AT3G03380.1;AT3G03380.2	1723	23,7678	25,3937	23,4696	25,1053	25,7792	25,1681	24,3052	25,4068	26,1551	25,2608	27,3641	25,5453	24,9009	25,0467	25,881	25,5283	25,3847	26,2091	24,5877	24,9758
12	12	33,9	43,16	1333900000	61	AT3G03630.1	AT3G03630.1	1726	25,4684	24,4043	24,728	24,7162	22,8806	24,2462	24,4543	25,934	21,7011	25,0441	22,5186	23,185	26,0025	24,3939	22,6897	25,7189	24,6439	25,6036	23,0334	24,9037
40	40	45,8	99,565	46884000000	920	AT3G03710.1;AT2G47220.1	AT3G03710.1	1727	27,4836	27,5771	27,629	27,3793	27,3547	27,346	27,5827	27,4915	27,4594	27,4525	27,6179	27,4666	27,3405	27,4638	27,4273	27,6419	27,7015	27,815	27,7377	27,775
61	29	73,1	84,583	220460000000	1356	AT3G03780.3;AT3G03780.2;AT3G03780.1	AT3G03780.3;AT3G03780.2;AT3G03780.1	1728	30,0515	30,1245	30,178	30,166	30,3529	29,9448	30,2043	29,9912	30,0861	30,0025	30,21	29,9228	29,8693	30,0822	30,28	30,3969	30,6972	30,4708	30,7864	30,2608
9	9	48,5	33,31	3593000000	98	AT3G03890.2;AT3G03890.1	AT3G03890.2;AT3G03890.1	1729	26,4153	26,1642	25,8094	26,2529	25,8778	26,3028	26,4669	25,6472	25,7752	25,8229	26,5607	26,0455	26,6122	25,9229	25,3972	25,4058	25,7218	24,3184	24,0122	26,8523
1	1	12,1	16,355	67635000	32	AT3G03900.3;AT3G03900.2;AT3G03900.1	AT3G03900.3;AT3G03900.2;AT3G03900.1	1730	21,5012	21,3438	22,7055	21,3079	21,2336	21,5031	21,0856	21,1412	21,035	20,8802	21,693	21,4516	22,3541	22,6472	23,183	21,6909	23,2005	22,9947	24,585	21,6571
36	36	71,6	58,939	39806000000	868	AT3G03960.1	AT3G03960.1	1733	27,772	27,7294	27,7598	27,5968	27,7665	27,63	27,9552	27,8504	27,7413	27,646	27,9703	27,7146	27,7401	27,8256	27,8192	27,8597	27,3952	27,6564	27,8038	27,313
15	12	78,1	28,146	3033600000	182	AT3G03980.1;AT5G18210.1;AT5G18210.2	AT3G03980.1	1734	25,5667	25,1086	24,6654	24,9538	25,2944	24,7733	24,7699	24,818	24,93	25,4025	25,0674	24,5696	25,0265	25,269	25,2479	25,8894	25,8817	26,1469	26,1132	25,2031
6	6	29,6	29,624	902060000	44	AT3G03990.1	AT3G03990.1	1735	25,8486	25,0725	24,7585	23,2778	22,6699	24,8081	24,8421	25,0013	24,7097	25,0053	24,1216	22,8604	24,7933	25,3609	25,3572	22,676	23,6455	23,359	23,2101	25,4745
43	5	89,6	36,914	49472000000	261	AT3G04120.1	AT3G04120.1	1736	29,9345	29,8676	29,779	29,8818	29,6214	29,4285	29,6695	29,9328	29,6213	29,6854	30,1126	29,8457	29,4445	29,6198	29,5368	30,1311	30,0104	29,7423	30,2565	29,7561
7	7	12,1	102,92	130170000	43	AT3G04260.1	AT3G04260.1	1737	22,8617	22,5328	23,0745	21,5324	22,9711	21,9031	23,0766	21,816	22,3794	22,4394	23,0349	21,3955	22,2409	22,2352	22,1197	22,9428	23,3732	22,0407	22,5066	23,5259
11	11	27,7	79,898	2414600000	100	AT3G04480.1	AT3G04480.1	1738	25,0865	24,6215	25,3643	25,5205	25,2844	25,4156	25,6421	24,7975	24,3535	24,193	25,7151	24,7753	25,3932	25,3365	25,4279	23,1177	25,3591	25,675	25,8916	25,4279
9	9	39,7	38,252	2355800000	90	AT3G04520.1;AT3G04520.3;AT3G04520.2	AT3G04520.1;AT3G04520.3;AT3G04520.2	1741	24,8227	25,3394	25,3205	25,8244	25,3075	25,0434	25,4059	25,4492	24,9386	26,1472	24,935	25,4673	25,6919	25,5634	25,2777	21,631	26,432	24,751	24,3509	24,8568
26	26	64,4	50,199	52534000000	656	AT3G04550.1	AT3G04550.1	1742	28,1341	28,4516	28,2201	28,2556	28,0879	28,139	28,2922	28,2108	28,3041	28,0634	28,2877	28,4744	28,2937	28,1906	28,1727	28,4996	28,7101	28,5992	28,4954	28,2276
26	26	77,9	45,754	6371300000	329	AT3G04600.1;AT3G04600.3;AT3G04600.2	AT3G04600.1;AT3G04600.3;AT3G04600.2	1743	25,0518	25,5198	25,5534	25,4862	25,3374	26,2698	25,9559	25,9424	26,1388	26,2942	25,3112	23,1538	25,5447	24,9968	23,8294	23,3736	26,0178	26,3331	26,1825	26,0269
5	5	14,8	60,577	767080000	18	AT3G04610.4;AT3G04610.3;AT3G04610.2;AT3G04610.1	AT3G04610.4;AT3G04610.3;AT3G04610.2;AT3G04610.1	1744	24,8957	25,2981	22,6453	24,2377	21,9559	22,2361	21,5213	24,5628	24,6943	24,6318	25,2859	23,2414	24,7928	24,4868	25,0498	23,4923	22,7948	24,4613	22,6123	24,8608
14	14	44,9	52,362	6804300000	245	AT3G04650.1	AT3G04650.1	1745	25,7424	25,5863	25,915	25,7581	25,864	25,8583	26,0659	26,126	25,6729	25,4878	26,2505	26,1866	25,9627	25,8965	25,5771	26,2166	26,7203	26,5174	26,5499	26,0893
2	2	6,6	74,009	351320000	13	AT3G04710.3;AT3G04710.1;AT3G04710.2	AT3G04710.3;AT3G04710.1;AT3G04710.2	1747	24,8259	23,148	25,0352	24,3496	23,1881	25,1728	24,9934	24,4623	22,5395	23,3888	24,3988	23,4753	23,4529	22,6269	23,7578	22,3395	22,4979	23,7924	22,5969	23,3963
3	3	22,2	22,936	12109000000	117	AT3G04720.1	AT3G04720.1	1748	27,2563	26,9181	28,335	27,9997	27,5961	27,6441	27,4112	27,9665	28,1365	27,4468	26,7146	27,6944	28,2483	27,7265	27,5491	26,3101	21,8127	27,9871	26,8953	27,3722
5	5	39,2	19,67	4602500000	158	AT3G04780.1	AT3G04780.1	1749	26,0198	25,716	25,9274	25,0631	26,614	25,7183	26,1331	25,8377	25,8027	26,025	25,7107	26,122	26,2591	26,492	26,3225	26,1823	25,5947	25,3613	25,8147	26,5138
21	21	71,4	29,305	228760000000	939	AT3G04790.1	AT3G04790.1	1750	30,5334	30,6845	30,3636	30,7568	30,4382	30,5806	30,4625	30,6357	30,6669	30,5929	30,4919	30,3476	30,5733	30,3014	30,065	30,7082	30,9586	30,9811	30,9352	30,7479
1	1	2,4	79,401	254710000	16	AT3G04820.1	AT3G04820.1	1751	24,3849	22,6908	24,0897	24,7217	24,6444	23,5894	22,5649	22,789	22,8339	22,6736	22,0394	24,8904	24,843	24,2991	22,5211	23,9278	24,7547	24,8021	24,6364	22,3523
24	12	64,9	29,85	79286000000	612	AT3G04840.1	AT3G04840.1	1752	29,1919	28,9911	28,5973	28,7929	29,2202	28,9402	28,8794	28,6253	29,0209	29,0865	28,6159	29,0965	28,6909	29,0856	29,103	29,102	29,0604	28,1254	28,7537	28,9579
27	27	53	61,633	22635000000	457	AT3G04870.4;AT3G04870.3;AT3G04870.2;AT3G04870.1	AT3G04870.4;AT3G04870.3;AT3G04870.2;AT3G04870.1	1753	27,2865	27,2918	27,085	27,0246	27,2142	27,3669	27,2466	27,5573	27,0546	27,3669	27,0588	26,9053	27,0879	26,7652	26,6164	26,6931	27,0049	26,2242	26,9079	26,6498
13	13	60,3	33,233	2908500000	151	AT3G04880.1	AT3G04880.1	1754	25,2428	25,3664	26,1928	24,8781	25,1299	25,4903	25,5555	25,7813	25,2028	25,7512	24,8889	24,803	25,5186	24,3691	24,5442	24,0184	25,8093	25,7997	24,7726	24,699
6	4	37,5	12,909	16374000000	137	AT3G04920.2;AT3G04920.1	AT3G04920.2;AT3G04920.1	1755	28,3099	28,4149	28,4691	28,7103	28,8887	28,6636	27,857	28,2116	28,7112	28,7461	28,6197	28,6229	28,3518	29,131	29,0114	28,5715	27,7355	28,2028	28,4365	27,6576
10	6	42,9	34,294	1670200000	68	AT3G04940.2;AT3G04940.1	AT3G04940.2;AT3G04940.1	1757	25,2355	25,4498	23,6767	24,996	25,0253	25,5992	26,0223	25,4789	25,2707	25,4765	22,2723	25,2912	25,2295	24,8554	25,2788	25,6902	23,5398	25,5841	25,3678	25,6979
4	4	43,4	19,572	431260000	23	AT3G05000.1	AT3G05000.1	1758	24,3677	22,2437	23,2682	22,0821	24,5743	25,0623	22,9412	24,7594	22,1116	24,3653	25,1979	22,7838	23,2264	24,6342	23,4622	22,1477	24,6511	23,2979	22,7788	24,6852
3	3	20,4	15,055	1018800000	60	AT3G05020.1	AT3G05020.1	1759	23,4868	25,3155	24,6059	24,2307	24,8446	24,1312	24,3331	24,3065	24,1494	25,0341	24,3673	25,0543	24,5226	24,9688	24,2251	24,5392	24,9551	25,2514	24,8387	25,6782
7	7	18,9	59,002	933210000	81	AT3G05060.1;AT5G27120.1	AT3G05060.1	1760	24,9114	23,9277	24,272	22,6721	24,9288	23,4634	24,2446	23,1923	24,5296	22,8047	24,297	23,8619	24,5917	22,8209	24,0035	23,2433	23,3385	24,6269	24,6277	25,2533
7	7	12,4	82,196	202180000	16	AT3G05090.3;AT3G05090.2;AT3G05090.1	AT3G05090.3;AT3G05090.2;AT3G05090.1	1761	23,0168	23,8499	22,1723	22,8373	23,0115	23,9541	22,402	23,3333	22,6692	24,5404	22,882	21,1508	22,5054	22,5757	22,8241	23,4981	23,3928	24,2674	22,2485	22,9987
7	7	29,6	42,344	515310000	88	AT3G05180.1	AT3G05180.1	1762	23,6525	23,0798	23,4655	23,1113	23,9416	23,0295	24,0624	22,6883	22,636	22,9556	23,2028	22,6425	23,3327	22,095	23,2213	22,6221	23,8375	23,1662	23,226	23,6523
26	26	56,8	78,708	19966000000	490	AT3G05350.1	AT3G05350.1	1763	26,7703	26,8148	26,7619	26,6299	26,71	26,7448	26,7369	26,7548	26,817	26,7871	26,723	26,5597	26,8163	26,5554	26,6959	27,0111	27,3908	27,447	27,0526	27,0563
21	21	41,6	73,074	3134300000	142	AT3G05420.1;AT3G05420.2;AT5G27630.1;AT5G27630.4;AT5G27630.3;AT5G27630.2;AT5G13340.1;REV__AT5G57870.2;REV__AT5G57870.1	AT3G05420.1;AT3G05420.2	1764	25,2363	24,9638	25,767	25,7782	25,2825	24,483	22,1629	24,5049	24,4668	24,5151	26,4097	25,4093	25,607	25,6586	25,7774	23,0878	25,21	25,2531	25,3229	25,0387
25	24	70	47,48	22418000000	570	AT3G05530.1;AT1G09100.1	AT3G05530.1;AT1G09100.1	1766	27,2218	26,9269	26,4918	27,3751	27,0182	27,2436	27,2374	27,0673	26,9482	27,0719	27,2172	27,0584	27,2106	27,1444	26,8091	26,7205	27,1999	27,0313	27,0258	27,5642
11	2	62,9	14,018	41000000000	367	AT3G05560.3;AT3G05560.2;AT3G05560.1	AT3G05560.3;AT3G05560.2;AT3G05560.1	1767	28,8899	29,1352	28,6501	29,044	29,5205	29,4295	28,827	28,8195	29,3211	29,7876	28,7685	29,0553	28,4804	29,5074	29,2418	29,0776	28,464	28,5757	28,519	29,7873
14	3	59,9	20,925	3311600000	76	AT3G05590.1;AT3G05590.3;AT3G05590.2;AT2G47570.1	AT3G05590.1;AT3G05590.3;AT3G05590.2	1768	27,3973	25,5976	26,1127	25,7928	26,1755	25,9513	25,6638	24,9342	25,664	26,2201	26,8622	26,308	26,2954	26,2523	26,2434	24,6519	25,0441	24,9006	23,4812	25,33
6	6	23,3	28,952	1500800000	70	AT3G05625.1;AT3G05625.2	AT3G05625.1;AT3G05625.2	1770	25,7066	25,0957	24,9014	24,7521	25,4398	25,3361	25,5454	25,1184	21,5824	25,3458	24,2562	25,3032	25,5948	25,3106	21,5891	23,3476	24,2883	22,5069	23,8647	24,0973
24	24	64,6	73,453	43356000000	673	AT3G05900.1;AT3G05900.2	AT3G05900.1;AT3G05900.2	1773	27,8942	28,0245	27,8819	28,0098	27,9972	28,093	27,8972	28,2338	27,8938	27,9098	28,2891	27,9165	28,0315	27,9765	28,0802	27,5376	27,169	27,0259	27,3533	27,4582
15	15	56,6	46,326	7216600000	298	AT3G05910.1;AT3G05910.2;AT5G26670.4;AT5G26670.3;AT5G26670.2;AT5G26670.1	AT3G05910.1;AT3G05910.2	1774	26,298	25,3797	26,0787	25,6604	26,3178	26,2004	26,2636	26,137	26,4309	25,9639	25,3998	25,9954	26,249	25,4683	26,663	25,9829	26,6342	26,8891	26,3133	26,3669
11	11	22,5	76,603	1123100000	95	AT3G05970.1	AT3G05970.1	1775	23,8444	22,2182	24,168	23,7535	24,1803	24,0267	24,5099	23,5536	23,4091	23,5009	23,9705	24,0384	24,2515	24,5245	24,3252	24,8624	24,7285	24,8188	24,4521	24,9792
12	12	75,6	21,445	14662000000	290	AT3G06050.1;AT3G06050.2	AT3G06050.1	1776	27,1472	26,993	26,8596	26,992	26,5011	27,131	26,605	27,4227	27,0379	27,1315	27,1169	26,7466	26,8555	26,9532	26,5845	26,6979	27,1321	27,4222	27,4322	27,3404
31	31	60,9	65,795	18591000000	465	AT3G06350.1	AT3G06350.1	1778	27,0546	26,8722	27,0079	27,0411	26,8501	26,7304	26,7961	26,9926	26,9366	26,7792	27,354	26,7567	26,9706	27,1122	26,9268	27,1333	27,1052	27,479	26,9174	27,0718
6	6	23,2	41,446	2572800000	107	AT3G06483.1	AT3G06483.1	1780	25,5984	25,858	25,2947	25,5	25,5147	25,9806	25,8082	25,8543	26,3107	25,6505	25,3815	25,0607	25,3448	25,7526	25,7511	26,2019	26,1145	26,0385	26,4202	25,7977
23	23	61,3	54,34	16757000000	492	AT3G06580.1	AT3G06580.1	1782	26,526	26,7349	26,5955	26,8553	26,7804	26,6315	26,7712	26,5839	26,7873	26,8275	26,9	26,5547	26,4245	26,5478	26,6391	26,8018	26,7905	27,2258	27,104	26,8182
32	8	61,8	65,813	75379000000	943	AT3G06650.2;AT3G06650.1	AT3G06650.2;AT3G06650.1	1783	28,7299	28,5331	28,55	28,1125	28,3744	28,5071	28,4922	28,5934	28,6703	28,5254	28,2682	28,5382	28,4906	28,3423	28,6819	28,2409	28,5306	28,2943	28,5777	28,7968
4	4	6,1	97,289	164380000	31	AT3G06670.1;AT3G06670.2	AT3G06670.1;AT3G06670.2	1784	22,2962	22,0056	21,7884	21,8513	22,0967	22,1452	21,9137	22,2366	21,7584	23,1814	22,7944	23,5656	22,2945	21,9049	22,016	22,386	23,3192	22,659	23,1802	22,9945
2	2	19,7	7,0249	1044600000	19	AT3G06700.3;AT3G06700.2;AT3G06700.1;AT3G06680.3;AT3G06680.2;AT3G06680.1	AT3G06700.3;AT3G06700.2;AT3G06700.1;AT3G06680.3;AT3G06680.2;AT3G06680.1	1785	23,002	23,19	21,8217	22,8543	22,9597	24,8904	23,475	21,9437	23,1619	22,327	22,8079	26,9731	22,6145	26,5286	22,8373	27,2256	25,5905	23,0003	24,5226	25,0706
19	13	55,1	58,644	8719400000	217	AT3G06720.2;AT3G06720.1	AT3G06720.2;AT3G06720.1	1786	26,5347	25,7966	26,2738	26,6082	26,6978	26,4932	26,5337	26,6232	26,6393	26,1026	25,9729	26,3702	26,3704	26,5035	26,8381	26,7491	25,8392	25,6233	26,0078	26,5635
4	3	10,9	39,222	1619600000	45	AT3G06770.4;AT3G06770.3;AT3G06770.1;AT3G06770.2;AT3G06770.5	AT3G06770.4;AT3G06770.3;AT3G06770.1;AT3G06770.2;AT3G06770.5	1787	25,8296	25,4534	26,2741	25,4059	25,1133	25,6158	25,8212	25,0978	25,0299	23,2118	26,3359	25,1735	26,0751	25,4595	25,1189	24,3496	22,7715	23,8222	26,2808	23,4444
6	6	15,7	52,706	1023000000	106	AT3G06850.2;AT3G06850.1	AT3G06850.2;AT3G06850.1	1790	23,6625	23,6157	23,9659	22,8947	24,18	24,036	24,18	23,6744	24,6832	24,0835	22,8761	23,4535	24,3661	23,6041	23,8545	23,7411	24,951	23,7259	24,4319	24,9838
25	25	45,2	78,839	8021000000	321	AT3G06860.1	AT3G06860.1	1791	25,7752	25,8862	26,2181	25,7593	26,0949	25,9245	25,993	25,7097	26,1516	25,8187	25,617	25,6933	25,9094	25,9362	26,1093	26,0823	25,9829	26,029	26,5651	25,6051
9	8	22,3	59,786	3008200000	120	AT3G06930.1;AT3G06930.2	AT3G06930.1;AT3G06930.2	1792	24,7214	25,2953	25,5031	25,1101	25,3549	25,158	25,3067	25,2827	25,4592	25,4357	24,3973	25,5142	24,9094	25,3061	25,8547	23,1332	24,9715	23,1286	22,7636	25,2608
26	26	40,6	113,96	12452000000	472	AT3G07100.1	AT3G07100.1	1795	26,4904	26,2632	26,4673	26,2443	26,6054	26,1692	26,2346	26,2618	26,415	26,5815	26,3492	26,3164	26,1508	26,5888	26,6096	26,5812	26,6839	26,5195	26,9094	26,7561
12	6	51	23,466	13381000000	211	AT3G07110.1;AT3G07110.2	AT3G07110.1;AT3G07110.2	1796	27,0314	27,6871	27,2532	27,6789	27,6113	27,479	26,9976	26,7349	27,8292	28,3091	26,8507	27,7884	27,4413	27,9209	27,7719	27,3738	27,009	26,8667	27,6713	27,0991
4	4	27,6	22,682	429440000	40	AT3G07170.1;AT3G07170.2	AT3G07170.1;AT3G07170.2	1797	21,6111	23,9842	23,6634	22,4866	22,4692	23,6048	23,8998	23,4362	23,5533	24,4182	24,1564	24,7852	23,5908	22,8345	24,0178	23,5558	22,0129	21,7403	24,6546	22,4887
6	6	16,5	50,603	613310000	52	AT3G07320.1	AT3G07320.1	1799	24,5256	23,1962	21,8889	23,1504	22,3696	24,1518	24,4916	24,2936	23,083	22,3885	24,7513	23,6446	23,8978	22,523	23,1939	23,2279	25,2378	25,5863	24,745	24,6967
3	3	10,3	27,926	6484200000	81	AT3G07390.1;AT3G07390.2	AT3G07390.1	1800	27,7325	27,1061	27,6574	27,3246	26,4625	27,6435	27,4172	27,2809	26,9822	26,7203	27,3616	26,7533	26,99	26,6497	26,5885	26,5906	26,3022	26,2108	26,8679	26,5939
4	2	23,7	19,438	867700000	17	AT3G07460.1;AT3G07460.2	AT3G07460.1;AT3G07460.2	1801	23,0138	23,6727	22,8229	26,0624	23,1765	22,2505	23,0753	25,8045	22,4547	22,6181	26,2911	26,4643	21,5828	23,647	25,969	22,729	25,6269	22,3399	26,0525	22,6724
5	3	24,8	17,386	1942600000	28	AT3G07470.3;AT3G07470.2;AT3G07470.1	AT3G07470.3;AT3G07470.2;AT3G07470.1	1802	26,4884	23,79	26,5174	26,3413	23,0282	26,5637	25,353	26,9508	26,6623	26,6684	27,087	22,5439	27,1143	23,1417	21,8794	22,5409	22,9443	23,211	26,2774	24,7599
4	4	29,6	17,602	5889700000	51	AT3G07480.1	AT3G07480.1	1803	26,9993	27,3862	27,2094	26,953	27,0774	27,4809	27,7189	27,6234	27,0252	27,4378	26,5891	27,0044	26,3754	26,7184	22,3665	26,8126	22,6665	23,695	22,8845	26,685
7	5	22	42,115	1397800000	70	AT3G07630.3;AT3G07630.2;AT3G07630.1	AT3G07630.3;AT3G07630.2;AT3G07630.1	1805	24,9869	24,7119	24,8187	25,2754	25,613	24,8128	24,8115	24,8085	25,344	25,0513	21,8525	22,0554	24,6238	25,0156	25,111	23,3617	23,3775	23,2757	23,1143	21,8718
5	5	27,4	27,028	855420000	119	AT3G07640.1	AT3G07640.1	1806	23,5788	23,4239	24,0996	22,2622	23,5346	23,9726	24,2808	23,7711	23,6734	23,6849	22,9342	22,8445	23,7924	23,6185	23,9602	23,1712	23,813	24,3438	24,1994	24,4809
11	11	19,9	90,075	869570000	63	AT3G07660.1	AT3G07660.1	1807	24,7801	24,835	24,4297	25,131	24,4115	22,7003	24,0403	23,8986	24,8001	23,6852	22,435	22,2826	22,9806	23,3105	22,8969	22,2821	24,005	25,5022	23,6193	25,0333
15	15	42,9	57,613	4795000000	226	AT3G07670.1;AT3G07670.2	AT3G07670.1;AT3G07670.2	1808	26,3038	26,1597	25,9188	25,0763	25,9307	26,0009	26,1811	25,0288	25,6832	25,3521	26,1236	25,7652	25,1539	25,1707	25,8988	26,0081	26,2088	25,9109	25,3579	25,4755
17	17	64,4	35,685	10033000000	242	AT3G07720.1	AT3G07720.1	1809	26,8916	26,8255	27,033	26,5057	26,3031	26,9467	27,0537	26,9251	26,9266	26,9874	26,7308	26,5423	27,0462	26,0031	25,8496	26,4596	25,553	26,74	23,012	26,1998
5	5	23,1	29,962	282160000	46	AT3G07750.2;AT3G07750.1	AT3G07750.2;AT3G07750.1	1810	23,1857	23,6614	22,5146	22,7784	22,7938	22,6207	23,5355	22,2937	22,6451	22,9584	23,0616	22,1723	22,8656	22,3853	22,9377	23,2296	23,8995	23,5885	23,4473	22,5691
37	30	56,8	90,566	13804000000	509	AT3G07770.3;AT3G07770.2;AT3G07770.1	AT3G07770.3;AT3G07770.2;AT3G07770.1	1811	26,6458	26,7425	26,6647	26,5091	26,3578	26,5929	26,6649	26,642	26,7316	26,8008	25,7445	26,2258	26,4397	26,5183	26,7824	26,7361	26,8309	27,1507	26,7876	26,717
3	3	23,3	27,231	562820000	28	AT3G07880.1	AT3G07880.1	1814	24,6999	22,8501	24,811	22,1264	22,792	22,2853	24,4168	22,0927	24,4328	23,0765	24,5259	24,8599	24,1469	23,3117	22,8289	24,9361	24,5862	24,4714	23,6327	25,0816
9	9	27,5	41,917	1544900000	159	AT3G08010.1	AT3G08010.1	1815	25,1038	24,4722	25,1636	24,2341	23,9795	24,4035	24,6272	24,4838	23,9527	23,9293	24,2973	23,8078	24,3317	23,3803	24,0336	24,6046	25,1715	25,0154	25,0275	24,5666
19	19	81,1	34,7	83708000000	810	AT3G08030.2;AT3G08030.1	AT3G08030.2;AT3G08030.1	1816	28,7577	28,5876	28,8154	28,7478	28,7451	28,6581	28,6152	28,8506	28,5661	28,4756	29,2544	28,8343	28,8462	28,6709	28,7882	29,2642	29,1148	29,2267	29,2155	28,7768
73	17	55,6	193,27	117780000000	1972	AT3G08530.1	AT3G08530.1	1817	27,9509	28,156	28,1731	28,1747	28,3772	28,0124	27,836	28,2799	28,3669	28,2906	28,2666	28,4834	28,3784	28,5592	28,5815	28,1481	28,4312	28,1141	28,4521	28,4354
14	9	31,8	41,475	13851000000	386	AT3G08580.2;AT3G08580.1;AT4G28390.2;AT4G28390.1	AT3G08580.2;AT3G08580.1	1818	26,6411	26,5263	26,7532	26,0398	27,996	25,8565	26,0689	23,0207	27,1048	25,9431	27,0601	27,4969	26,6089	27,7515	27,3212	26,7223	27,2366	24,2418	24,9443	27,3805
42	29	86,4	60,763	77233000000	854	AT3G08590.2;AT3G08590.1	AT3G08590.2;AT3G08590.1	1819	29,1565	28,9236	29,1952	29,042	29,2134	29,0294	29,3366	29,109	28,9358	29,2293	28,8109	28,9384	28,8045	28,9241	29,3574	29,3595	29,3142	29,3621	29,383	29,1807
13	13	40,7	26,228	74215000000	479	AT3G08740.1	AT3G08740.1	1821	29,9805	29,6532	29,5737	29,5067	29,14	29,3375	29,3468	29,7127	29,2571	29,2268	29,8554	29,2845	29,5598	29,4022	29,2217	29,1647	29,0535	29,0094	29,1554	28,7765
4	4	8	92,952	215700000	17	AT3G08840.6;AT3G08840.3;AT3G08840.10;AT3G08840.8;AT3G08840.5;AT3G08840.9;AT3G08840.2;AT3G08840.7;AT3G08840.12;AT3G08840.13;AT3G08840.4;AT3G08840.11;AT3G08840.1	AT3G08840.6;AT3G08840.3;AT3G08840.10;AT3G08840.8;AT3G08840.5;AT3G08840.9;AT3G08840.2;AT3G08840.7;AT3G08840.12;AT3G08840.13;AT3G08840.4;AT3G08840.11;AT3G08840.1	1823	24,5499	21,7592	23,1739	22,4161	22,9989	22,4633	21,5334	24,3245	21,3185	22,2334	24,1588	23,4435	22,8107	24,0791	21,602	24,5358	22,6757	23,532	23,134	22,2029
16	16	40,5	72,781	4508700000	203	AT3G08947.1;AT3G08947.2	AT3G08947.1;AT3G08947.2	1825	25,2488	25,3125	25,317	25,4519	24,2674	25,6498	25,8198	25,0893	25,5071	25,6103	25,6717	25,7952	25,6257	26,1142	25,3271	25,5339	26,0539	25,9077	26,1126	26,0706
3	3	6,9	113,97	188230000	52	AT3G08960.3;AT3G08960.2;AT3G08960.1	AT3G08960.3;AT3G08960.2;AT3G08960.1	1826	22,8058	22,7688	23,1261	23,2276	22,9847	23,0378	22,4979	22,6828	22,5961	22,9595	23,6888	23,6449	22,4062	22,8511	22,8346	23,0773	22,6392	22,618	23,2559	23,3272
19	5	72,8	34,133	147470000000	866	AT3G09200.1;AT3G09200.2;AT2G40010.1	AT3G09200.1;AT3G09200.2;AT2G40010.1	1829	29,9492	29,8456	29,8823	29,7345	30,427	29,8761	29,7682	29,3664	29,991	29,8614	29,553	29,6404	29,3424	29,9507	30,1336	30,0262	30,3796	30,0716	30,035	30,3951
18	15	50	59,72	18961000000	369	AT3G09260.1;AT1G66270.1;AT1G66280.1	AT3G09260.1	1831	27,7193	27,2688	26,3139	27,4133	27,3947	27,1106	27,7375	27,0861	27,4736	26,9388	27,5427	26,9119	26,8134	27,6053	27,4141	27,1472	27,3575	25,8645	27,2756	26,9473
10	9	32,1	51,956	2209800000	122	AT3G09300.1;AT5G02100.3;AT5G02100.1;AT5G02100.2	AT3G09300.1;AT5G02100.3;AT5G02100.1	1832	25,0814	25,5005	25,3384	25,5663	22,6516	25,0099	25,2973	25,201	25,515	25,8481	25,8191	25,3023	25,2418	25,3432	25,2993	25,6393	26,0919	25,9575	26,2431	25,969
60	23	85,2	71,147	119110000000	1259	AT3G09440.4;AT3G09440.3;AT3G09440.2;AT3G09440.1	AT3G09440.4;AT3G09440.3;AT3G09440.2;AT3G09440.1	1834	29,0903	28,9805	29,1125	29,0334	29,177	29,1697	29,1397	29,1485	29,2188	29,0532	29,1192	28,8017	29,1322	28,9612	28,9869	28,8483	28,9902	28,8724	28,9285	28,7302
7	4	39,8	14,285	6441900000	95	AT3G09500.1;AT3G55170.4;AT3G55170.3;AT3G55170.5;AT3G55170.2;AT3G55170.1	AT3G09500.1	1835	27,215	27,1395	27,5435	26,1862	27,415	20,8745	24,9965	22,3779	27,0046	26,8521	27,1829	27,6611	27,1333	27,1649	27,3965	26,2204	25,5498	25,2467	26,3574	26,0607
26	10	56,7	44,702	298040000000	1465	AT3G09630.1;AT3G09630.2	AT3G09630.1;AT3G09630.2	1836	30,1904	30,1487	30,1162	30,1604	30,4737	30,2454	30,0142	29,8795	30,2864	30,337	30,2412	30,305	29,9832	30,4407	30,4455	30,0206	30,0276	29,9124	29,7359	30,6741
16	8	44,1	40,575	5145900000	110	AT3G09810.1	AT3G09810.1	1837	25,7649	26,1276	26,3453	26,2201	26,2609	26,2971	25,7577	26,5616	25,9886	26,2431	26,3611	26,2605	26,5236	26,1968	26,4092	26,4737	25,9326	26,434	25,6305	26,1267
33	16	88,7	37,836	399480000000	2053	AT3G09820.1;AT3G09820.2	AT3G09820.1;AT3G09820.2	1838	30,608	30,6924	30,5867	30,763	30,3858	30,6389	30,6925	30,7299	30,5871	30,5419	30,6511	30,4141	30,5924	30,6888	30,4267	30,6659	30,8763	30,7314	30,8755	31,0052
76	19	89,2	89,392	281470000000	2455	AT3G09840.1	AT3G09840.1	1839	29,5733	29,5422	29,6195	29,5069	29,5321	29,5751	29,6733	29,6422	29,6108	29,5298	29,4568	29,5571	29,5644	29,5424	29,5932	29,6394	29,7209	29,4834	29,4719	29,4407
5	5	16,2	34,425	738070000	22	AT3G09970.1;AT3G09970.2	AT3G09970.1	1841	22,6737	26,2672	25,54	23,7361	25,4789	23,2602	22,1539	25,4315	23,6295	23,2642	24,796	25,3089	22,1066	24,7985	23,3836	23,1103	22,92	25,7377	24,9882	23,8567
17	17	39	64,634	2502000000	173	AT3G10050.1	AT3G10050.1	1844	24,3964	24,4698	24,818	25,6344	25,5573	23,7927	26,183	24,9104	25,958	24,8614	23,9814	24,7818	24,6582	24,6037	25,205	24,6368	25,729	25,2875	25,1586	25,1044
12	12	48,3	24,504	35516000000	328	AT3G10060.1	AT3G10060.1	1845	28,2154	28,371	28,4248	28,0312	27,9428	28,4676	28,2591	28,5347	28,2591	28,4478	28,2521	27,8939	28,5068	27,8961	28,0351	28,372	28,2029	28,4623	27,8984	28,073
6	6	50	7,3705	34093000000	246	AT5G03850.1;AT3G10090.1	AT5G03850.1;AT3G10090.1	1846	28,4901	28,9359	28,4636	28,9544	28,8842	29,2074	29,0194	28,5387	28,8727	28,8428	27,541	29,1303	27,9394	28,4779	28,8267	28,9179	28,846	28,475	28,5314	28,3988
8	8	19,5	68,92	1762000000	87	AT3G10160.1	AT3G10160.1	1847	24,278	25,2719	24,9161	24,3793	23,2756	23,6638	25,0895	24,9328	24,2662	25,2117	24,5931	24,7846	24,4643	24,6681	23,8092	24,8549	25,3839	26,0245	25,2913	23,4867
6	6	40,7	27,33	718280000	37	AT3G10220.1	AT3G10220.1	1848	21,6236	22,8266	24,8403	25,1376	23,9415	25,1756	22,6253	25,2514	25,1078	24,8413	24,5764	21,8601	25,4858	24,2157	21,3531	24,7227	21,5616	25,0636	25,6447	25,192
9	9	35	44,753	6610000000	209	AT3G10350.1;AT3G10350.2;AT5G60730.1	AT3G10350.1;AT3G10350.2	1851	25,5995	26,1747	25,9423	26,3395	26,444	26,1446	26,3796	26,3787	26,1599	26,4529	25,9846	26,1939	26,1788	25,7233	25,9448	26,4811	26,5389	26,5671	26,7182	26,2794
8	8	11	116,6	178410000	31	AT3G10380.1;AT3G10380.2	AT3G10380.1;AT3G10380.2	1852	22,2535	23,0809	22,0066	23,2277	23,5327	20,8146	21,839	21,7549	21,1824	22,126	22,6746	21,7286	21,8764	21,5234	21,2531	23,5272	21,7255	23,7111	23,0786	24,4707
14	14	33,7	57,301	4830400000	189	AT3G10410.1	AT3G10410.1	1853	25,0657	26,3427	25,9091	26,0976	25,8982	25,7068	26,0015	25,6775	26,2424	26,3353	25,8311	25,9468	26,058	26,2849	26,0638	25,9064	26,056	25,3603	25,1355	25,9312
13	13	81	17,871	9199600000	215	AT3G10520.1	AT3G10520.1	1856	26,8968	26,2193	26,9009	26,5571	26,9654	26,7411	27,0334	26,5734	27,2708	27,2126	26,2766	26,7356	27,3211	26,5442	26,7981	26,4757	26,1443	26,9514	26,7278	26,812
8	8	7,9	135,93	621570000	54	AT3G10650.2;AT3G10650.1	AT3G10650.2;AT3G10650.1	1858	24,116	23,097	23,8435	23,0195	24,2987	24,2055	25,0364	23,8107	23,6398	24,0897	24,1155	22,7723	24,684	22,5349	24,5913	22,4724	23,168	24,9813	23,9751	24,7975
13	13	37,9	36,931	22193000000	377	AT3G10670.1	AT3G10670.1	1859	27,4807	27,0774	27,1151	27,2623	27,4276	27,8454	27,6676	27,6515	27,267	27,4313	27,8768	27,418	27,5149	27,5724	27,1804	27,2797	28,1569	27,5269	28,0636	27,3416
8	8	16	104,54	195700000	33	AT3G10690.1	AT3G10690.1	1860	22,0168	23,2994	23,2253	23,3199	23,9171	22,9962	22,5494	22,8237	22,6136	22,4254	22,5159	22,652	23,726	22,0504	22,982	23,8559	22,5748	23,9875	23,4171	23,7099
18	18	38,3	75,044	5437300000	284	AT3G10740.3;AT3G10740.1;AT3G10740.4;AT3G10740.2	AT3G10740.3;AT3G10740.1;AT3G10740.4;AT3G10740.2	1863	26,1008	25,6766	25,7821	25,147	25,3203	25,9339	25,5042	25,6391	25,5925	25,2871	25,8107	25,1963	25,8484	25,8485	25,9878	25,317	25,664	26,4473	26,0942	26,2313
13	13	86,4	28,791	32939000000	498	AT3G10850.1	AT3G10850.1	1864	27,8389	27,8398	27,876	27,7218	27,7631	27,7881	27,8186	27,905	27,7071	27,6431	27,9115	27,6278	27,5705	27,6917	27,5772	27,8845	28,0857	28,509	28,1274	28,2825
13	13	58,7	25,344	34034000000	432	AT3G10920.2;AT3G10920.1	AT3G10920.2;AT3G10920.1	1866	27,6763	27,4715	27,135	27,8504	27,2875	27,4376	27,2097	27,9771	27,9058	28,1758	27,7776	27,8438	27,7647	28,117	27,081	28,0082	27,8198	28,6808	27,9747	27,9078
7	7	32,3	32,087	4130900000	152	AT3G10940.1	AT3G10940.1	1867	26,0258	25,7507	25,9815	25,6075	25,929	25,9583	25,9723	25,9038	25,4681	25,9546	25,8761	25,3367	25,645	25,8113	25,7485	26,0899	25,5565	25,7882	26,1574	25,6326
71	15	51,6	193,24	13456000000	339	AT3G11130.1	AT3G11130.1	1869	26,5471	26,6317	26,7347	26,7599	26,7526	26,495	26,7928	26,691	26,8108	26,5348	26,8509	26,7682	26,9044	26,7907	26,9993	26,93	27,0991	26,6176	26,9044	26,6831
3	3	21	26,808	282010000	58	AT3G11200.2;AT3G11200.1	AT3G11200.2;AT3G11200.1	1870	22,0722	22,279	22,4471	22,9245	23,7883	22,8336	21,9184	22,2374	22,4515	21,6459	21,7532	21,7318	22,3227	22,1406	21,8377	21,3433	22,287	23,7242	22,9208	23,055
16	2	62,8	34,39	1132700000	52	AT3G11250.1	AT3G11250.1	1872	25,0071	24,7108	24,7445	23,3257	24,6349	25,1717	25,5977	24,2757	24,9924	25,913	23,762	24,7448	24,2969	25,2561	24,6594	24,1514	26,1252	24,7103	25,0872	26,479
18	18	72,4	32,714	18827000000	273	AT3G11400.1;AT3G11400.2;AT5G06000.1	AT3G11400.1;AT3G11400.2	1874	27,6499	27,6321	27,6008	27,4607	27,7756	27,6375	27,922	27,6427	27,6433	27,2781	27,5181	27,217	27,5906	27,2975	27,4827	25,4978	27,6785	27,7263	27,2768	27,4953
13	10	24,6	73,989	2103100000	74	AT3G11450.1	AT3G11450.1	1875	25,4377	25,3444	22,6769	22,3016	25,6851	25,369	25,8454	25,661	25,5422	25,743	25,1777	25,5377	25,5155	24,6945	26,1087	24,8788	26,1145	25,0013	24,3121	25,8151
11	1	49,3	16,273	13882000000	12	AT3G11510.1	AT3G11510.1	1877	29,801	23,0794	29,6783	29,4844	22,5729	22,4443	29,1081	22,736	21,9262	29,5533	29,4843	29,7318	23,2826	29,8232	23,3495	28,7806	23,0455	23,4683	22,6901	28,3872
23	10	64,3	29,092	550970000000	1475	AT3G11630.1	AT3G11630.1	1878	31,5223	31,4473	31,3759	31,3556	31,3431	31,615	31,5998	31,5159	31,3082	31,3533	31,6242	31,226	31,3276	31,3713	31,2938	31,6133	31,5795	31,5664	31,7197	31,2748
39	39	71,9	70,887	54013000000	957	AT3G11710.1	AT3G11710.1	1879	27,7027	27,6311	27,7203	27,7645	27,8422	27,5157	27,6927	27,7011	27,7796	27,9278	27,7218	27,8843	27,8407	27,8005	27,9683	27,4727	27,4877	27,699	27,9117	27,3205
2	2	17,1	16,28	239650000	43	AT3G11750.1	AT3G11750.1	1880	22,543	22,7265	23,0813	23,3318	22,5472	22,8084	23,1026	21,8823	23,338	22,1218	22,786	22,187	23,6821	22,8829	22,5806	22,1699	23,4807	23,646	23,7972	23,5881
31	31	65,9	59,776	42502000000	746	AT3G11830.1;AT3G11830.2	AT3G11830.1;AT3G11830.2	1882	27,5566	27,6048	27,5498	27,6413	27,7006	27,5345	27,7	27,6814	27,6913	27,7816	27,5473	27,623	27,6411	27,6859	27,6429	27,4081	27,8277	27,5451	28,0091	27,8286
52	21	50,1	130,52	3651400000	190	AT3G11910.4;AT3G11910.2;AT3G11910.3;AT3G11910.1	AT3G11910.4;AT3G11910.2;AT3G11910.3;AT3G11910.1	1883	25,6139	25,0331	25,9429	25,258	24,505	25,8049	26,0669	25,0912	24,345	25,2408	24,7036	24,6063	25,1553	26,3611	25,4615	24,2173	26,1718	24,8416	25,3222	25,539
7	7	45,7	21,457	2120100000	66	AT3G11930.1;AT3G11930.2;AT3G11930.4;AT3G11930.3	AT3G11930.1;AT3G11930.2;AT3G11930.4;AT3G11930.3	1884	24,9757	25,7781	22,6837	25,9723	23,5425	21,6458	23,4315	22,0941	25,0198	22,6842	25,6518	26,292	25,6237	26,233	26,0369	26,2597	26,8965	26,8803	26,5973	25,7139
11	2	43,5	22,921	16051000000	90	AT3G11940.2;AT3G11940.1	AT3G11940.2;AT3G11940.1	1885	28,3517	28,7753	28,2558	28,8934	29,3217	28,3299	28,3754	28,1969	28,4473	28,7814	28,7037	28,5539	28,1935	28,6827	28,6871	28,9897	29,2946	29,4838	29,1968	29,0286
17	17	54,4	40,184	5491800000	150	AT3G12050.1;AT3G12050.2	AT3G12050.1;AT3G12050.2	1886	26,8933	26,6092	26,484	26,8582	26,1287	26,8919	26,6047	26,477	26,7596	25,4948	26,1225	25,298	26,3096	26,7601	26,1845	27,0574	27,4518	27,2347	26,9812	26,9547
10	10	21,3	64,489	5439500000	197	AT3G12080.2;AT3G12080.1	AT3G12080.2;AT3G12080.1	1887	26,0848	26,5803	26,1262	26,3744	26,2326	25,9605	26,037	26,0996	25,7196	26,3663	25,8476	26,2767	26,1502	26,0486	26,196	26,1917	25,5209	25,1989	25,7652	23,7732
28	2	67,4	41,674	399630000	28	AT3G12110.1;AT2G42170.4;AT2G42170.2;AT2G42170.3;AT2G42170.1	AT3G12110.1	1888	25,445	25,0415	24,8323	25,5174	23,0412	22,6409	22,8354	22,8214	22,5787	25,3522	23,7026	23,0974	21,7979	22,3179	22,8291	24,9631	22,4538	23,6172	23,653	22,4241
3	3	23,8	25,952	687910000	54	AT3G12130.1;AT3G12130.2	AT3G12130.1;AT3G12130.2	1889	23,9649	23,4841	24,0464	23,7817	23,1991	23,7283	23,5751	23,5364	23,8716	23,3842	24,5533	25,3452	23,8918	23,6492	23,9747	22,4042	24,4228	25,332	24,3076	24,808
11	11	55,7	35,808	8496100000	191	AT3G12145.1	AT3G12145.1	1890	26,8037	26,7487	27,1894	27,0314	26,7187	27,3727	26,6761	27,242	27,0067	26,0536	26,8671	26,3369	26,8909	26,8792	26,5518	27,2036	27,1803	28,5347	27,868	27,1276
18	18	77,6	31,589	87914000000	973	AT3G12290.1	AT3G12290.1	1894	28,4529	28,4292	28,6445	28,4315	28,3405	28,5002	28,6146	28,416	28,2882	28,1931	28,4493	28,462	28,6284	28,4281	28,5145	28,3764	28,7664	28,8126	28,433	28,6792
11	7	68,5	21,982	24597000000	258	AT3G12390.1	AT3G12390.1	1896	28,1301	27,9448	28,0899	27,9404	27,9494	27,8921	27,7499	27,8257	27,9225	27,556	27,9127	27,6407	28,3483	28,276	27,6005	27,8213	27,7877	27,8757	28,1715	27,7512
11	11	88,6	17,482	9881900000	201	AT3G12490.1;AT3G12490.2	AT3G12490.1;AT3G12490.2	1899	26,7853	27,1402	26,7124	27,2909	26,9899	27,2108	27,1737	27,0913	27,0754	26,7071	27,2672	25,343	26,4123	27,4463	26,4919	25,5651	27,6236	27,2265	26,8454	26,3484
15	14	36,7	64,303	4052800000	174	AT3G12670.1;AT4G20320.3;AT4G20320.6;AT4G20320.5;AT4G20320.4;AT4G20320.2;AT4G20320.1	AT3G12670.1	1902	24,3374	26,1468	24,954	25,9388	25,9499	26,0924	25,8431	25,7581	26,0401	26,2763	25,2608	26,3442	25,0398	25,9684	25,8134	26,1642	26,8644	25,6712	26,3118	25,306
43	26	80,5	50,111	3224400000000	8514	AT3G12780.1	AT3G12780.1	1903	32,8036	32,9343	32,8537	32,899	32,8816	32,9291	32,937	33,0269	32,8942	32,8799	33,0497	32,817	32,854	32,8732	32,897	33,2291	33,1876	33,3236	33,1608	32,9179
11	11	37,9	31,796	14500000000	304	AT3G12800.1;AT2G07640.1	AT3G12800.1	1904	27,0328	26,7953	26,952	27,0038	26,9318	27,3224	26,8985	27,3845	26,6244	26,8962	26,857	26,923	27,2312	26,3322	27,0059	26,9072	26,4538	27,1891	26,9283	26,6555
8	7	21,6	67,136	891310000	48	AT3G13060.6;AT3G13060.3;AT3G13060.4;AT3G13060.2;AT3G13060.1;AT3G13060.5;AT5G58190.1;AT5G58190.2	AT3G13060.6;AT3G13060.3;AT3G13060.4;AT3G13060.2;AT3G13060.1;AT3G13060.5	1907	24,767	24,39	25,0613	22,2215	24,7357	23,1028	22,3117	22,4487	24,7459	25,5597	24,6136	25,1021	22,0592	23,4332	23,2375	25,6039	26,2245	27,2456	23,5031	24,9832
4	4	16,1	42,72	498000000	71	AT3G13110.1	AT3G13110.1	1908	23,41	23,4472	23,3865	22,6233	22,861	22,9783	23,2926	23,3969	23,5732	22,329	23,9719	22,0078	23,2921	22,093	22,7648	23,3302	23,7977	22,9903	23,818	23,944
3	3	15,2	20,837	6743000000	106	AT3G13120.3;AT3G13120.2;AT3G13120.1	AT3G13120.3;AT3G13120.2;AT3G13120.1	1909	27,4353	27,1179	27,2034	26,6938	26,5002	27,1878	27,059	27,3738	27,3495	27,0348	27,0334	26,8053	27,1629	26,4476	26,5172	26,7948	26,6403	26,7371	27,1439	26,429
8	8	18	44,927	430320000	97	AT3G13160.1	AT3G13160.1	1910	21,8668	22,7891	23,2571	23,1004	21,7317	22,4791	22,3741	22,6264	22,5902	22,9465	22,0488	22,0163	22,5377	23,0428	23,1388	23,033	23,5942	22,3296	23,6667	24,2696
6	6	25,7	45,272	2574400000	116	AT3G13235.3;AT3G13235.2;AT3G13235.1	AT3G13235.3;AT3G13235.2;AT3G13235.1	1913	24,8717	25,2567	25,308	25,431	24,6514	24,9985	25,0999	24,8928	25,0136	25,48	25,1801	25,2215	25,5841	24,6758	21,7411	25,2067	25,818	26,2342	26,2484	26,1972
42	36	48,8	145,72	8767200000	467	AT3G13300.1;AT3G13300.2;AT3G13300.3	AT3G13300.1;AT3G13300.2;AT3G13300.3	1915	25,8185	25,493	25,9767	25,9755	25,9042	25,663	25,7735	25,9904	25,6433	25,7625	26,4494	25,8643	26,0815	25,6693	26,1114	25,5479	25,9659	26,2242	25,519	25,7281
13	13	9,1	202,94	673740000	61	AT3G13330.1	AT3G13330.1	1916	23,3856	22,476	22,3429	21,5959	24,9008	24,326	22,5467	23,9837	24,3075	21,9111	23,4636	24,7031	23,9144	24,449	24,329	25,1283	23,3032	26,7007	23,5464	25,3387
17	15	37,5	72,196	4133300000	179	AT3G13460.2;AT3G13460.4;AT3G13460.1;AT3G13460.3	AT3G13460.2;AT3G13460.4;AT3G13460.1;AT3G13460.3	1918	25,7596	25,9289	25,2573	25,764	25,938	25,1966	25,9451	24,9338	25,3878	25,5133	25,413	25,8602	24,9322	25,6512	26,1574	25,7217	25,7363	26,5904	23,6412	26,6636
62	14	80	63,341	46040000000	457	AT3G13470.1	AT3G13470.1	1919	28,7145	28,7283	28,6743	28,9869	28,8062	28,6821	28,9242	29,0371	28,9426	28,823	28,3303	28,901	28,8859	28,6883	28,9138	28,354	28,7747	29,3941	29,0935	28,8917
29	29	47,3	67,587	13426000000	574	AT3G13490.1	AT3G13490.1	1920	26,5357	26,4725	26,5922	26,0364	26,5251	26,3865	26,6393	26,2752	26,488	26,0917	26,5324	26,2023	26,3463	26,0558	26,5001	26,5574	26,7589	26,6006	26,7803	26,6002
20	19	33,3	93,658	7331500000	255	AT3G13750.1	AT3G13750.1	1923	26,09	26,1415	26,133	26,4644	26,1564	25,9077	26,3039	26,2468	25,9005	25,5771	26,0192	25,8367	26,2464	26,2674	26,2149	26,2402	26,6092	26,3346	26,6147	25,894
4	4	8,6	58,299	418980000	29	AT3G13790.5;AT3G13790.4;AT3G13790.3;AT3G13790.2;AT3G13790.1;AT1G55120.4;AT1G55120.2;AT1G55120.3;AT1G55120.1	AT3G13790.5;AT3G13790.4;AT3G13790.3;AT3G13790.2;AT3G13790.1	1924	24,2479	22,774	24,482	23,6471	23,1415	24,0368	22,9935	24,6185	21,7762	23,7482	24,4212	23,2246	24,6264	22,6009	22,3745	22,8106	21,8245	25,3176	24,2411	24,3133
6	6	31,5	31,512	830320000	25	AT3G13800.3;AT3G13800.2;AT3G13800.4;AT3G13800.1	AT3G13800.3;AT3G13800.2;AT3G13800.4;AT3G13800.1	1925	25,5132	25,2505	24,6531	25,524	22,9189	24,8751	24,7809	25,2878	25,994	22,1404	22,2153	22,9311	23,3261	25,2753	24,4859	24,0329	23,8272	23,6262	23,532	24,5145
20	20	39,3	60,466	8409800000	363	AT3G13860.1	AT3G13860.1	1926	25,8643	26,1354	26,0864	26,1914	26,1512	25,4988	25,6161	25,5033	26,0954	26,1752	25,9533	26,5629	26,0488	26,2861	25,9267	26,3623	26,2616	26,6808	26,6359	26,4183
1	1	2,3	82,253	3130000000	29	AT3G13870.2;AT3G13870.1	AT3G13870.2;AT3G13870.1	1927	23,5855	26,885	23,8227	26,9149	27,7349	27,1857	27,0439	22,0109	22,7255	27,9299	23,2141	27,2376	26,9964	22,6796	22,524	27,4637	27,7631	23,5827	27,8087	27,8635
36	10	75,7	46,704	241670000000	1550	AT3G13920.1;AT3G13920.4;AT3G13920.3;AT3G13920.2;AT3G13920.5	AT3G13920.1;AT3G13920.4;AT3G13920.3;AT3G13920.2;AT3G13920.5	1928	30,4042	30,3802	30,3954	30,4169	30,362	30,1534	30,3886	30,3642	30,2377	30,1471	30,3849	30,3321	30,4381	30,2929	30,3927	30,2424	30,3079	30,0543	30,3932	30,1757
27	22	48,8	58,467	63794000000	833	AT3G13930.1	AT3G13930.1	1929	28,5489	28,5698	28,5729	28,6357	28,5962	28,3406	28,3411	28,6059	28,6489	28,8035	28,5934	28,5833	28,4804	28,6806	28,7553	28,0369	28,1144	27,9665	28,0348	28,3503
7	6	19,9	60,194	451770000	51	AT3G14010.4;AT3G14010.3;AT3G14010.2;AT3G14010.1;AT3G14010.5	AT3G14010.4;AT3G14010.3;AT3G14010.2;AT3G14010.1;AT3G14010.5	1930	23,6822	23,2497	23,1882	23,496	22,8747	23,2485	23,1325	23,6432	23,1117	22,8901	22,7456	22,8626	23,5354	21,9878	22,4004	24,1688	24,1057	24,6425	24,0315	23,5016
19	19	45,2	81,816	47900000000	789	AT3G14067.1	AT3G14067.1	1931	28,4937	28,1072	28,1843	27,9689	28,147	28,4472	28,19	28,2479	28,3636	28,2513	28,0455	28,1425	28,0341	28,0342	28,1754	29,0511	28,8072	28,742	28,967	28,6552
11	5	36,5	47,088	4049100000	155	AT3G14100.1	AT3G14100.1	1932	26,1732	25,8658	25,9684	25,6898	24,9924	25,6365	25,6122	25,6503	25,2037	25,4705	25,4029	24,7121	24,6959	25,7439	25,6684	24,8205	25,2858	25,3936	24,8452	25,2386
6	5	22,3	40,13	151320000	25	AT3G14150.2;AT3G14150.1;AT3G14150.7;AT3G14150.5;AT3G14150.6;AT3G14150.4;AT3G14150.3;AT3G14130.3;AT3G14130.1;AT3G14130.2;AT3G14130.4	AT3G14150.2;AT3G14150.1;AT3G14150.7;AT3G14150.5;AT3G14150.6;AT3G14150.4;AT3G14150.3;AT3G14130.3;AT3G14130.1	1933	23,5078	22,5971	23,6357	22,006	24,0759	22,6076	23,6807	22,6159	22,8011	21,8751	23,1038	22,9013	23,2673	22,1103	22,5589	22,9646	24,0062	23,5112	23,4519	22,9112
19	19	56,9	44,06	373940000000	1777	AT3G14210.1;AT3G14210.2	AT3G14210.1;AT3G14210.2	1935	30,4588	30,4408	30,7372	30,8454	30,0739	30,6594	30,3716	30,7421	30,3358	30,4367	30,8141	30,1251	30,5777	30,4724	30,3619	30,6625	30,4209	30,5965	30,8601	30,6456
3	3	8	82,583	331560000	26	AT3G14240.1	AT3G14240.1	1936	23,5581	24,1027	23,0814	23,5608	22,6224	23,8951	22,9576	23,6075	23,1748	22,7241	23,5879	21,8489	21,8644	23,7451	21,8843	22,1316	24,7291	24,2594	24,7839	23,8152
19	3	79,3	25,977	5451700000	107	AT3G14290.1	AT3G14290.1	1937	26,5068	26,6267	26,3497	26,862	27,1302	27,2137	26,5235	26,6369	26,9361	26,8598	22,728	26,74	26,9441	26,7647	27,1194	26,8934	27,5683	27,5758	27,3465	27,1887
14	14	30,4	64,255	14037000000	220	AT3G14310.1;AT1G53830.1	AT3G14310.1	1938	26,4831	26,2651	27,0601	27,146	27,0723	26,3608	25,0456	25,5065	26,287	26,1211	28,4295	27,5167	28,3616	27,6418	27,0174	27,0882	26,8412	26,8716	26,9027	27,7693
20	4	46,9	53,557	8858000000	146	AT3G14390.1	AT3G14390.1	1940	26,4578	26,6384	26,5749	26,7549	26,9309	26,8176	27,1127	27,0492	27,3007	27,1423	26,8251	26,7757	26,6881	26,7962	26,8533	27,2909	27,6212	26,9684	27,3683	27,4839
37	15	91,8	40,306	248130000000	1093	AT3G14415.1;AT3G14415.3;AT3G14415.2	AT3G14415.1;AT3G14415.3;AT3G14415.2	1941	30,5198	30,3288	30,5892	30,3748	30,4166	30,3898	30,3758	30,4183	30,4236	30,304	30,5824	30,0056	30,4665	30,3749	30,4167	30,5236	30,5519	30,7543	30,7512	30,4387
41	16	93,2	40,341	1204800000000	3441	AT3G14420.2;AT3G14420.1;AT3G14420.4;AT3G14420.3;AT3G14420.5;AT3G14420.6;AT4G18360.3	AT3G14420.2;AT3G14420.1;AT3G14420.4;AT3G14420.3;AT3G14420.5;AT3G14420.6	1942	32,2085	32,1579	32,3248	32,2486	32,3036	32,201	32,2857	32,2838	32,401	32,3682	32,2771	32,1846	32,2425	32,2141	32,4053	32,6032	32,4457	32,7164	32,5868	32,5159
10	5	51,1	21,309	2246300000	81	AT3G14600.1	AT3G14600.1	1943	25,164	24,4925	25,0777	25,6209	25,5897	25,5722	25,463	25,4863	25,0627	26,2395	25,6096	26,1646	25,6459	26,0669	25,7791	25,3153	25,0488	24,3211	24,0965	24,7155
33	14	55,6	74,913	3032100000	212	AT3G14790.1;AT3G14790.2	AT3G14790.1;AT3G14790.2	1944	25,1363	24,9114	25,3725	25,3915	23,8037	25,2425	25,0071	25,5889	25,3891	24,9826	25,0589	25,1891	25,3376	25,3167	25,2564	22,816	25,5422	24,3124	25,7242	25,5931
22	22	55,3	46,254	96444000000	942	AT3G14930.1;AT3G14930.2;AT3G14930.3	AT3G14930.1;AT3G14930.2;AT3G14930.3	1947	28,7125	28,9207	28,963	28,8701	29,2276	29,2708	29,4662	29,1295	29,0797	29,1223	28,5676	29,0381	29,0882	28,8961	29,2964	29,1207	29,7367	29,5933	29,5911	29,3186
18	18	62,2	41,857	9173800000	316	AT3G14990.1;AT3G14990.3;AT3G14990.2	AT3G14990.1;AT3G14990.3;AT3G14990.2	1949	26,3351	26,4356	26,361	26,1984	26,4236	26,1974	26,5734	26,4715	26,2261	26,355	25,6194	25,5396	26,0523	25,4581	26,0557	26,0829	26,4476	26,5628	26,3438	26,3464
9	9	29	41,779	1075700000	178	AT3G15010.2;AT3G15010.1	AT3G15010.2;AT3G15010.1	1951	24,8567	24,0271	24,0365	23,3918	23,47	23,7675	24,0103	23,5715	23,1973	23,6428	24,637	23,4456	23,7039	23,6759	24,0086	23,5929	24,4375	22,8108	24,2195	24,2625
11	5	63,9	33,133	555050000	59	AT3G15020.2;AT3G15020.1	AT3G15020.2;AT3G15020.1	1952	23,5977	23,4956	24,0423	22,6001	22,1084	23,6775	23,8762	23,8527	23,581	23,9353	22,9462	22,8989	22,1332	24,5175	23,6445	23,9459	23,9893	24,5317	24,7709	23,4977
3	1	12,9	24,276	561270000	27	AT5G60860.1;AT3G15060.1;AT4G18800.1;AT1G16920.1;AT1G09630.1;AT2G33870.1;AT1G28550.1;AT5G59150.2;AT1G07410.1;AT1G06400.1;AT5G59150.1	AT5G60860.1;AT3G15060.1;AT4G18800.1;AT1G16920.1;AT1G09630.1;AT2G33870.1;AT1G28550.1	1953	24,659	22,8433	23,1934	25,6187	22,6924	25,0309	22,287	24,857	22,9678	24,219	23,2608	25,7365	22,5621	25,4368	25,7785	22,2657	23,1465	23,6996	24,1005	25,6547
9	9	40,4	39,394	1239000000	80	AT3G15090.1	AT3G15090.1	1954	25,2555	25,0945	24,6577	24,6909	24,4111	24,2826	24,515	24,8063	23,1423	25,0617	24,4193	25,0884	24,895	24,4045	24,6619	25,2998	21,9237	25,5012	22,8079	25,1021
5	5	13,7	56,692	585560000	61	AT3G15180.1;AT3G15180.2	AT3G15180.1;AT3G15180.2	1955	23,9716	22,3591	24,3554	24,1031	23,6943	23,9689	22,5326	24,3051	24,1365	24,1436	23,9283	24,5077	24,12	23,5584	22,8469	24,7115	24,7951	22,4139	24,2185	23,5271
5	5	30,2	21,826	3733900000	89	AT3G15190.1	AT3G15190.1	1956	26,1207	25,9111	26,0946	25,8075	26,1897	25,9955	24,5423	25,847	26,3851	26,4462	26,5793	25,3631	26,5722	26,9254	26,5928	25,0551	25,1532	25,2583	25,2913	25,5708
7	5	33,9	31,63	682080000	47	AT3G15260.2;AT3G15260.1	AT3G15260.2;AT3G15260.1	1957	24,5745	24,7408	24,9725	22,5477	23,1438	22,5681	24,8316	25,1416	24,5211	24,7288	21,6976	23,379	22,2935	23,3671	22,2376	23,6672	23,0365	23,3889	23,5329	25,3855
11	7	48,3	29,749	34828000000	391	AT3G15356.1;AT1G53080.1	AT3G15356.1	1959	28,4955	28,3741	29,13	28,672	28,9638	28,6615	28,4953	29,2327	28,8917	28,4382	28,3271	28,9766	28,8031	28,3927	28,1843	28,8967	29,1355	29,7499	29,5173	28,9957
5	5	26,4	21,172	5688100000	165	AT3G15360.1	AT3G15360.1	1960	26,8535	26,8731	26,5675	26,2994	26,2226	26,0161	26,0862	26,3344	25,5745	26,1072	26,1796	26,0754	26,597	26,1108	26,4112	26,7974	26,4505	26,2753	26,5297	27,0564
11	11	34,6	64,103	610310000	91	AT3G15410.1;AT3G15410.2	AT3G15410.1;AT3G15410.2	1961	23,2132	22,3287	23,1653	22,1985	23,5174	23,3426	23,7866	22,7582	23,0445	22,9862	21,7207	22,9346	22,8407	23,4429	22,2067	22,8931	23,5023	24,2597	24,0155	24,4434
3	3	18,8	20,535	118040000	20	AT3G15450.3;AT3G15450.2;AT3G15450.1	AT3G15450.3;AT3G15450.2;AT3G15450.1	1962	23,0008	22,2444	22,3301	22,6795	22,9844	23,6278	22,7946	23,012	22,2655	23,0143	22,3675	23,2464	21,9177	22,2947	21,7919	22,7257	23,0537	22,9173	22,3222	22,2619
14	14	32,6	50,482	7421400000	141	AT3G15520.3;AT3G15520.1;AT3G15520.4;AT3G15520.2	AT3G15520.3;AT3G15520.1;AT3G15520.4;AT3G15520.2	1963	27,4534	27,2328	27,4542	27,9071	26,8818	27,4049	27,3631	27,7975	26,9715	26,2622	28,4179	22,5408	27,5373	27,5196	26,9486	26,7253	27,3384	27,5407	26,4566	27,9324
14	4	55,4	37,355	5259100000	190	AT3G15610.1	AT3G15610.1	1964	25,9889	24,8098	25,8119	26,1146	25,1825	25,526	25,5803	25,7534	25,8361	25,2005	26,3949	26,1844	26,1451	26,2145	25,656	25,824	25,9235	26,1413	25,6092	25,7656
7	7	34,6	28,169	5159000000	151	AT3G15690.2;AT3G15690.1;AT3G15690.3	AT3G15690.2	1966	26,4687	26,5279	26,4631	26,655	26,3018	26,4806	26,9336	26,4866	26,1664	26,6734	26,1803	25,8893	26,5044	26,5003	26,3057	27,0023	27,1669	27,0587	27,5275	26,8852
28	25	55,7	91,847	28054000000	727	AT3G15730.1	AT3G15730.1	1967	27,09	27,0699	26,9666	27,0544	26,9054	26,84	26,7321	26,7432	27,1137	26,7789	26,9584	27,0021	26,7709	27,2532	27,4978	27,5594	27,6348	27,2947	27,5333	26,9664
6	4	27,2	27,642	954250000	29	AT3G15790.3;AT3G15790.2;AT3G15790.1	AT3G15790.3;AT3G15790.2;AT3G15790.1	1968	25,4392	22,2966	22,7089	23,3105	25,7429	22,6605	24,8821	25,637	23,512	25,6313	24,7049	22,9753	23,1813	25,2425	25,1124	22,3509	22,7877	23,4807	24,0646	22,8774
8	8	42,1	23,99	1618800000	52	AT3G15840.4;AT3G15840.5;AT3G15840.3;AT3G15840.1;AT3G15840.2	AT3G15840.4;AT3G15840.5;AT3G15840.3;AT3G15840.1;AT3G15840.2	1969	25,6697	25,0529	24,9443	25,452	22,0333	25,2525	23,2722	22,0396	25,6222	27,1144	25,481	22,5667	22,8912	25,7278	22,807	22,17	25,1769	26,2179	25,6864	22,7535
15	6	16	122,92	374700000	18	AT3G15880.3;AT3G15880.4;AT3G15880.1;AT3G15880.2	AT3G15880.3;AT3G15880.4;AT3G15880.1;AT3G15880.2	1970	24,3303	23,3038	23,4364	23,9191	23,8304	23,2089	24,9889	22,924	23,2462	23,6815	23,0888	24,3301	23,0519	24,9634	22,3529	24,774	25,0916	23,1789	24,7567	22,703
14	14	32,9	85,015	1105100000	60	AT3G15950.1;AT3G15950.2;AT3G15950.3;AT3G15950.5;AT3G15950.4	AT3G15950.1;AT3G15950.2;AT3G15950.3;AT3G15950.5;AT3G15950.4	1971	22,1839	24,5421	24,9708	25,1582	23,0417	24,7026	24,7692	24,6404	24,901	24,1316	25,279	22,5738	24,877	24,2193	24,8235	22,8826	23,2824	22,9556	23,9779	24,849
8	7	35,7	33,835	381420000	26	AT3G16050.1	AT3G16050.1	1973	24,4386	24,4193	22,3965	24,0065	24,4969	24,0026	22,2704	22,4734	23,6269	25,0903	22,5571	22,6004	23,2403	23,2011	22,6584	23,1317	23,2127	22,9423	23,1416	23,3623
5	4	8,5	76,771	125520000	20	AT3G16060.1	AT3G16060.1	1974	23,1871	23,1942	23,2004	22,3208	23,0203	22,6042	22,8287	22,089	22,4264	23,7204	21,9889	23,0831	23,3498	21,0803	22,2233	23,3702	22,756	23,3539	23,4278	23,6148
12	12	27,3	59,57	685670000	61	AT3G16110.1;AT1G52260.1	AT3G16110.1	1975	24,3633	24,2952	23,1038	23,7651	24,5371	22,0561	23,5077	23,8615	24,0963	23,8265	24,8294	23,6632	23,8031	23,5331	23,571	21,9172	24,0918	24,5588	23,4134	23,3629
5	5	9,4	67,163	433320000	38	AT3G16170.1	AT3G16170.1	1976	24,0042	23,7665	23,8416	22,6033	24,4192	23,9628	23,642	23,5028	22,4336	22,6884	22,3758	22,3538	23,8153	24,4908	24,5502	22,6623	24,1437	23,3185	22,6375	24,8695
2	2	15,1	22,585	367600000	29	AT3G16220.2;AT3G16220.1	AT3G16220.2;AT3G16220.1	1978	24,4326	23,391	24,3754	22,252	23,7466	24,0777	23,1105	24,0052	24,1733	23,6913	23,6072	24,0511	23,9568	23,4423	23,471	24,1319	22,7554	23,1261	24,2868	23,5986
4	4	15,3	40,964	16998000000	65	AT3G16230.9;AT3G16230.7;AT3G16230.6;AT3G16230.4;AT3G16230.8;AT3G16230.5;AT3G16230.11;AT3G16230.3;AT3G16230.12;AT3G16230.2;AT3G16230.10;AT3G16230.1;AT3G16230.13	AT3G16230.9;AT3G16230.7;AT3G16230.6;AT3G16230.4;AT3G16230.8;AT3G16230.5;AT3G16230.11;AT3G16230.3;AT3G16230.12;AT3G16230.2;AT3G16230.10;AT3G16230.1;AT3G16230.13	1979	29,7875	29,6121	29,3694	29,4357	27,731	28,5058	28,3876	27,8835	28,668	28,7029	22,6497	28,6404	28,3635	28,6102	27,3192	28,0752	27,3482	25,5374	27,0559	28,501
2	2	20,8	25,027	151650000	28	AT3G16240.1	AT3G16240.1	1980	21,7556	22,623	22,5154	22,9456	23,0396	23,3906	22,678	21,7111	23,1348	21,9881	22,4962	23,0843	21,8682	22,2347	23,3868	22,8826	23,101	24,3289	23,5408	23,5957
13	13	28,6	74,891	1070500000	93	AT3G16270.3;AT3G16270.2;AT3G16270.1	AT3G16270.3;AT3G16270.2;AT3G16270.1	1982	23,8273	24,1219	23,8264	24,7141	24,0763	24,185	23,277	24,4374	23,2392	23,2039	23,884	24,1981	24,1617	22,8393	24,1399	23,9614	25,0334	23,8363	22,0763	24,6604
8	8	30	38,199	3175500000	158	AT3G16370.1	AT3G16370.1	1983	25,2602	25,2293	25,6274	25,2899	25,7818	24,9456	25,5466	25,4068	25,3772	25,6698	25,0472	25,4246	25,1766	24,9359	24,9991	25,2722	26,2156	26,2156	26,0203	25,6232
26	11	59,4	51,669	31374000000	556	AT3G16400.2;AT3G16400.1	AT3G16400.2;AT3G16400.1	1984	27,7996	27,4015	27,6189	27,5382	27,4845	27,7641	27,4214	27,4531	27,4075	27,252	27,8967	27,3553	27,5069	27,685	27,6289	27,7756	27,4863	27,8346	27,6119	27,657
20	6	43,3	67,603	1144300000	47	AT3G16410.1	AT3G16410.1	1985	22,7131	25,4231	22,3636	24,5616	25,2466	25,0712	22,2247	25,6283	24,8369	23,0025	25,6477	24,7549	24,7721	24,9312	25,4748	25,4252	24,5775	24,0622	23,9751	23,2876
16	16	71,8	32,158	39085000000	436	AT3G16420.3;AT3G16420.2;AT3G16420.1;AT3G16430.2;AT3G16430.1	AT3G16420.3;AT3G16420.2;AT3G16420.1	1986	27,9538	28,0001	27,8269	27,9646	28,0059	28,1512	28,1356	27,878	28,2307	28,3412	28,1388	27,7962	27,8553	27,9835	28,2343	27,8936	28,4176	28,059	27,8464	28,3737
8	8	16,3	72,473	803460000	72	AT3G16460.2;AT3G16460.1	AT3G16460.2;AT3G16460.1	1987	24,6611	23,9619	21,38	23,8137	24,4704	23,5244	24,9212	23,8938	24,4826	23,3812	24,1551	24,3706	24,5026	25,415	24,5241	24,5837	24,7594	23,0336	24,7985	23,6931
17	17	63,6	48,496	10394000000	322	AT3G16470.1;AT3G16470.3;AT3G16470.4;AT3G16470.2	AT3G16470.1;AT3G16470.3;AT3G16470.4;AT3G16470.2	1988	26,6933	26,0751	26,364	25,6774	26,0489	26,6775	26,3298	26,5083	26,1848	25,6632	26,9691	25,9674	26,6596	26,58	26,223	26,4668	26,4681	26,1726	26,4027	26,3656
15	15	38,7	51,204	22534000000	518	AT3G16520.3;AT3G16520.2;AT3G16520.1	AT3G16520.3;AT3G16520.2;AT3G16520.1	1989	27,1654	26,7362	27,0477	26,6301	27,1878	26,9528	27,1712	27,0376	26,8283	27,0235	26,9909	26,9565	26,9554	26,7121	27,1414	27,5307	27,6581	27,374	27,4083	26,9234
11	7	43,1	30,509	14366000000	234	AT3G16530.1	AT3G16530.1	1990	27,0393	26,9191	27,9957	27,6492	27,1255	27,4711	26,699	27,5965	27,1241	26,861	26,7669	27,5735	27,6408	27,4086	26,8903	26,8397	26,5281	27,9614	26,7808	26,9439
6	5	9,4	89,081	266360000	13	AT3G16630.2;AT3G16630.1	AT3G16630.2;AT3G16630.1	1991	22,5457	23,38	23,1222	22,3223	24,0546	23,6905	24,1009	22,8779	23,4512	23,9957	22,8393	22,5204	23,6343	22,1446	23,7259	23,2746	22,1507	22,7973	23,2792	24,152
13	13	76,8	18,91	54006000000	413	AT3G16640.1	AT3G16640.1	1992	29,4129	29,6929	29,6877	29,3321	29,0642	29,3277	29,2047	29,3386	29,0575	29,3501	29,9995	29,4846	29,4281	29,4675	29,3895	29,124	29,1667	29,3528	29,2567	30,0113
9	9	26,9	48,828	1186800000	84	AT3G16760.1;AT3G16760.2	AT3G16760.1;AT3G16760.2	1993	24,8558	24,6754	24,7203	24,5613	25,0293	24,5582	23,8345	24,4972	24,1423	24,0054	23,9077	24,3977	24,3819	23,8302	24,6514	24,7778	26,0757	25,7782	26,353	25,5494
10	7	38,3	24,329	5278000000	175	AT3G16780.1	AT3G16780.1	1994	26,1577	26,1485	25,8361	25,996	26,4128	24,8611	24,803	25,4644	25,4112	25,4787	26,3107	26,0849	25,5756	26,2104	26,4444	25,463	25,6443	25,4376	24,4932	25,9495
7	7	30,3	49,124	2756800000	77	AT3G16850.1	AT3G16850.1	1996	26,2401	25,6878	25,9147	25,109	22,9665	25,932	25,669	26,135	25,7118	26,2367	26,4291	25,5434	25,264	25,6747	23,0992	26,3323	26,5889	25,5893	26,5752	25,8964
21	21	51,3	62,956	18455000000	446	AT3G16910.1	AT3G16910.1	1997	26,934	26,7286	27,1658	26,808	26,9032	26,7582	26,7008	26,6313	26,9953	26,7642	26,8655	26,5235	26,9434	26,5329	27,105	27,5134	27,0773	27,615	27,7288	27,0729
21	7	47,7	60,756	2738700000	128	AT3G16950.1;AT3G16950.2	AT3G16950.1;AT3G16950.2	1998	25,4835	25,3052	25,1386	25,5052	25,8267	25,1057	24,5074	25,2087	25,2389	24,149	25,4942	25,5561	25,1473	25,2842	25,3884	25,8802	25,0475	24,4936	26,6477	25,4727
5	5	46,6	17,775	4915000000	132	AT3G17020.1;AT3G17020.2	AT3G17020.1	2000	24,6306	25,7639	24,5725	25,5105	26,4722	25,3992	26,4049	26,1429	22,2805	20,4223	26,9855	26,4324	26,7846	26,2264	26,6815	26,0306	26,2428	26,5016	26,5625	25,7801
8	8	94,5	12,184	9984000000	236	AT3G17210.2;AT3G17210.1	AT3G17210.2;AT3G17210.1	2001	26,7174	26,5579	26,199	26,9398	26,2062	26,5853	26,8436	27,0038	27,041	26,5258	28,0317	26,3557	26,9922	26,8791	26,1179	26,8439	26,7818	26,8937	27,1034	26,5627
30	17	63,5	53,985	23110000000	450	AT3G17240.3;AT3G17240.1	AT3G17240.3;AT3G17240.1	2002	27,4963	27,6536	27,5647	27,6427	27,2558	27,3597	27,5426	27,4787	27,3928	27,2918	27,3944	27,4174	27,6784	27,5916	27,6563	27,2981	27,4688	27,2141	27,1845	27,3519
39	22	90,6	42,795	739720000000	2529	AT3G17390.1	AT3G17390.1	2003	31,4575	31,6023	31,5593	31,5195	31,4674	31,4409	31,5726	31,5941	31,4589	31,2866	31,5597	31,4934	31,6237	31,4262	31,5247	31,1818	31,3235	31,3004	31,2264	31,2882
12	11	36,1	61,92	3182300000	183	AT3G17770.1	AT3G17770.1	2004	25,9041	24,6443	25,1219	25,3793	24,9869	25,7004	25,6344	25,1819	25,0189	25,1539	25,4553	24,6085	25,201	24,9757	25,5098	22,6855	25,4261	24,8911	24,5124	25,728
17	17	50,9	46,846	5967400000	178	AT3G17810.1	AT3G17810.1	2005	26,4197	26,5378	26,3944	26,1617	26,6393	26,6566	26,5431	26,1811	26,5008	26,4311	26,0724	26,2541	25,6116	25,8159	24,9247	25,9424	26,1031	27,1449	26,2687	26,1141
15	9	65,3	38,594	7867600000	214	AT3G17820.1	AT3G17820.1	2006	26,7471	26,7381	26,4539	26,3631	25,7564	26,7909	26,5293	26,8186	26,5589	26,1512	26,1169	26,1102	26,3957	26,4511	25,8296	26,8552	27,2963	27,1605	27,3899	26,8539
7	6	19	70,405	399530000	38	AT3G17840.1	AT3G17840.1	2007	22,7235	21,9514	24,4449	23,649	23,6087	23,7966	23,8343	23,5966	22,8967	23,7457	22,3857	22,9974	23,7747	23,2278	21,7962	22,5971	22,0526	23,0252	23,6497	24,1723
6	6	24,9	41,91	541790000	35	AT3G17880.2;AT3G17880.1	AT3G17880.2;AT3G17880.1	2008	25,0288	23,5199	24,3653	24,6765	24,3477	25,0062	24,6256	24,7453	24,7701	24,1902	22,5412	21,6779	23,0687	22,8717	21,9838	22,485	24,7472	24,7453	24,2952	22,6582
8	8	13,1	91,58	444510000	38	AT3G17900.2;AT3G17900.1	AT3G17900.2;AT3G17900.1	2009	22,8248	23,6517	24,1394	23,2342	22,9101	23,558	24,6072	24,6327	23,2945	24,1584	22,2023	23,1848	22,5521	21,5895	22,3393	22,9458	23,2987	22,9993	23,2865	25,0366
15	15	75,4	37,196	6760700000	184	AT3G17940.1	AT3G17940.1	2010	25,7971	25,5349	26,2382	25,1088	24,6845	26,2592	25,9502	26,3113	26,2532	25,8156	26,3317	25,7155	26,2842	26,0017	24,3663	26,5321	25,7089	26,5175	26,7566	25,9887
23	13	54,2	56,102	10693000000	283	AT3G18000.1	AT3G18000.1	2012	25,256	26,6342	26,7233	26,7949	26,7783	26,0151	27,1219	27,0536	26,7907	26,6923	26,3318	26,7997	26,8322	27,0559	26,5916	25,1683	27,004	26,0371	27,0731	26,7953
29	29	55	66,041	44143000000	771	AT3G18060.1;AT2G01330.1	AT3G18060.1	2015	28,2712	28,3339	28,4581	28,321	27,9666	28,0295	28,1962	28,2035	28,0596	27,9861	27,9971	28,0939	28,0517	28,1625	28,1329	27,6072	27,8135	27,8929	27,5885	27,8674
10	8	23,6	58,983	1111500000	53	AT3G18080.1	AT3G18080.1	2016	24,6211	23,4183	25,5358	22,1126	24,79	23,6165	22,2066	25,6929	24,414	22,7018	25,8162	25,417	27,0822	23,0957	22,4973	22,936	23,2304	25,6491	24,3985	24,6625
20	6	70,9	35,827	21209000000	390	AT3G18130.1	AT3G18130.1	2017	27,5938	28,0495	27,9743	28,1208	27,9076	27,6375	27,978	28,0134	27,8615	27,4075	28,0505	27,5271	27,8616	28,0684	27,7052	27,478	27,5759	27,5098	27,0476	27,3846
31	31	73,7	57,775	44214000000	985	AT3G18190.1	AT3G18190.1	2019	27,7199	27,6859	27,6957	27,5988	27,7619	27,5859	27,8595	27,4049	27,7627	27,7249	27,3721	27,6546	27,5857	27,8631	27,7528	27,2951	27,9448	27,5245	28,014	28,4029
11	11	39,6	53,233	28800000000	283	AT3G18490.1	AT3G18490.1	2023	28,7621	28,6743	28,9426	28,7578	28,5103	28,7163	28,5339	29,0398	28,4416	27,949	28,9923	28,8301	28,9037	28,3734	28,5196	29,1738	29,08	29,3114	29,4642	28,8802
6	6	24,8	36,263	3796300000	128	AT3G18680.1;AT3G18680.2	AT3G18680.1;AT3G18680.2	2026	25,2278	26,3957	26,4025	26,1798	25,8983	26,1088	26,1763	25,7278	25,9515	26,8046	26,1054	26,5926	26,1279	26,0818	25,9666	23,3073	25,212	25,9093	25,7456	26,6592
9	4	61,6	12,279	38469000000	296	AT3G18740.1;AT1G36240.1	AT3G18740.1;AT1G36240.1	2027	29,0358	28,7044	28,4642	28,882	29,0546	29,0183	28,6323	28,7393	28,6617	28,9621	28,7836	29,3231	28,4501	29,3401	29,2704	29,1892	28,961	28,7627	28,9947	29,1697
33	1	82	41,876	483870000000	1709	AT3G18780.2;AT3G18780.3;AT3G18780.1	AT3G18780.2;AT3G18780.3;AT3G18780.1	2028	31,6014	31,6816	31,7369	31,7461	31,7474	31,7076	31,6644	31,8212	31,8582	31,8115	32,016	31,7567	31,9243	31,7309	31,7354	31,9211	31,8919	32,005	31,93	31,8396
5	5	25,2	23,102	372730000	21	AT3G18820.1;AT3G16100.1;AT1G52280.1;AT1G49300.2;AT1G49300.1;AT1G22740.1	AT3G18820.1;AT3G16100.1;AT1G52280.1;AT1G49300.2;AT1G49300.1	2029	22,4049	23,7279	22,9328	23,0383	24,9818	23,84	24,1117	24,1051	23,7731	22,0751	24,3428	22,2814	24,487	24,3813	21,7579	22,8785	22,6368	23,8643	23,506	24,0477
16	16	30,5	84,299	3016800000	135	AT3G18860.2;AT3G18860.1	AT3G18860.2;AT3G18860.1	2030	26,5184	25,6396	25,3789	24,9986	25,6549	25,6951	25,9732	25,3826	25,4299	24,9612	26,3706	25,0301	25,9614	25,8717	26,4761	25,3087	24,9723	24,5026	25,5134	25,6122
15	15	38,7	68,341	2582100000	145	AT3G18890.1	AT3G18890.1	2031	25,1593	24,9906	25,1518	24,1835	25,2642	24,4735	24,8702	25,1107	25,0263	24,3922	26,1847	24,6713	25,681	26,0268	25,5649	25,3421	25,6215	25,3026	26,7131	25,9284
12	12	49,3	40,696	3100900000	191	AT3G19010.4;AT3G19010.1;AT3G19010.3;AT3G19010.2	AT3G19010.4;AT3G19010.1;AT3G19010.3;AT3G19010.2	2034	25,4043	25,1715	26,1644	24,7176	24,3444	25,7548	25,2409	25,743	25,1731	23,765	24,8966	24,7743	25,7613	24,7835	22,8267	25,6847	25,5499	25,5259	25,7405	24,7451
4	3	17	48,118	937060000	75	AT3G19130.1	AT3G19130.1	2036	24,2165	23,348	24,1987	22,4408	24,0115	23,1335	24,9517	23,6991	23,992	23,1266	23,9007	23,7234	24,6545	24,6722	23,7221	25,1206	24,8079	25,0072	25,0655	25,6001
84	65	73,4	121,01	280350000000	3209	AT3G19170.1;AT3G19170.2	AT3G19170.1;AT3G19170.2	2037	29,064	29,1785	29,0948	29,1021	29,0253	29,1979	29,3368	29,2321	29,2302	29,1076	29,1055	29,0777	29,0274	29,1617	29,1645	29,2316	29,2047	29,099	29,3745	29,0429
13	12	27	66,429	3142900000	160	AT3G19420.1	AT3G19420.1	2039	25,9002	25,5439	25,7802	25,3954	25,7609	25,5018	25,3874	25,8769	25,4607	25,2044	25,1409	25,205	25,715	25,1129	25,1817	25,1853	25,6574	25,3135	23,7317	25,4948
18	17	73,2	39,098	29340000000	466	AT3G19450.1	AT3G19450.1	2040	28,4762	28,2761	28,2878	27,8544	28,0225	28,0806	28,2915	28,2752	28,0402	28,1953	28,5877	28,1839	28,2351	28,252	28,1228	27,9401	28,2475	27,6602	28,2071	27,8406
20	17	44,9	62,121	8615500000	334	AT3G19480.1	AT3G19480.1	2042	26,2986	26,0527	26,3265	25,9169	26,2961	26,0887	26,1298	25,8277	26,0802	26,0065	26,3406	26,453	25,9496	25,9685	26,0295	26,4772	26,2461	26,3407	26,3269	26,6411
16	16	63,6	39,018	10974000000	354	AT3G19710.1	AT3G19710.1	2043	26,5479	26,406	26,4749	26,4518	26,9365	26,6088	26,1483	26,4328	26,1604	26,5718	26,6881	26,2114	26,1462	26,5783	26,3817	26,5264	26,9287	27,1178	26,1809	26,8767
19	17	53,4	45,844	9067200000	278	AT3G19760.1;AT1G51380.2;AT1G51380.4;AT1G51380.3;AT1G51380.1	AT3G19760.1	2044	27,2886	27,0459	27,0457	26,754	26,6027	26,9944	27,0864	26,9109	26,7728	26,72	25,8643	26,3174	26,9719	26,8736	26,9248	24,5328	25,9067	26,5777	26,4207	26,7441
4	4	11,3	48,415	296820000	30	AT3G19990.1;AT3G19990.2	AT3G19990.1;AT3G19990.2	2050	23,6579	22,7616	23,7876	24,3323	23,4442	23,3902	22,6588	24,2281	23,5098	22,6756	23,0204	23,5524	23,414	22,3827	22,2194	23,7732	23,7292	23,0457	23,9328	23,4678
28	28	61,8	59,229	33894000000	860	AT3G20050.1	AT3G20050.1	2051	27,3417	27,3886	27,5791	27,6479	27,4116	27,3654	27,5734	27,2415	27,1497	27,3042	27,3025	27,5272	27,5018	27,5878	27,631	27,3262	27,5544	26,9748	27,5073	27,3825
17	17	40	43,166	5043900000	178	AT3G20330.2;AT3G20330.1	AT3G20330.2;AT3G20330.1	2053	25,9717	25,7527	26,4292	26,4357	25,9974	25,7474	26,0417	26,3857	25,8484	26,2112	25,8914	26,0623	26,4216	26,3715	24,9017	25,2249	25,9154	25,3321	25,053	25,4325
12	12	65,8	19,816	12219000000	317	AT3G20390.1;AT3G20390.2	AT3G20390.1;AT3G20390.2	2054	26,9158	27,1465	26,8352	26,9096	26,5878	26,8486	26,5921	26,673	26,8899	26,9115	27,5362	26,6874	27,0426	26,9399	27,0902	26,7763	27,1485	27,0377	27,609	27,2935
3	3	7,6	60,362	244360000	11	AT3G20410.2;AT3G20410.1;AT1G50700.3;AT1G50700.1;AT1G50700.2;AT1G61950.1	AT3G20410.2;AT3G20410.1	2055	23,8892	23,9106	23,8746	23,7734	23,183	23,5984	23,0133	23,1839	22,2539	22,1067	24,0271	23,1127	23,7437	23,393	22,977	23,3123	22,0846	24,3475	23,9493	22,3916
19	19	29,7	88,373	3375100000	173	AT3G20630.1	AT3G20630.1	2056	25,8581	25,5029	26,0794	25,824	25,0899	25,2161	25,4193	26,1193	25,472	24,0512	25,8634	24,5815	26,036	25,4527	24,9017	25,6629	25,1256	26,125	25,2728	25,5234
12	12	51,2	37,436	3928900000	172	AT3G20680.1	AT3G20680.1	2057	25,6991	25,4053	25,8876	25,4058	25,9745	25,2012	25,9496	25,7583	25,5383	25,6697	25,356	25,5865	25,6281	25,1898	25,7226	26,0659	25,8183	25,1559	25,7282	26,0696
17	17	57,2	38,578	9235700000	239	AT3G20790.1	AT3G20790.1	2058	26,2541	26,0646	26,4885	26,3894	26,5015	26,382	26,5434	26,7977	26,8348	26,5828	26,4784	26,0472	26,4825	26,1174	26,3565	26,9896	27,1236	27,1558	27,1243	26,8534
9	9	41,2	36,947	8979800000	159	AT3G20810.5;AT3G20810.4;AT3G20810.3;AT3G20810.1;AT3G20810.2	AT3G20810.5;AT3G20810.4;AT3G20810.3;AT3G20810.1;AT3G20810.2	2059	27,1675	27,5571	27,8335	26,1198	27,0609	27,6142	28,0792	27,7197	27,5192	28,2323	27,1865	27,6964	27,7958	26,6734	27,6749	28,0563	27,1593	27,5377	27,4321	22,6461
13	13	53,7	39,862	7769100000	211	AT3G20820.1	AT3G20820.1	2060	26,4148	25,886	25,9788	26,5166	25,67	25,9617	25,6608	26,4547	25,165	26,0349	26,317	24,6248	26,2237	26,058	25,7063	26,0727	26,2656	26,2505	26,5884	26,2489
1	1	11,7	11,028	2822400000	28	AT3G21055.1;AT3G21055.2	AT3G21055.1;AT3G21055.2	2061	27,0447	27,506	27,1246	27,0315	26,3181	26,7638	22,9379	26,7396	22,3958	27,2259	27,2719	23,0462	27,2452	27,113	22,4167	22,4818	25,5775	26,8479	28,0071	26,4712
11	11	45	46,063	3909200000	118	AT3G21110.3;AT3G21110.2;AT3G21110.1	AT3G21110.3;AT3G21110.2;AT3G21110.1	2062	25,6113	25,9468	25,5132	25,8415	25,1579	25,5556	25,6463	25,6252	25,6404	25,618	26,2698	25,5062	25,6949	25,507	25,2147	25,2443	24,8326	25,4876	25,8423	24,5828
8	6	27,1	42,851	1335700000	72	AT3G21140.1	AT3G21140.1	2063	24,6091	25,2831	25,3126	24,9356	22,594	24,974	25,1363	25,0136	25,185	25,1214	24,1612	24,9471	21,8027	23,418	24,5597	22,6337	22,2842	23,4143	25,1155	24,6603
12	12	47,6	35,463	8625500000	286	AT3G21200.1	AT3G21200.1	2064	26,0937	26,401	26,3846	26,2718	26,3167	25,2557	26,614	26,2493	25,8852	26,3855	26,013	26,3569	26,4331	26,3333	25,9731	26,4363	26,6922	26,1142	26,5592	26,7336
3	3	18,5	37,211	377370000	52	AT3G21360.1	AT3G21360.1	2067	22,9645	23,3983	23,0015	22,8664	21,9881	23,6795	22,7936	23,5241	23,1009	24,1296	23,0634	22,9051	22,9362	23,0667	22,5745	23,5722	23,3472	24,2534	24,3813	23,3814
4	4	8,7	55,799	354620000	28	AT3G21560.1	AT3G21560.1	2068	23,3155	23,1157	24,4428	22,5507	24,5901	22,8696	22,5197	22,7647	24,1366	25,1965	24,3603	25,0053	24,4737	21,9881	22,4755	25,1925	23,8354	23,7368	24,9837	23,7094
14	14	29,4	52,666	6867900000	221	AT3G21750.1	AT3G21750.1	2069	26,2536	25,9507	26,3327	26,0894	25,9775	26,2702	26,0475	26,1319	26,2831	26,1752	26,3187	26,3046	26,2006	25,9709	25,956	26,4892	25,9507	26,4108	23,3376	25,9728
1	1	3,3	54,341	122660000	11	AT3G21760.1	AT3G21760.1	2070	22,3688	23,0099	21,9634	22,643	23,9538	23,4604	22,1327	23,0706	24,0727	23,4205	23,2086	23,5428	24,2381	23,1138	23,6266	23,2036	22,3408	23,3945	23,1805	24,9367
6	6	16,8	55,627	1628500000	106	AT3G21790.1	AT3G21790.1	2071	25,1325	24,2864	25,1679	25,0263	23,6504	24,258	24,5394	24,4117	25,0663	24,7475	25,3061	24,3621	25,1169	24,2636	24,8497	25,5567	25,8746	25,6089	25,5493	25,4936
12	12	58,4	27,475	27763000000	457	AT3G22110.1;AT4G15165.1	AT3G22110.1	2075	28,3182	28,2035	28,1264	28,0847	27,6999	27,8429	28,198	28,0152	28,1425	27,6845	28,1148	27,6397	28,1223	27,87	27,9298	28,1784	28,3438	28,4462	28,3546	27,7045
4	4	14,4	34,669	1262700000	131	AT3G22120.1;AT3G22120.2;AT4G15160.2;AT4G15160.1	AT3G22120.1;AT3G22120.2	2076	24,1448	24,1911	25,4084	23,0902	24,0857	25,3077	25,3454	25,0209	24,292	24,5097	22,8652	24,1825	25,4545	24,5183	24,8886	22,8134	25,4322	23,0175	22,5126	25,842
22	22	63,3	55,187	49271000000	949	AT3G22200.1;AT3G22200.2	AT3G22200.1;AT3G22200.2	2078	27,868	28,1046	28,1462	27,9195	27,8439	27,9356	27,8913	28	28,0476	28,0715	27,9106	27,9214	28,0652	28,1215	28,1404	27,9338	28,3617	28,0993	28,3057	28,2876
7	4	40,7	15,614	36710000000	211	AT3G22230.1;AT2G32220.1	AT3G22230.1	2080	29,1412	29,0331	28,7834	29,1611	29,2686	28,9325	28,935	28,4448	28,7768	29,6092	28,7138	29,0896	28,69	29,2647	29,2822	28,0265	28,1963	26,8751	27,5297	28,2069
4	4	32,4	16,526	1375000000	49	AT3G22480.2;AT3G22480.1	AT3G22480.2;AT3G22480.1	2085	25,29	23,9084	25,3506	25,7693	22,58	24,6865	23,4535	24,421	24,479	22,6279	25,5623	26,0102	25,4382	26,0297	25,3237	25,3884	25,931	26,1019	23,9316	23,2382
12	5	62,7	22,54	8002600000	169	AT3G22630.1	AT3G22630.1	2087	26,729	27,3801	26,7104	26,6115	26,3946	26,7824	26,7459	26,8911	26,9317	26,9272	25,313	26,7366	26,8627	26,423	26,8455	27,0769	26,0387	26,6317	26,6539	24,0777
6	5	30,6	27,107	556240000	29	AT3G22850.1	AT3G22850.1	2089	22,26	23,5809	22,5843	23,3757	23,1049	23,7827	23,9795	22,9428	24,6492	22,5285	22,8196	25,1411	24,4625	23,4752	24,4593	24,6154	23,7798	25,1128	22,6081	25,2976
36	21	74,7	51,458	156780000000	1678	AT3G22890.1	AT3G22890.1	2091	28,9973	29,0247	29,0312	29,3233	28,8253	29,2007	29,0391	29,472	29,3452	29,1514	29,3027	28,8713	29,1695	29,3656	28,9286	29,1773	29,4331	29,18	29,6185	29,4362
26	26	53,4	65,13	51960000000	874	AT3G22960.1	AT3G22960.1	2092	27,7193	27,6784	27,8017	27,5815	27,8667	27,7254	27,9801	27,6972	27,8817	27,7315	27,6134	27,5343	27,4467	27,62	27,8709	28,0623	28,33	28,1093	28,4055	27,9634
2	2	14,3	12,125	601020000	25	AT3G23390.1;AT4G14320.1;AT4G14320.2	AT3G23390.1;AT4G14320.1;AT4G14320.2	2094	22,5117	24,6273	24,5842	24,9141	25,1746	24,6432	22,3769	24,312	24,6313	24,6584	22,8099	24,856	24,1794	24,6661	24,7769	24,684	25,9908	22,5526	22,5929	22,1944
4	4	19,5	23,504	370240000	20	AT3G23400.4;AT3G23400.1;AT3G23400.3;AT3G23400.2	AT3G23400.4;AT3G23400.1;AT3G23400.3;AT3G23400.2	2095	22,8306	24,0497	22,9058	22,7954	24,7594	24,8537	24,502	22,4717	22,508	23,193	25,0788	22,163	24,3187	23,1317	24,0829	23,4575	22,8301	23,4272	22,9237	22,285
5	5	50,9	33,357	6379700000	48	AT3G23450.4;AT3G23450.3;AT3G23450.2;AT3G23450.1;AT4G14301.1	AT3G23450.4;AT3G23450.3;AT3G23450.2;AT3G23450.1	2096	27,577	27,71	27,4708	27,8165	27,7234	27,498	27,0151	27,0361	23,9649	26,7189	27,4174	28,1197	27,937	27,5141	27,1718	23,0772	27,7146	28,8041	27,6676	28,2753
7	7	58	15,599	8263500000	263	AT3G23490.3;AT3G23490.2;AT3G23490.1	AT3G23490.3;AT3G23490.2;AT3G23490.1	2097	26,6374	26,6996	26,5925	26,9047	26,6385	26,5716	26,803	26,7764	26,6954	26,7533	26,457	26,1989	26,5812	26,5498	26,2341	26,8997	27,5019	27,395	27,0104	27,3715
6	6	41	26,53	520000000	68	AT3G23570.3;AT3G23570.2;AT3G23570.1	AT3G23570.3;AT3G23570.2;AT3G23570.1	2098	23,6944	23,199	22,8707	23,4391	21,9402	23,8787	24,2408	23,3193	22,843	22,6808	24,6385	22,9371	23,6694	23,3185	23,8323	23,5798	24,3922	24,66	24,4704	24,499
12	12	79,9	25,861	14722000000	372	AT3G23600.1;AT3G23600.2	AT3G23600.1;AT3G23600.2	2100	27,6409	27,4553	27,2499	27,3734	26,6081	27,2523	27,1157	27,2955	27,171	27,0356	27,8237	26,6461	27,3845	26,6905	27,0662	27,2228	27,1471	27,7682	27,3979	27,1209
13	5	25,9	84,046	240600000	19	AT3G23660.1;AT3G23660.2	AT3G23660.1;AT3G23660.2	2101	24,0557	23,5842	22,7546	24,1255	23,8216	22,9154	22,4099	23,817	24,1423	22,1164	24,0282	23,3063	23,5213	23,6338	24,337	23,42	24,6386	22,8736	24,0486	22,9799
20	20	63,5	42,75	21435000000	408	AT3G23700.1	AT3G23700.1	2102	27,6225	27,3449	27,3924	27,3281	27,1299	27,2212	27,6456	27,5243	27,2124	27,0815	27,6495	27,0677	27,594	27,2213	27,1192	27,5696	27,3939	27,5888	27,1186	27,244
45	19	83,9	53,159	134220000000	1069	AT3G23810.1	AT3G23810.1	2104	29,3281	29,4813	29,2792	29,3802	29,3981	29,2674	29,3003	29,1066	29,4989	29,1983	29,7588	29,5085	29,1998	29,3747	29,3342	29,8794	30,0209	29,6703	30,1	29,631
15	15	38,8	63,762	4789100000	152	AT3G23920.1	AT3G23920.1	2106	26,6657	25,6493	26,4542	26,0014	25,4073	25,6748	25,5836	26,0742	25,4905	25,5334	26,5699	26,1032	25,824	25,8643	24,6743	26,9429	25,7524	26,3928	26,3427	24,8392
32	32	57,3	64,713	73650000000	975	AT3G23940.2;AT3G23940.1	AT3G23940.2;AT3G23940.1	2107	28,5849	28,5246	28,4378	28,7406	28,2296	28,512	28,7237	28,6611	28,5376	28,4502	28,7319	28,0497	28,5283	28,4761	28,2562	28,4289	28,4471	28,8366	28,7102	28,3435
46	29	66,4	61,28	131140000000	1137	AT3G23990.1	AT3G23990.1	2108	29,7075	29,9356	29,8727	30,0737	29,8393	29,6963	29,7296	29,8533	29,8976	29,8285	29,8073	29,9822	29,8495	30,1024	29,9889	29,531	29,5232	29,4327	29,9047	29,7206
29	29	67,1	53,87	70835000000	769	AT3G24170.3;AT3G24170.2;AT3G24170.1	AT3G24170.3;AT3G24170.2;AT3G24170.1	2110	28,8445	28,8182	28,88	28,7846	28,9129	28,6215	28,7494	28,7509	28,4857	28,5834	28,7233	29,0731	28,8795	28,9736	28,871	29,0917	28,8282	29,1829	29,0698	28,5161
23	23	59,4	57,764	32274000000	561	AT3G24430.1	AT3G24430.1	2112	28,0369	28,1203	27,7638	28,0783	27,878	27,9414	28,2213	27,887	27,8143	28,0387	28,0364	27,9117	27,9893	27,8341	27,7371	27,9976	28,3151	28,3395	28,2044	28,1548
37	37	79,4	54,36	60991000000	1060	AT3G24503.1	AT3G24503.1	2113	28,1159	27,9622	27,9035	27,8506	27,7273	27,875	27,9704	27,9567	27,9634	27,6989	28,0872	27,9749	28,1407	27,8372	27,7581	28,0685	27,9585	27,9769	28,3045	27,9587
16	9	58,7	23,459	23845000000	396	AT3G24830.1	AT3G24830.1	2115	27,7371	27,7011	27,5872	27,6246	27,7005	27,2575	27,2371	27,2659	27,6591	28,0324	27,526	27,5436	27,3154	28,0122	27,775	27,2193	26,873	26,5337	26,6417	27,2435
8	8	22,5	52,874	652260000	32	AT3G25150.1;AT3G25150.2	AT3G25150.1;AT3G25150.2	2116	24,8528	24,1345	24,5888	22,7556	23,0574	24,2213	21,5876	22,7891	24,3155	21,6726	21,8803	22,9948	22,806	22,9214	24,7858	24,3727	23,0617	25,7592	22,3459	24,4157
6	4	47,7	16,355	2110900000	52	AT3G25220.1	AT3G25220.1	2117	25,9113	26,226	26,2489	26,1247	25,9738	26,4079	23,1964	26,5966	26,5681	22,8659	26,6675	23,9265	24,6674	23,4023	22,5954	22,7	25,6645	23,4196	25,9891	23,0014
30	28	53,9	61,452	35244000000	687	AT3G25230.1;AT3G25230.2	AT3G25230.1;AT3G25230.2	2118	27,6576	27,5286	27,5399	27,454	27,4621	27,5409	26,8202	27,2566	27,5228	26,4803	27,7351	28,0243	27,6475	27,6029	27,6037	27,4484	27,564	27,7227	27,601	27,8486
18	4	62,5	34,358	155370000000	994	AT3G25520.1;AT3G25520.3;AT3G25520.2	AT3G25520.1;AT3G25520.3;AT3G25520.2	2119	29,9925	29,8462	29,7627	29,9123	30,3361	29,688	29,5513	29,641	29,8596	30,0527	29,9816	29,9614	29,5826	30,2331	30,2789	29,6094	29,5829	29,0691	29,4791	29,7973
21	21	77,2	30,691	44190000000	859	AT3G25530.1;AT3G25530.2;AT3G25530.3	AT3G25530.1;AT3G25530.2;AT3G25530.3	2120	28,738	28,6427	28,6471	28,7705	28,1846	28,4523	28,3905	28,5625	28,3772	28,368	28,344	28,1413	28,478	28,3726	27,9143	27,9445	28,5106	28,4587	29,0202	28,7732
26	26	51,8	57,181	22654000000	601	AT3G25660.1	AT3G25660.1	2121	27,1448	27,0958	27,0739	27,0706	26,9693	26,9362	27,1325	27,0844	27,0461	27,1477	27,1217	27,0932	27,0561	26,8391	26,9506	27,0686	27,0635	27,1271	27,2277	26,7542
7	5	37,2	27,635	2268600000	86	AT3G25770.1	AT3G25770.1	2124	25,1523	24,601	23,4266	24,9278	24,8643	24,5496	25,9013	24,9845	24,7052	23,9488	25,683	24,5232	25,8726	25,2438	25,7836	25,695	26,7822	26,1856	25,6551	26,6046
22	14	54,5	65,597	5010500000	370	AT3G25800.1;AT3G25800.3;AT3G25800.2	AT3G25800.1;AT3G25800.3;AT3G25800.2	2125	25,3893	25,538	25,7673	24,8758	25,2451	25,3963	25,1183	25,0628	25,2357	25,3874	25,1756	25,2413	25,3174	25,4331	25,3471	25,6497	25,6742	26,1584	25,6657	25,8227
21	18	61	50,08	83222000000	827	AT3G25860.1	AT3G25860.1	2126	28,9968	29,0928	29,1558	29,1275	28,989	28,9423	29,1923	29,0527	29,1297	29,3101	29,0885	29,1189	29,1792	29,1105	29,187	29,2279	29,5115	29,4677	29,5419	29,3313
16	16	44,8	29,707	73128000000	604	AT3G25920.1	AT3G25920.1	2127	29,6197	28,8857	28,8492	28,8949	29,0428	29,0903	28,507	28,6268	28,7767	28,8884	29,5644	29,1461	29,0187	29,2465	29,2669	29,1074	28,278	28,413	28,7896	28,316
3	1	10,8	58,758	136990000	26	AT3G26020.6;AT3G26020.5;AT3G26020.2;AT3G26020.1;AT3G26020.8;AT3G26020.7;AT3G26020.3;AT3G26020.4	AT3G26020.6;AT3G26020.5;AT3G26020.2;AT3G26020.1;AT3G26020.8;AT3G26020.7;AT3G26020.3;AT3G26020.4	2128	22,8435	22,6433	22,7134	22,4152	22,9987	22,2286	22,4783	22,858	22,8501	22,2635	23,6607	23,2174	22,4916	23,4154	22,5819	24,217	22,2026	23,5135	23,3968	23,6792
1	1	2,5	55,24	202190000	43	AT3G26030.1	AT3G26030.1	2129	22,7231	22,966	22,4628	22,5485	22,6306	21,594	22,1882	22,0677	22,2057	21,8609	22,7259	22,5687	22,8014	22,9145	22,7119	22,8497	23,2593	22,823	23,3677	23,1176
26	26	66,2	23,678	631290000000	1564	AT3G26060.1;AT3G26060.3;AT3G26060.2	AT3G26060.1;AT3G26060.3;AT3G26060.2	2130	31,1976	31,3009	31,3073	31,5205	31,5364	31,4631	31,3647	31,253	31,3498	31,5542	31,1176	31,6475	31,4345	31,2577	31,3247	31,6311	31,3657	31,7037	31,7588	30,9397
6	1	34,4	29,485	361920000	8	AT3G26340.1	AT3G26340.1	2131	22,9198	21,3197	24,5882	23,9716	22,4154	24,9281	25,1192	23,3382	22,6184	22,804	24,9631	25,5557	25,6396	24,4118	23,3357	22,8125	22,3851	23,3516	22,6558	23,4793
7	7	25,3	53,718	583030000	35	AT3G26380.2;AT3G26380.1	AT3G26380.2;AT3G26380.1	2132	24,1707	22,9487	24,2403	22,2122	24,4179	24,7931	22,7436	21,9766	22,9127	24,9098	22,6738	24,0161	24,4565	24,5603	24,426	23,176	22,8758	25,9623	23,7998	24,9807
8	8	36,3	26,923	780720000	50	AT3G26420.1	AT3G26420.1	2134	26,0915	23,3433	25,3232	23,5854	25,3858	24,8797	23,2542	23,8835	24,1557	23,4957	23,5321	21,8434	23,7687	24,6328	23,7503	24,5052	24,1146	24,0714	22,9467	22,4605
14	9	96,1	17,791	53763000000	587	AT3G26450.1	AT3G26450.1	2135	28,7261	28,4571	28,5034	28,632	28,2349	28,7775	28,5638	28,9151	28,5328	28,6359	28,7042	28,686	28,6959	28,5956	28,4929	28,8842	28,4042	28,5606	28,5229	28,3761
1	1	7,1	25,848	4800400000	51	AT3G26520.1	AT3G26520.1	2136	27,5007	26,5871	26,0163	26,752	27,2769	23,3585	23,154	22,9234	26,9989	26,6134	27,7805	27,4537	27,4773	28,055	27,8612	27,5327	27,1524	25,3297	25,4521	25,7752
7	2	18,2	49,007	992520000	49	AT3G26618.1	AT3G26618.1	2137	24,6702	21,9835	25,3964	24,1319	25,3038	24,6032	24,8769	25,3194	24,8868	23,0268	22,0254	23,256	23,0733	24,9764	24,7833	23,8902	23,1359	24,6738	23,0037	23,5313
35	19	76,8	42,489	1770900000000	2746	AT3G26650.1	AT3G26650.1	2138	33,131	33,1274	33,0174	32,9912	33,2494	33,2427	33,0899	33,1862	33,209	33,1973	32,9329	33,1705	32,8219	32,9499	33,197	33,3777	33,2775	33,1853	33,145	33,0926
12	12	15,9	115,22	2126000000	142	AT3G26720.1;AT3G26720.4;AT3G26720.2;AT3G26720.3;AT3G26720.5	AT3G26720.1;AT3G26720.4;AT3G26720.2;AT3G26720.3;AT3G26720.5	2139	25,0218	24,167	25,1905	24,3335	24,791	25,1054	24,5017	24,5757	25,1532	24,4749	25,5455	24,6423	24,9877	24,7318	24,7633	25,2064	24,8132	24,4345	25,37	25,2466
2	2	3,5	75,347	393450000	11	AT3G27120.1	AT3G27120.1	2142	22,7925	23,3534	22,5611	25,7203	25,4653	23,3004	21,6246	22,6597	24,394	22,2901	25,1183	22,809	22,2206	25,4813	25,3054	22,8689	22,6671	24,0152	25,3841	23,8324
3	3	21,9	20,911	691110000	27	AT3G27160.1;AT3G27160.2	AT3G27160.1;AT3G27160.2	2143	25,492	22,7257	25,5788	25,0606	22,9167	25,1973	22,9882	23,2361	22,0423	25,1402	25,2874	22,5109	24,9158	22,7996	22,0778	25,6184	22,3285	24,4927	22,2453	22,4873
26	19	44	59,156	12916000000	427	AT3G27300.3;AT3G27300.2;AT3G27300.1;AT3G27300.5;AT3G27300.4	AT3G27300.3;AT3G27300.2;AT3G27300.1;AT3G27300.5;AT3G27300.4	2144	26,3712	26,2974	26,1782	26,269	26,3282	26,2418	26,504	26,6351	26,5008	26,2311	26,3469	26,2524	26,2769	26,1545	26,343	26,0449	26,358	25,952	26,2543	25,8837
7	7	44,6	28,502	1441000000	75	AT3G27310.1	AT3G27310.1	2145	24,7152	24,8013	25,1515	21,6024	25,1332	24,6845	25,1067	24,784	24,9865	25,32	24,949	22,7406	24,8119	24,3806	25,0699	24,4826	25,0478	25,1607	25,5025	24,1575
7	7	25,1	31,171	549110000	28	AT3G27380.2;AT3G27380.1;AT5G40650.1;AT5G40650.2	AT3G27380.2;AT3G27380.1;AT5G40650.1;AT5G40650.2	2146	23,8629	24,5071	24,4373	22,9902	22,4192	24,8567	24,9506	24,5264	23,5804	24,6238	22,2951	22,1422	23,9928	24,3984	23,6271	22,8822	23,8523	23,1003	24,0871	21,9974
8	8	30,4	29,555	15092000000	250	AT3G27430.2;AT3G27430.3;AT5G40580.2;AT5G40580.1;AT5G40580.4;AT5G40580.3;AT3G27430.1	AT3G27430.2;AT3G27430.3;AT5G40580.2;AT5G40580.1;AT5G40580.4;AT5G40580.3;AT3G27430.1	2147	27,667	27,5766	27,5914	27,8338	27,3776	27,312	27,2427	27,4303	27,2648	27,1525	27,7492	27,5511	27,5894	27,5257	27,4741	27,4565	27,8416	26,8852	27,6894	27,1777
7	7	11,1	101,83	449470000	54	AT3G27530.1	AT3G27530.1	2148	24,5441	23,455	23,6378	24,3246	24,6857	23,5138	23,4241	22,9569	23,4711	23,3222	23,2846	22,5425	23,7149	23,5553	24,2721	23,6968	23,6654	25,2612	22,6229	24,7452
9	6	57,1	28,802	2344900000	92	AT3G27690.1;AT3G27690.2;AT2G05100.1;AT2G05070.1;AT2G05100.2	AT3G27690.1;AT3G27690.2;AT2G05100.1;AT2G05070.1;AT2G05100.2	2151	25,5802	25,6754	25,6196	25,0759	25,1805	25,421	25,0881	25,2468	25,3716	25,3399	26,1009	24,9999	25,4726	25,8698	25,6612	25,3358	24,1766	26,623	22,7049	26,1396
18	18	48,4	47,058	19232000000	411	AT3G27740.1;AT3G27740.2	AT3G27740.1;AT3G27740.2	2152	27,651	27,8406	27,519	27,5574	27,1673	27,7626	27,7393	27,7172	27,6242	27,5057	27,0084	27,4654	27,4203	27,5176	27,2208	27,807	27,9608	28,0144	28,3492	27,1891
4	4	20,9	19,682	25816000000	133	AT3G27850.1;AT3G27830.2;AT3G27830.1	AT3G27850.1;AT3G27830.2;AT3G27830.1	2154	29,2957	28,9887	28,4448	28,7399	26,6629	28,9417	27,8549	28,5683	28,7878	28,9064	29,1125	28,4621	29,1479	29,177	28,9753	28,2325	27,1819	28,0765	28,7249	27,8807
4	4	34,2	21,556	985350000	24	AT3G27890.1	AT3G27890.1	2155	25,3789	24,6485	22,6011	25,4868	25,6851	25,0554	22,406	24,9851	24,9811	25,0748	24,7345	23,3653	22,733	25,7889	24,3665	23,6825	23,8206	25,6821	22,1568	23,0915
16	16	47,4	46,673	26374000000	536	AT3G27925.2;AT3G27925.1	AT3G27925.2;AT3G27925.1	2156	26,9283	27,2407	27,3844	27,5444	27,3638	27,4657	27,2799	27,4052	27,1284	27,4136	27,7995	27,2514	27,2383	27,1797	27,232	27,0445	26,9353	27,6033	27,7125	27,3138
9	9	40,2	35,302	4740500000	171	AT3G28200.1	AT3G28200.1	2157	25,8668	25,8102	25,9717	25,69	26,1422	25,759	25,2748	25,0499	25,7216	25,8799	25,8653	26,0876	26,2826	25,8731	25,9471	25,1801	26,4689	25,5538	25,7625	25,9982
7	7	26,7	41,612	630640000	33	AT3G28270.2;AT3G28270.1	AT3G28270.2;AT3G28270.1	2159	22,386	23,9414	23,0671	22,9397	23,2165	22,6669	23,0869	24,1084	22,252	22,5001	25,0248	24,5529	21,8469	22,4137	22,5357	24,2772	23,8089	23,674	24,9817	25,5219
21	21	59,2	42,954	11439000000	349	AT3G28300.1;AT3G28290.1	AT3G28300.1;AT3G28290.1	2160	26,5117	26,3601	26,6039	26,7369	26,451	26,7175	26,4673	26,5045	26,6952	26,6284	26,6409	26,8563	26,6636	26,9189	26,6396	25,9026	26,1859	24,8106	25,7397	25,5526
6	6	26,3	47,047	577630000	31	AT3G28760.1;AT3G28760.2	AT3G28760.1;AT3G28760.2	2163	22,6568	21,9897	22,3989	22,7857	23,7952	24,2544	25,1884	24,6357	23,7362	24,1125	22,4305	24,228	22,6791	24,6093	22,9717	21,9788	23,1408	26,2013	23,5467	24,9421
3	2	27,5	13,65	2157800000	25	AT3G28900.1	AT3G28900.1	2164	26,6853	26,9338	22,3731	26,6728	27,1637	22,6788	22,9888	23,1557	26,4581	22,0997	26,6342	26,5578	26,501	22,0547	26,8294	22,9474	23,5402	23,4601	26,1768	24,8932
10	10	49,7	19,465	17010000000	269	AT3G28940.1	AT3G28940.1	2167	27,741	27,5265	27,2526	27,8957	27,4402	26,9361	27,0008	27,2749	27,4758	27,873	27,2628	27,2469	27,7088	27,681	27,2056	26,8932	26,438	26,605	26,7985	27,3444
3	3	33,9	18,619	815440000	54	AT3G28950.1	AT3G28950.1	2168	24,7439	25,0032	24,4578	24,3901	24,1211	24,3611	23,8262	23,7315	23,7194	24,1906	24,4091	22,3573	24,2902	24,3146	24,0263	24,5939	22,9789	24,739	25,1346	23,8535
16	16	49	44,676	8949600000	191	AT3G29185.1;AT3G29185.2	AT3G29185.1;AT3G29185.2	2170	27,08	26,7863	26,7123	27,0864	26,3624	26,9007	26,7023	26,8596	26,7197	26,5586	26,5544	25,6067	26,4844	26,5615	26,7842	26,3456	26,2073	26,1136	25,9717	26,684
8	8	37,4	38,238	1453200000	104	AT3G29200.1	AT3G29200.1	2171	24,562	24,0317	24,6611	24,2245	24,1281	24,1243	24,9232	23,9898	25,2606	25,6514	22,7203	23,7564	23,7237	24,1325	24,4706	24,9677	25,0511	25,1172	25,5804	25,4286
63	62	73,5	108,58	161180000000	2272	AT3G29320.1	AT3G29320.1	2173	29,438	29,3115	29,4564	29,249	29,1556	29,252	29,4344	29,3356	29,3035	29,2811	29,4084	29,1138	29,2313	29,2113	29,2834	29,5477	29,5927	29,487	29,6242	29,2767
6	4	55,1	17,476	1052400000	71	AT3G29350.1;AT3G29350.2	AT3G29350.1;AT3G29350.2	2174	24,481	24,7623	24,8747	25,1384	24,9925	24,9003	25,0793	25,2199	24,8491	24,837	24,0901	24,5088	24,7796	24,168	24,2797	24,6467	25,1793	25,3272	25,0184	24,6351
32	16	80	53,172	43095000000	538	AT3G29360.2;AT3G29360.1	AT3G29360.2;AT3G29360.1	2175	28,2606	28,2598	28,3163	28,3297	28,2842	28,3666	28,2851	28,3795	28,4259	28,0909	28,616	28,1261	28,2339	28,1794	28,3605	28,7119	28,6291	28,3029	28,7252	28,4729
15	15	40,4	50,284	11375000000	324	AT3G42050.1	AT3G42050.1	2181	26,2791	26,6245	26,3175	26,7537	26,6197	26,5039	26,428	26,769	26,5566	26,6909	26,9751	26,5829	26,8643	26,9711	26,6509	27,0177	26,8589	27,4097	27,0622	27,2022
15	15	36,1	76,327	4710600000	268	AT3G42170.2;AT3G42170.1	AT3G42170.2;AT3G42170.1	2182	25,7915	25,7447	25,8825	25,5935	25,7231	25,4625	25,5768	25,53	25,3274	25,2907	25,9635	25,5286	25,5504	25,7709	25,765	25,8526	25,9884	25,3353	26,0776	26,2319
1	1	8	28,214	46727000	28	AT3G42790.1	AT3G42790.1	2183	21,5621	21,1588	21,919	20,4676	23,5781	21,3914	21,0731	20,1048	21,062	20,1228	19,8014	22,9094	21,3044	20,8922	22,1355	22,4528	23,1568	22,9948	21,7803	23,4883
57	57	44,5	191,45	11556000000	661	AT3G43300.2;AT3G43300.3;AT3G43300.1	AT3G43300.2;AT3G43300.3;AT3G43300.1	2184	26,0646	26,1912	25,9959	25,9048	25,9283	25,9271	26,0482	26,0688	26,0799	25,8405	26,3965	25,9525	26,1951	25,9161	26,1239	26,3626	26,5911	26,6532	26,4701	26,187
13	13	59	40,979	2936200000	141	AT3G43540.1;AT3G43540.2	AT3G43540.1;AT3G43540.2	2185	25,2887	26,1978	25,6897	26,1009	23,9765	25,6445	25,0544	26,1164	24,9958	25,4781	25,2628	23,7811	24,8346	24,5795	25,1397	23,856	25,2798	23,1264	25,5043	25,7662
10	9	10,4	144,58	483800000	56	AT3G43600.1	AT3G43600.1	2186	23,3518	23,9143	23,1043	21,4294	24,3464	23,6135	24,5321	23,0936	23,8559	23,9006	23,3596	24,1652	22,8842	23,2458	23,5774	22,3565	24,1715	23,2766	22,9112	24,0304
7	7	36,1	26,761	1599500000	95	AT3G43800.1	AT3G43800.1	2187	24,815	25,0533	24,6736	24,9616	25,1758	24,8912	25,4999	25,0169	25,2374	24,8581	25,7569	24,7556	25,2374	24,5021	24,5784	25,3314	24,8794	25,9865	24,1341	24,8193
3	3	48,2	6,4294	7903400000	56	AT4G33865.1;AT3G44010.2;AT3G44010.1;AT3G43980.1	AT4G33865.1;AT3G44010.2;AT3G44010.1;AT3G43980.1	2188	27,8054	24,0791	27,4063	28,2254	28,0788	28,0345	27,801	23,1682	27,8386	22,5198	28,5019	23,1435	27,6202	27,6476	27,6894	28,4413	23,3741	28,6335	27,2583	28,555
3	3	23	16,07	6388500000	49	AT3G44100.1	AT3G44100.1	2189	27,3114	27,245	23,3061	27,568	27,1878	27,295	27,4806	27,5446	27,1656	27,5245	28,2399	27,7862	27,6389	27,3764	27,5119	26,7802	23,4101	23,026	23,6235	23,8482
20	10	58,8	46,444	13120000000	334	AT3G44110.1;AT3G44110.2	AT3G44110.1;AT3G44110.2	2190	27,097	27,0365	27,017	27,2456	27,1704	27,0619	26,2861	25,7912	27,0251	26,8261	27,7899	27,5396	27,0088	27,7433	27,5119	27,0458	27,6935	26,9184	26,6926	27,8512
26	17	67,1	38,152	339530000000	1482	AT3G44310.3;AT3G44310.1;AT3G44310.4;AT3G44310.2	AT3G44310.3;AT3G44310.1;AT3G44310.4;AT3G44310.2	2192	30,3839	30,0074	30,3697	30,1884	30,4234	30,6248	30,5035	30,4679	30,3628	30,391	30,5345	30,2316	30,6413	30,3487	30,4463	29,9524	29,9461	30,4822	30,1015	30,5808
7	3	23,4	38,022	46860000000	158	AT3G44320.1	AT3G44320.1	2193	30,7682	29,9855	30,4983	30,3911	29,7026	30,1563	29,7832	30,1996	30,1089	29,5227	30,266	30,2389	30,3608	30,1041	29,9546	30,8675	30,0664	29,7805	30,1432	29,5518
21	19	31,2	117,69	7150900000	266	AT3G44340.4;AT3G44340.3;AT3G44340.1;AT3G44340.5;AT3G44340.2	AT3G44340.4;AT3G44340.3;AT3G44340.1;AT3G44340.5;AT3G44340.2	2194	26,0472	26,007	25,7234	25,1249	25,9421	25,9686	25,9867	26,2964	25,9286	26,1392	26,2002	26,1246	26,1474	26,1996	26,1939	26,2822	26,3253	26,41	25,5172	25,7892
8	8	17,9	70,983	447080000	29	AT3G44600.1	AT3G44600.1	2196	22,0335	23,8411	23,2777	24,7031	24,1255	22,5482	23,1509	22,2642	23,4572	23,3852	24,4589	25,778	24,7244	23,3236	24,898	23,0787	24,3198	23,2687	22,9356	23,6916
9	9	49,4	26,95	3953100000	208	AT3G44620.1;AT3G44620.2	AT3G44620.1;AT3G44620.2	2197	25,2871	24,9531	26,0099	25,073	25,2236	26,4871	26,1319	26,4441	25,9922	26,6046	23,0181	24,59	24,7587	25,7008	25,1459	24,8846	23,7037	25,2186	26,1553	25,6436
3	3	22,7	25,985	113200000	35	AT3G44750.2;AT3G44750.1	AT3G44750.2;AT3G44750.1	2199	22,2051	21,7445	21,8521	23,209	22,6121	21,5182	23,6341	21,2557	22,0234	21,9152	21,1663	21,3714	22,789	22,5679	22,8008	23,6572	22,6289	21,7941	22,8738	24,196
6	6	18,7	38,515	1109000000	64	AT3G44860.1;AT3G44870.1	AT3G44860.1;AT3G44870.1	2200	25,6134	24,5831	25,338	22,378	23,0373	24,6478	24,162	25,0275	24,1805	23,4107	24,8203	23,8974	24,9457	24,6404	23,0867	24,781	24,1465	25,7992	23,2901	21,3471
17	17	60,9	22,134	65270000000	726	AT3G44890.1	AT3G44890.1	2201	28,8727	28,0615	28,212	27,8917	28,0094	28,4461	28,1054	28,0616	28,2071	28,1236	28,669	28,0377	28,144	28,2056	28,2359	28,4871	27,7909	27,496	27,6903	27,7236
9	2	64,5	13,878	178500000000	509	AT5G62300.2;AT5G62300.1;AT3G45030.1	AT5G62300.2;AT5G62300.1;AT3G45030.1	2205	30,8234	31,0364	30,6604	30,8638	30,81	30,641	30,3737	30,4196	30,5137	30,7149	30,5217	30,9052	30,3197	30,8019	30,5298	30,2091	30,1204	29,6812	29,8165	30,4918
56	56	70,6	102,04	70554000000	1354	AT3G45140.1;AT3G45140.2;AT3G22400.1	AT3G45140.1;AT3G45140.2	2206	27,1237	27,0685	26,6859	26,3007	26,5904	27,3361	27,382	26,8162	26,7836	26,672	28,5459	28,3468	27,9392	28,5791	28,7803	28,8749	28,7609	28,1387	28,4971	28,5876
11	10	20,7	87,639	1477400000	78	AT3G45190.1;AT3G45190.2	AT3G45190.1;AT3G45190.2	2207	24,2548	22,2864	24,2828	24,7148	25,3632	24,7435	24,9776	24,8872	24,8222	24,8564	24,498	24,7309	24,8085	24,9141	25,1851	24,7738	24,6364	23,9865	24,1113	25,5899
8	8	28,9	44,773	800430000	94	AT3G45300.1	AT3G45300.1	2208	24,5859	24,0285	23,8386	23,2208	22,7617	23,4487	23,9796	23,8283	23,6735	23,0152	23,7207	22,8008	24,105	23,7658	23,5861	22,9637	23,6995	23,9673	22,1829	24,3019
10	9	40,5	42,716	3041500000	91	AT3G45640.1	AT3G45640.1	2209	26,1133	25,169	26,1048	25,7628	25,2601	26,6244	26,2498	26,4912	26,2362	25,6367	25,1622	25,7829	26,0299	26,018	25,7227	25,4002	25,9853	25,9556	25,7916	24,4697
4	4	18,9	40,823	1207600000	105	AT3G45770.1;AT3G45770.2	AT3G45770.1;AT3G45770.2	2210	24,6348	25,0969	24,4425	24,7614	24,9464	24,448	24,9964	24,248	24,3512	24,229	24,3235	24,3742	24,9617	24,4039	25,0544	24,3369	25,0549	24,7532	24,9639	24,6796
21	20	29,9	111,69	2526200000	172	AT3G45780.2;AT3G45780.1	AT3G45780.2;AT3G45780.1	2211	26,6291	24,5437	25,1177	24,7414	25,3723	25,564	24,5951	24,6078	23,7033	24,7995	25,1181	23,9195	24,2991	24,5759	24,3849	24,842	24,5228	25,206	24,1993	24,7016
5	5	4,6	119,86	749190000	18	AT3G45850.2;AT3G45850.1	AT3G45850.2;AT3G45850.1	2212	23,4565	23,5976	22,9442	23,2155	23,0742	23,5498	23,0631	21,9269	22,629	22,4245	22,0761	22,1308	22,3166	22,8253	20,5733	23,1125	24,3471	24,0678	23,4008	22,9896
8	8	33,6	25,925	2393400000	76	AT3G45970.2;AT3G45970.1;AT3G45960.1;AT3G45960.2	AT3G45970.2;AT3G45970.1	2213	26,1071	25,2391	25,0945	25,7674	25,4951	25,8947	25,6709	25,3552	23,4028	25,4286	25,7974	25,4652	25,2362	22,01	24,8376	24,6702	25,1128	22,8747	24,4587	24,895
8	6	75,2	15,745	2240000000	151	AT3G46000.1;AT3G46000.3;AT3G46000.2	AT3G46000.1;AT3G46000.3;AT3G46000.2	2215	25,2949	25,4522	25,3576	25,7263	25,1125	24,5656	25,3376	25,0786	25,0994	24,8011	25,1946	24,8783	24,9914	25,1186	24,8822	25,2978	25,3632	25,6762	25,86	24,4653
5	1	38,1	16,112	478660000	28	AT3G46010.1;AT3G46010.2	AT3G46010.1;AT3G46010.2	2216	24,8774	24,6159	24,7691	24,6613	24,0577	23,2108	25,2177	24,8008	22,2228	24,5416	22,6741	22,9847	22,4049	23,2726	22,4752	22,9267	21,8165	23,3195	24,7506	23,8599
15	11	37,2	54,558	3146900000	176	AT3G46100.1	AT3G46100.1	2219	25,0251	24,7977	25,7504	24,7857	25,7445	25,3203	25,2664	25,4296	25,2099	25,3497	26,2459	25,9771	25,9173	25,6114	25,8245	22,5827	23,309	23,7627	25,313	25,391
21	6	71,8	38,389	955030000	99	AT3G46440.2;AT3G46440.1	AT3G46440.2;AT3G46440.1	2222	24,0418	23,6373	24,4413	24,1449	24,4427	24,2073	24,825	23,9865	24,1486	24,232	23,0975	23,3593	24,0115	24,3968	23,9725	22,8714	23,7416	24,2211	24,8051	25,3431
7	7	19,8	71,965	457750000	105	AT3G46510.1	AT3G46510.1	2224	22,5022	22,7188	22,1345	22,7554	22,7145	23,479	23,4594	22,9511	23,2495	22,7984	22,7772	23,0967	22,6605	22,8369	23,0988	22,401	23,964	23,6351	23,7243	23,2288
4	4	14,5	24,191	734990000	56	AT3G46630.1	AT3G46630.1	2227	23,8177	23,0906	23,7978	23,8402	24,5177	24,2351	24,359	24,4364	22,7496	24,116	24,8579	22,1824	24,3257	24,0688	22,0238	23,1256	24,9613	23,278	22,5488	24,9228
4	4	14,2	50,564	397720000	19	AT3G46670.1	AT3G46670.1	2228	24,839	24,5804	24,3176	24,1751	23,9683	21,9134	24,8725	24,4654	24,6086	22,4211	22,1933	22,6579	22,6321	24,5883	22,4244	22,8546	24,1258	23,4524	23,3077	23,4626
27	27	56,5	54,358	35989000000	594	AT3G46780.1	AT3G46780.1	2230	27,4888	27,8561	27,7323	27,644	27,2845	27,4545	28,3052	27,8915	26,9321	27,0523	27,3252	27,5667	27,7297	26,7533	26,5976	27,727	27,6988	28,4621	26,7297	27,2018
2	2	23,5	17,557	781580000	44	AT3G46940.1;AT3G46940.2	AT3G46940.1;AT3G46940.2	2231	23,8689	23,8543	21,4037	24,2547	23,1617	24,5106	24,972	24,3015	22,7678	23,993	24,7702	23,9946	24,6118	24,767	24,2196	24,8174	25,7553	25,8228	26,2356	24,6437
57	56	75,9	95,158	183240000000	2237	AT3G46970.1	AT3G46970.1	2233	29,1702	29,2481	29,2389	29,1335	29,1383	29,061	29,3131	29,1792	28,9988	29,0187	29,4454	28,9444	29,1509	29,0341	29,1142	29,4476	29,5446	29,51	29,3979	29,2006
17	12	40	66,308	4137500000	136	AT3G47000.1;AT3G47000.3;AT3G47000.2;AT3G47040.4;AT3G47040.1;AT3G47040.2;AT3G47050.2;AT3G47040.3;AT3G47010.4;AT3G47050.1	AT3G47000.1;AT3G47000.3;AT3G47000.2	2234	26,6637	25,5673	26,2571	25,8051	26,1904	26,4151	26,1456	26,3686	25,9072	26,2157	26,3891	26,0374	25,4249	26,4462	26,2771	26,0142	26,7071	26,0768	24,1989	26,0813
11	11	71	10,53	42066000000	434	AT3G47070.1	AT3G47070.1	2235	28,972	28,7068	29,0364	29,0569	28,5419	29,3389	29,1987	29,1287	28,7199	28,6164	28,8355	28,302	28,4681	28,8163	28,1865	28,9962	28,7054	28,6605	29,291	28,6296
2	1	8,8	38,163	357690000	20	AT3G47340.4;AT3G47340.3;AT3G47340.2;AT3G47340.1	AT3G47340.4;AT3G47340.3;AT3G47340.2;AT3G47340.1	2236	24,1574	24,3853	24,6659	24,4024	22,464	23,3314	23,6637	24,5746	24,9242	21,9126	24,3159	24,0546	23,0564	22,1671	24,1013	22,7153	22,8734	22,8086	23,3793	23,2178
9	2	63,9	13,693	16849000000	108	AT3G47370.3;AT3G47370.2;AT3G47370.1	AT3G47370.3;AT3G47370.2;AT3G47370.1	2237	28,0123	27,7423	28,1073	27,9092	28,2955	28,1976	27,9968	27,589	27,9039	28,3334	28,1758	28,6316	28,0501	28,2292	28,3192	27,1182	27,3375	27,0117	26,2388	28,0625
1	1	1,7	65,118	639480000	18	AT3G47390.2;AT3G47390.1	AT3G47390.2;AT3G47390.1	2238	23,8259	21,9422	22,2268	22,6833	23,0389	25,8482	23,6525	23,1966	25,6852	25,615	22,3436	22,1576	23,6958	24,9615	21,9908	22,5934	22,7361	23,8902	24,0344	24,2484
8	8	17,6	61,957	328030000	43	AT3G47450.2;AT3G47450.1	AT3G47450.2;AT3G47450.1	2239	23,7784	23,6497	23,9642	22,7422	24,2259	23,2099	22,5339	22,2691	22,3171	21,3603	23,6504	23,9	23,9138	22,6767	23,3592	24,9468	23,3257	24,4002	22,6493	23,8035
4	4	22,3	27,733	208480000	22	AT3G47470.1	AT3G47470.1	2240	23,5618	22,7903	22,8437	22,0604	23,1091	22,6173	23,1744	22,0123	20,8522	21,6897	24,0599	23,1109	22,4203	23,236	21,7381	22,9605	24,4739	24,868	24,3161	22,3501
25	23	74,4	42,405	132510000000	1188	AT3G47520.1	AT3G47520.1	2241	28,795	28,9241	28,6399	29,1117	28,8014	29,0097	28,991	28,8989	29,0289	29,0698	28,5729	28,7681	28,9508	28,8922	28,6734	28,9416	29,0936	29,4326	29,4876	29,3715
7	4	28,7	29,869	4007700000	110	AT3G47560.1;AT3G47560.3;AT3G47560.5;AT3G47560.4;AT3G47560.2;AT2G19550.1	AT3G47560.1;AT3G47560.3;AT3G47560.5;AT3G47560.4;AT3G47560.2	2242	26,0491	25,943	26,0298	26,1517	26,1215	26,4387	25,9815	25,8904	25,6034	26,1712	26,2545	25,3502	26,445	25,8077	26,5144	24,4038	25,5036	26,9497	25,9391	24,8606
4	4	56,6	14,546	8126000000	130	AT3G47650.1	AT3G47650.1	2245	27,2758	27,529	26,2797	27,3953	27,2999	26,4807	26,8057	27,001	27,0424	27,7319	26,2105	27,8059	26,8957	26,6693	27,1337	27,083	26,6579	26,601	26,4309	26,9698
3	3	20,9	39,714	300980000	19	AT3G47800.1	AT3G47800.1	2246	22,8084	22,7722	23,3885	24,2864	23,0501	22,1213	23,8458	24,2249	23,1686	22,3057	24,6244	24,803	23,7361	22,945	23,1824	25,3758	21,5024	25,1689	25,3666	22,7102
5	5	35,8	20,968	1038500000	57	AT3G47810.3;AT3G47810.2;AT3G47810.1	AT3G47810.3;AT3G47810.2;AT3G47810.1	2247	24,7613	23,8467	24,3988	25,4349	22,2747	23,6593	24,2495	23,8669	21,6707	24,737	24,5898	24,4799	25,1069	24,9206	23,077	23,1624	23,4419	24,7372	24,6891	25,5389
27	25	60,2	58,588	39589000000	556	AT3G48000.1;AT1G23800.2	AT3G48000.1	2251	28,1003	27,9441	27,917	28,2762	27,692	27,9633	27,5736	28,1256	27,9252	28,107	27,9555	27,5149	28,0193	28,0755	27,6858	27,3699	27,4749	27,9726	27,6883	27,971
13	13	25,8	71,689	1371800000	118	AT3G48090.1;AT3G48090.2	AT3G48090.1;AT3G48090.2	2252	23,8808	24,4184	23,6843	23,9797	23,9717	23,5773	23,0406	24,1592	24,8618	23,8879	24,3397	24,129	24,3086	23,7937	23,8923	24,4497	24,4484	24,4994	24,7637	23,458
36	36	43,6	119,77	32446000000	843	AT3G48110.1	AT3G48110.1	2253	27,0917	27,3518	27,4274	27,1653	27,3545	27,2322	27,4408	27,1757	27,4651	27,1293	27,2221	27,2198	27,1103	27,388	27,3949	27,2337	27,8323	27,2458	27,8567	27,7477
20	20	61,2	54,918	14091000000	363	AT3G48170.1	AT3G48170.1	2254	26,7953	26,6308	26,6991	27,0022	27,1291	27,0313	27,0899	26,9136	27,1716	27,0042	26,6054	26,8934	26,7112	26,9077	27,1459	26,5632	27,0016	27,8773	27,5177	26,7312
25	25	75,9	34,245	72250000000	635	AT3G48420.1	AT3G48420.1	2255	29,4659	29,172	28,9852	29,4272	28,7051	29,1898	28,9278	29,0997	28,9978	29,1668	28,9816	28,9921	29,1733	28,9917	28,747	28,2091	28,3438	28,7911	29,0891	28,709
3	3	8,1	42,235	735580000	46	AT3G48460.1	AT3G48460.1	2256	24,7638	24,8145	23,043	24,7143	24,8205	21,4703	24,5581	24,7462	23,3022	22,8768	25,2044	22,5417	24,2997	24,844	22,1113	22,9021	22,3522	23,0876	23,0189	24,8976
5	5	15,8	47,422	325300000	27	AT3G48530.1	AT3G48530.1	2258	23,3822	23,1809	22,5505	22,9422	23,8422	21,6608	24,359	23,4969	23,3625	21,4944	22,5451	24,3713	23,058	21,6497	24,215	23,8866	22,191	23,2109	22,7577	22,5281
29	29	52,2	72,584	31272000000	807	AT3G48560.1	AT3G48560.1	2259	27,1549	27,4809	27,3265	27,3651	27,3448	27,2641	27,4213	27,2374	27,2664	27,4655	27,0783	27,2252	27,3038	27,1028	27,2803	26,7839	27,2269	26,6391	27,4314	27,5633
18	18	72,5	35,567	16359000000	401	AT3G48690.1;AT3G48700.1	AT3G48690.1	2260	27,2512	27,3668	27,0794	27,0215	27,1901	27,2783	27,0723	27,1048	27,0553	26,978	27,5953	26,6175	27,0691	26,663	27,0492	27,7178	26,9862	27,8215	27,3253	26,8044
20	20	60,9	48,004	11767000000	366	AT3G48720.1;AT5G63560.1;AT5G41040.2;AT5G41040.1	AT3G48720.1	2261	26,5518	26,4032	26,4441	26,4499	26,4921	26,4435	26,6679	26,3103	26,4786	26,5062	26,9183	26,4053	26,3534	26,1584	25,7612	26,6466	26,1172	25,8859	25,9268	26,158
29	16	75,4	50,141	388560000000	2412	AT3G48730.1	AT3G48730.1	2262	30,5323	30,6418	30,63	30,6032	30,3759	30,6875	30,8598	30,662	30,7237	30,7377	30,2591	30,4705	30,5134	30,5529	30,4412	30,6421	30,6958	30,9954	31,195	31,1823
11	10	40,8	34,03	4762600000	165	AT3G48750.1;AT5G40540.3;AT1G52290.2;AT1G52290.1;AT5G10270.1;AT5G64960.2;AT5G66710.1;AT1G73690.1;AT1G18040.1;AT3G50720.1;AT5G40540.2;AT5G01850.2;AT3G27560.1;AT5G40540.1;AT5G50180.1;AT5G01850.1;AT5G40540.4;AT4G23230.1	AT3G48750.1	2263	26,2314	25,8525	25,9172	26,2225	25,8333	25,7832	25,7493	26,0523	26,0179	26,0616	26,4605	26,1223	26,1142	26,0668	26,2128	26,1493	26,1646	26,2411	26,4509	25,282
73	26	71,7	102,24	13102000000	500	AT3G48870.2;AT3G48870.4;AT3G48870.3;AT3G48870.1;AT3G45450.1	AT3G48870.2;AT3G48870.4;AT3G48870.3;AT3G48870.1	2265	26,0216	26,2652	26,27	26,0963	26,1417	25,9215	26,4542	26,3541	26,2602	25,7889	26,3728	25,8819	26,102	26,1195	26,3002	26,7175	26,6983	26,9602	26,64	26,2809
11	6	45	17,957	152900000000	588	AT3G48930.1	AT3G48930.1	2267	30,7154	30,7865	30,4909	30,622	31,0253	30,7474	30,4602	30,1567	30,4937	30,6705	30,394	30,9769	30,4642	30,895	31,1037	30,3254	30,595	30,6813	30,5133	31,0333
24	24	52,1	55,544	126700000000	1008	AT3G48990.1	AT3G48990.1	2268	29,156	29,4551	29,4683	29,2838	29,5125	29,271	29,6164	29,3518	29,357	29,4431	29,1954	29,48	29,3677	29,2315	29,5552	29,1738	29,716	29,743	29,633	29,4222
17	10	65	23,767	120750000000	732	AT3G49010.7;AT3G49010.6;AT3G49010.3;AT3G49010.2;AT3G49010.1;AT3G49010.4;AT3G49010.5;AT3G48960.1	AT3G49010.7;AT3G49010.6;AT3G49010.3;AT3G49010.2;AT3G49010.1;AT3G49010.4;AT3G49010.5	2269	29,8568	29,8457	29,6362	29,8565	29,9775	29,5056	29,0522	29,263	29,468	29,9513	29,7258	29,7944	29,643	30,153	29,9661	29,358	29,1594	29,354	29,4961	29,4714
2	2	3,3	47,987	501930000	24	AT3G49080.1	AT3G49080.1	2270	24,7662	24,6856	25,1727	24,3629	24,2617	23,1931	25,4576	24,9099	22,4732	24,6796	25,2559	22,5211	22,9256	22,5048	23,3554	21,9569	22,7317	22,7513	22,4312	22,8365
4	1	18,6	38,941	74486000	21	AT3G49110.1	AT3G49110.1	2272	22,2113	22,0775	22,6833	22,3023	21,4689	21,7642	21,3891	21,974	21,9882	22,6089	23,694	23,2741	22,3558	22,425	21,9528	22,4781	24,0832	24,1922	22,0105	22,6362
9	6	34,6	38,832	6090300000	297	AT3G49120.1;AT3G32980.1;AT4G08780.1;AT4G08770.1	AT3G49120.1	2273	26,2319	26,3484	26,6189	26,1977	25,5887	25,9276	25,8346	25,9568	26,0834	26,1838	25,5881	25,5593	26,2465	26,3907	21,0892	25,5905	26,7367	26,2735	26,569	26,7919
11	10	61,8	23,712	23855000000	344	AT3G49470.1;AT3G49470.2	AT3G49470.1;AT3G49470.2	2277	27,6015	27,3575	27,6442	27,3342	27,3631	27,559	27,4379	27,474	27,4597	27,3921	27,7202	27,2744	27,8243	27,4991	27,5461	27,3015	27,726	27,2664	27,5967	27,7073
19	15	49,4	44,731	45207000000	658	AT3G49680.2;AT3G49680.1	AT3G49680.2;AT3G49680.1	2278	27,9806	28,4158	28,3608	28,2923	28,5402	28,1947	28,3806	28,2308	28,2374	28,1296	28,121	28,3067	28,0433	28,0838	28,1854	28,1713	28,7479	28,6866	28,7058	28,4217
2	2	17	18,079	467950000	43	AT3G49870.2;AT5G67560.1;AT3G49870.1	AT3G49870.2;AT5G67560.1;AT3G49870.1	2279	24,4464	23,7081	23,7389	23,5939	22,5668	23,112	24,0697	23,4353	23,8445	22,693	24,6521	23,619	23,5442	23,4762	23,492	24,0022	24,5979	23,2812	23,1894	23,7562
11	10	51,4	16,944	70990000000	589	AT3G49910.1	AT3G49910.1	2280	28,7681	28,7949	28,6019	28,8349	29,0976	28,7237	28,3269	28,4227	28,6622	29,2761	28,4863	28,9481	28,4921	29,0817	29,0179	28,4593	28,1706	28,4705	28,3534	28,9739
4	1	14,9	47,232	55242000	10	AT3G50000.1	AT3G50000.1	2282	22,6255	22,2834	22,0675	22,1247	21,9954	23,1521	22,5277	22,38	22,864	22,3051	22,4671	22,1078	21,9792	22,7103	22,5354	22,6211	23,2482	23,2138	24,0926	22,2147
12	12	37,6	49,805	3359600000	146	AT3G50270.1	AT3G50270.1	2284	25,5844	25,8975	25,5602	25,6733	25,9331	25,758	25,9239	26,0316	25,0051	26,0011	25,7336	25,4049	25,4691	25,2537	25,6077	25,2978	24,5462	24,6904	24,7393	25,3854
4	4	28	31,358	589420000	56	AT3G50440.1	AT3G50440.1	2285	24,2282	24,2	24,6265	24,1214	23,9769	23,7047	24,4207	24,0414	22,5947	22,4956	24,6374	22,6792	23,8825	23,9135	24,1271	24,1796	22,7813	24,2988	24,5249	23,2637
8	5	31,2	41,206	384470000	34	AT3G50500.1;AT3G50500.2;AT5G66880.2;AT5G66880.1	AT3G50500.1;AT3G50500.2;AT5G66880.2;AT5G66880.1	2286	22,0909	23,6086	23,5089	22,4985	23,4998	23,6027	23,2477	23,9071	23,6747	23,5444	23,2245	23,0911	24,238	23,2719	23,2465	21,6628	23,243	23,2797	23,3276	21,2846
5	5	28,7	25,979	478990000	27	AT3G50520.1	AT3G50520.1	2287	22,7307	24,7296	23,3297	24,4615	24,6073	21,6496	23,0465	24,6541	24,755	22,0248	24,2961	23,4696	22,9551	24,7348	24,4919	22,1728	22,8256	23,8942	23,0215	23,3702
18	6	60,7	35,019	5891600000	143	AT3G50820.1	AT3G50820.1	2290	26,3297	26,4177	26,5925	26,8022	25,7562	26,6919	25,3842	25,8992	25,6863	25,0549	27,363	27,7925	26,661	25,9981	25,8611	26,9777	26,504	28,1599	27,0926	27,4122
7	7	29,7	36,701	976150000	38	AT3G51000.1	AT3G51000.1	2292	25,0719	23,9019	25,124	25,1788	25,052	24,2708	24,6429	24,1344	24,7826	21,9767	24,9627	22,8273	25,2028	22,6966	25,0886	24,6811	25,4686	22,5901	24,5825	24,7243
18	18	51,5	41,961	19893000000	376	AT3G51160.1;AT5G66280.1	AT3G51160.1	2293	27,0024	27,1068	27,2369	27,021	27,3875	27,0324	27,2662	27,0407	27,0029	27,0915	27,0729	27,4998	27,2385	27,3137	27,4022	26,2945	26,7064	27,8026	26,5833	27,7307
17	17	63,4	40,275	10316000000	279	AT3G51240.1;AT3G51240.2	AT3G51240.1;AT3G51240.2	2294	26,6915	26,4327	26,2824	26,7453	26,0102	26,311	26,9694	26,5413	26,8029	26,4503	26,8405	26,0631	26,1147	26,2187	24,4198	26,5808	27,0487	26,682	27,1806	26,3315
[truncated: 1,301 more rows]

## Sheet: proteomics intensities - 30 min
# Supplementary Table 4 (Part 1) Case study 2 proteomics
[truncated: 2,966 more rows]

[truncated: 2 more sheets: significant proteomics results, CKN analysis results]
