# Supplementary material for: Stress Knowledge Map: A knowledge graph resource for systems biology analysis of plant stress responses
Source: Plant Commun. 2024 Apr 15;5(6):100920. doi: 10.1016/j.xplc.2024.100920 (PMC11211517; doi:10.1016/j.xplc.2024.100920)
Supplement: Supplemental Table 8. Gene identifiers and primer sequences for qPCR [file mmc9.xlsx]

## Sheet: primer-sequences
# Supplementary Table 8: Primers used for quantitative PCR. Target gene identifiers and 5'-3' primer sequences are shown.
Target	Target ID	forward sequence	reverse sequence
St-RD29	Sotub03g014340	CAGGGGGTGATGGATAGGGT	TCCACCCGTAGCAGAATCATTT
St-ACT7	Sotub03g020330, Sotub11g006340	TGGACTCTGGTGATGGTGTGAG	TCCAAACGAAGAATGGCATGTGG
St-YLS8	Sotub02g006400	ACGCCTTGTCATTATCCGCTTCG	AGCACCTCGTCCATCTGCATAC
At-RD29A	AT5G52310	TGGACAAAGCAATGAGCATGAGC	AGGTTTACCTGTTACGCCTGGTG
At-CYP5	AT2G29960	TTCACGCATGGGAACGGTATGG	TCGCCATTGAAAGTACACCTGGTC
At-YLS8	AT5G08290	AAGAGCGTCTCGTCGTCATTCG	ACGCAAGCACCTCATCCATCTG
